# Supplementary material for: A functional genomics approach to identify pathways of drug resistance in medulloblastoma
Source: Acta Neuropathol Commun. 2018 Dec 27;6:146. doi: 10.1186/s40478-018-0652-8 (PMC6307130; doi:10.1186/s40478-018-0652-8)
Supplement: Supplementary file 1 — Table S1. Control Insertions - Primary Medulloblastoma. Table S2. Control Insertions - Primary Medulloblastoma (per sample). Table S3. Foretinib Specific Insertions - Primary Medulloblastoma. Table S4. Foretinib Insertions - Primary Medulloblastoma (per sample). Table S5. Control Insertions - Metastatic Medulloblastoma. Table S6. Control Insertions - Metastatic Medulloblastoma (per sample). Table S7. Foretinib Specific Insertions - Metastatic Medulloblastoma. Table S8. Foretinib Insertions - Metastatic Medulloblastoma (per sample). (XLSX 479 kb) [file 40478_2018_652_MOESM1_ESM.xlsx]

## Sheet: Table1
Supplementary Table 1 - Control Insertions - Primary Medulloblastoma
GENE	Chi-squared	D.F.	P-VALUE	FDR	NUM_TUMORS	CLONAL_RATIO
Pou4f3	308.722	1	4.15e-69	8.93e-65	2	1
Rad21	190.68	1	2.26e-43	2.43e-39	3	1.667
Grem1	176.019	1	3.59e-40	2.58e-36	2	1.5
Mapk1ip1	174.152	1	9.17e-40	4.94e-36	2	1.5
Crebbp	166.826	1	3.65e-38	1.57e-34	5	1.6
Trhr	139.032	1	4.33e-32	1.56e-28	3	4
Osmr	127.459	1	1.47e-29	4.54e-26	3	1
Rspo2	123.765	1	9.48e-29	2.27e-25	5	1.4
Tiprl	95.933	1	1.19e-22	1.71e-19	2	1
Ndrg1	95.51	1	1.47e-22	1.98e-19	2	1
Ppp2r2d	82.615	1	9.97e-20	7.95e-17	2	1.5
Btbd3	80.799	1	2.5e-19	1.74e-16	2	1
Thbs4	80.467	1	2.96e-19	1.99e-16	2	1
Pkhd1l1	76.99	1	1.72e-18	9.74e-16	4	3.25
Ugt3a1	73.562	1	9.75e-18	5e-15	2	1
BC018507	72.963	1	1.32e-17	6.33e-15	2	1
Ank	72.705	1	1.51e-17	7.05e-15	3	1.667
Bat2l	66.267	1	3.94e-16	1.44e-13	2	1
Rnf19a	60.712	1	6.61e-15	2.09e-12	2	1.5
Yaf2	56.06	1	7.03e-14	1.63e-11	2	1
Rgs12	55.117	1	1.14e-13	2.42e-11	2	1.5
Psma8	50.248	1	1.35e-12	2.45e-10	2	1
Ep300	44.216	1	2.94e-11	4.14e-09	2	2.5
Arhgap17	43.213	1	4.91e-11	6.74e-09	2	1
Hdlbp	42.531	1	6.96e-11	9.25e-09	2	1
Gpbp1	39.466	1	3.34e-10	3.97e-08	2	1
Sec63	38.409	1	5.74e-10	6.44e-08	2	1
Slc6a11	35.901	1	2.08e-09	2.18e-07	2	1.5
Pgcp	35.75	1	2.24e-09	2.33e-07	5	1
Serinc5	35.677	1	2.33e-09	2.41e-07	2	1
Phf20l1	35.197	1	2.98e-09	3.06e-07	2	1
Ppp1r14c	34.534	1	4.19e-09	4.18e-07	2	1
Trio	32.902	1	9.69e-09	9e-07	3	1.667
Gab1	32.463	1	1.21e-08	1.11e-06	2	1
Adcy8	31.342	1	2.16e-08	1.95e-06	3	1.333
Grhl2	30.214	1	3.87e-08	3.33e-06	2	1
Lrrfip2	29.779	1	4.84e-08	4.14e-06	2	1.5
Cdk13	27.818	1	1.33e-07	1.08e-05	2	1
Matn2	26.938	1	2.1e-07	1.66e-05	2	1
Sema5a	26.746	1	2.32e-07	1.82e-05	4	2.25
Col4a3bp	26.261	1	2.98e-07	2.28e-05	2	2
St8sia1	25.348	1	4.79e-07	3.54e-05	2	2
Kif5c	24.941	1	5.91e-07	4.3e-05	2	1
Ghr	24.317	1	8.17e-07	5.75e-05	3	1.667
Rai14	24.325	1	8.14e-07	5.75e-05	2	1.5
Trps1	24.303	1	8.23e-07	5.77e-05	3	1.333
Acbd6	22.391	1	2.22e-06	0.000144	2	1

## Sheet: Table2
Supplementary Table 2 - Control Insertions - Primary Medulloblastoma (per sample)
Tumor Sample	Gene	Location	Classification	Chromosome	Start	End	Strand
119_106C				chr1	27914425	1028
119_106C	4931428L18Rik	intron 2	not disrupt CDS	chr1	31217032	3068	SAME
119_106C	Bend6	5 prime	63.834 kb	chr1	34028300	1656	SAME
119_106C	Cnga3	intron 2	disrupt CDS	chr1	37295775	729	OPPOSITE
119_106C	Mrps9	5 prime	55.652 kb	chr1	42906876	727	OPPOSITE
119_106C	Gls	intron 15	disrupt CDS	chr1	52225738	4396	SAME
119_106C	Icos	3 prime	32.027 kb	chr1	61089191	874	OPPOSITE
119_106C	Unc80	intron 5	disrupt CDS	chr1	66530257	954	OPPOSITE
119_106C	Cps1	3 prime	38.492 kb	chr1	67315514	1694	SAME
119_106C	Vwc2l	intron 3	disrupt CDS	chr1	70902562	1169	SAME
119_106C	Nhej1	intron 3	disrupt CDS	chr1	75086791	5624	OPPOSITE
119_106C	9430031J16Rik	intron 2	disrupt CDS	chr1	81106678	2730	OPPOSITE
119_106C				chr1	98101207	2229
119_106C	Cntnap5b	intron 1	disrupt CDS	chr1	101755206	1002	OPPOSITE
119_106C				chr1	106525637	3006
119_106C	Cdh20	intron 8	disrupt CDS	chr1	106871020	1102	OPPOSITE
119_106C	Bcl2	intron 1	disrupt CDS	chr1	108509991	1088	SAME
119_106C	Tsn	3 prime	70.500 kb	chr1	120137209	1175	OPPOSITE
119_106C	Epb4.1l5	intron 17	disrupt CDS	chr1	121471923	2327	SAME
119_106C	Ptpn4	5 prime	34.991 kb	chr1	121768639	669	SAME
119_106C	Rassf5	intron 2	disrupt CDS	chr1	133082353	1411	SAME
119_106C	Nfasc	intron 24	disrupt CDS	chr1	134475150	1385	SAME
119_106C	Lrrn2	intron 1	not disrupt CDS	chr1	134780798	4873	SAME
119_106C	Ppp1r12b	intron 12	disrupt CDS	chr1	136763536	1967	OPPOSITE
119_106C	Ppp1r12b	intron 12	disrupt CDS	chr1	136763653	1289	OPPOSITE
119_106C	Tnnt2	exon 1	disrupt CDS	chr1	137737491	1039	OPPOSITE
119_106C				chr1	139346865	864
119_106C	Mir181b-1	3 prime	27.153 kb	chr1	139890448	653	SAME
119_106C	B3galt2	5 prime	87.587 kb	chr1	145409480	823	SAME
119_106C				chr1	146278512	3191
119_106C				chr1	150066021	2225
119_106C	Edem3	3 prime	37.182 kb	chr1	153706640	871	OPPOSITE
119_106C	5830403L16Rik	5 prime	1.765 kb	chr1	155700090	937	SAME
119_106C	Zfp648	3 prime	25.344 kb	chr1	156078148	640	OPPOSITE
119_106C	1700057K13Rik	3 prime	17.230 kb	chr1	159021546	4604	SAME
119_106C				chr1	159914132	913
119_106C	Pappa2	intron 19	disrupt CDS	chr1	160681812	2748	SAME
119_106C	Tnr	intron 1	not disrupt CDS	chr1	161465817	2455	OPPOSITE
119_106C	Tnr	intron 1	not disrupt CDS	chr1	161546024	4256	SAME
119_106C	4930523C07Rik	intron 1	not disrupt CDS	chr1	161989229	766	SAME
119_106C	Rabgap1l	intron 19	disrupt CDS	chr1	162226860	58811	SAME
119_106C	Rabgap1l	intron 13	disrupt CDS	chr1	162428664	7324	SAME
119_106C	Rabgap1l	intron 13	disrupt CDS	chr1	162521085	1138	SAME
119_106C	Rabgap1l	5 prime	38.343 kb	chr1	162761412	768	SAME
119_106C	Rabgap1l	5 prime	78.621 kb	chr1	162801690	2027	SAME
119_106C	Zbtb37	exon 2	not disrupt CDS	chr1	162962884	1844	OPPOSITE
119_106C	Gas5	3 prime	0.787 kb	chr1	162969455	14284	OPPOSITE
119_106C	Prdx6	3 prime	22.025 kb	chr1	163159272	961	OPPOSITE
119_106C	Vamp4	intron 3	disrupt CDS	chr1	164508762	681	SAME
119_106C	4921528O07Rik	5 prime	23.295 kb	chr1	165039096	3245	OPPOSITE
119_106C	4921528O07Rik	5 prime	24.380 kb	chr1	165040181	922	SAME
119_106C	Prrx1	5 prime	22.905 kb	chr1	165266686	980	SAME
119_106C	Mettl11b	3 prime	61.834 kb	chr1	165593529	1176	SAME
119_106C	Mettl11b	3 prime	36.803 kb	chr1	165618560	1731	SAME
119_106C	Mettl11b	5 prime	23.584 kb	chr1	165678947	1481	SAME
119_106C	LOC433374	5 prime	12.540 kb	chr1	166789029	1613	SAME
119_106C	LOC433374	5 prime	9.725 kb	chr1	166791844	2106	SAME
119_106C	Tiprl	intron 4	disrupt CDS	chr1	167151786	4741	SAME
119_106C	Adcy10	3 prime	15.240 kb	chr1	167522144	2117	SAME
119_106C	Adcy10	3 prime	15.241 kb	chr1	167522145	1983	SAME
119_106C	Pbx1	intron 2	disrupt CDS	chr1	170250162	2449	SAME
119_106C	Slamf6	3 prime	15.033 kb	chr1	173889032	663	OPPOSITE
119_106C	Cep170	intron 4	disrupt CDS	chr1	178716765	4099	OPPOSITE
119_106C	Cep170	intron 4	disrupt CDS	chr1	178716766	1189	OPPOSITE
119_106C	Cep170	intron 4	disrupt CDS	chr1	178716880	983	SAME
119_106C	1700016C15Rik	5 prime	53.677 kb	chr1	179629759	4301	OPPOSITE
119_106C	Efcab2	intron 1	disrupt CDS	chr1	180365347	875	SAME
119_106C	Dusp10	3 prime	88.104 kb	chr1	185987619	1140	OPPOSITE
119_106C	Rab3gap2	5 prime	168.204 kb	chr1	186942421	1052	OPPOSITE
119_106C	Ush2a	intron 49	disrupt CDS	chr1	190632002	5690	SAME
119_106C	Ush2a	intron 49	disrupt CDS	chr1	190632008	2325	SAME
119_106C	Ush2a	intron 49	disrupt CDS	chr1	190632009	1580	SAME
119_106C				chr1	195517805	2400
119_106C	Myo3a	intron 14	disrupt CDS	chr2	22280074	721	OPPOSITE
119_106C	Nelf	exon 3	disrupt CDS	chr2	24911635	2913	OPPOSITE
119_106C	Angptl2	intron 2	disrupt CDS	chr2	33096743	2891	SAME
119_106C				chr2	46662898	1896
119_106C	Thbs1	5 prime	19.361 kb	chr2	117933508	780	SAME
119_106C	5330413P13Rik	5 prime	1.421 kb	chr2	131674813	1582	SAME
119_106C				chr2	144866070	1543
119_106C	4933406D12Rik	3 prime	48.604 kb	chr2	146420448	1583	OPPOSITE
119_106C	Bcas1	intron 7	disrupt CDS	chr2	170209249	2845	OPPOSITE
119_106C				chr3	31628015	1009
119_106C	Cgn	5 prime	36.526 kb	chr3	94626963	4482	OPPOSITE
119_106C				chr3	110916515	1197
119_106C	4930455H04Rik	intron 2	not disrupt CDS	chr3	116683389	1613	OPPOSITE
119_106C				chr3	120245964	1210
119_106C	Tbck	intron 24	disrupt CDS	chr3	132474980	1623	SAME
119_106C	Gtf2b	intron 2	disrupt CDS	chr3	142436307	3700	OPPOSITE
119_106C				chr3	147045296	2060
119_106C	Fam73a	intron 7	disrupt CDS	chr3	151979701	872	OPPOSITE
119_106C	Fam73a	intron 7	disrupt CDS	chr3	151979702	1069	OPPOSITE
119_106C	Penk	5 prime	95.892 kb	chr4	4161484	4832	SAME
119_106C				chr4	20909261	1194
119_106C	Adamtsl1	intron 1	disrupt CDS	chr4	85727439	676	SAME
119_106C	Macf1	intron 1	disrupt CDS	chr4	123248372	772	SAME
119_106C				chr4	128084155	1486
119_106C	Pex14	intron 8	disrupt CDS	chr4	148337361	1646	SAME
119_106C	Lphn3	intron 2	not disrupt CDS	chr5	81521403	2362	OPPOSITE
119_106C	Evi5	5 prime	15.096 kb	chr5	108319222	2597	OPPOSITE
119_106C	Evi5	5 prime	15.098 kb	chr5	108319224	1211	OPPOSITE
119_106C	Mfsd7a	intron 6	disrupt CDS	chr5	108873327	1880	SAME
119_106C	Zan	intron 28	disrupt CDS	chr5	137883672	1578	SAME
119_106C	Col28a1	intron 25	disrupt CDS	chr6	8022828	1697	SAME
119_106C	Olfr448	5 prime	26.204 kb	chr6	42821180	761	SAME
119_106C	Lsm5	3 prime	20.553 kb	chr6	56634140	1809	OPPOSITE
119_106C				chr6	100037059	1343
119_106C				chr6	100358783	924
119_106C	Cntn4	intron 1	not disrupt CDS	chr6	105756741	825	OPPOSITE
119_106C	Bms1	3 prime	53.822 kb	chr6	118315613	3234	SAME
119_106C	Cacna1c	intron 30	disrupt CDS	chr6	118586863	2096	OPPOSITE
119_106C	1700013D24Rik	5 prime	10.071 kb	chr6	124317175	852	SAME
119_106C	Dennd5b	intron 3	disrupt CDS	chr6	149016569	1568	SAME
119_106C	Yif1b	intron 1	disrupt CDS	chr7	30026181	907	OPPOSITE
119_106C	Prodh2	intron 4	disrupt CDS	chr7	31283027	670	OPPOSITE
119_106C	Odz4	3 prime	24.711 kb	chr7	104081775	3133	SAME
119_106C	Arhgap17	intron 1	disrupt CDS	chr7	130492679	37419	SAME
119_106C	Zranb1	intron 1	disrupt CDS	chr7	140148197	963	SAME
119_106C	Tfdp1	intron 2	disrupt CDS	chr8	13363551	3084	OPPOSITE
119_106C	Csmd1	intron 36	disrupt CDS	chr8	16065257	1221	OPPOSITE
119_106C	Spock3	3 prime	72.560 kb	chr8	65908453	5602	SAME
119_106C				chr8	66785017	1748
119_106C	Atp6v1b2	intron 1	disrupt CDS	chr8	71617577	3081	OPPOSITE
119_106C	Zfp930	5 prime	43.626 kb	chr8	71710812	1465	OPPOSITE
119_106C	Tmco7	intron 7	disrupt CDS	chr8	109224932	871	OPPOSITE
119_106C				chr9	12572617	5106
119_106C	Ntm	intron 1	disrupt CDS	chr9	29343724	3757	SAME
119_106C	Kirrel3	intron 1	not disrupt CDS	chr9	34387254	943	SAME
119_106C				chr9	85109703	941
119_106C	Bcl2a1a	5 prime	7.751 kb	chr9	88849503	973	OPPOSITE
119_106C				chr9	93362701	2734
119_106C	Paqr9	3 prime	34.959 kb	chr9	95497499	1502	OPPOSITE
119_106C	Stag1	intron 22	disrupt CDS	chr9	100818474	1214	OPPOSITE
119_106C	Ephb1	intron 2	disrupt CDS	chr9	102112446	3354	SAME
119_106C	Lrrfip2	intron 3	disrupt CDS	chr9	111050975	690	SAME
119_106C	Lrrfip2	intron 3	disrupt CDS	chr9	111050976	727	SAME
119_106C	Zufsp	intron 4	disrupt CDS	chr10	33662410	5817	OPPOSITE
119_106C	Ric8b	intron 3	disrupt CDS	chr10	84414017	2472	OPPOSITE
119_106C	Elk3	exon 5	not disrupt CDS	chr10	92710943	1216	SAME
119_106C	Cradd	3 prime	240.581 kb	chr10	94546150	1963	OPPOSITE
119_106C	Frs2	intron 1	not disrupt CDS	chr10	116560400	699	OPPOSITE
119_106C	Papolg	5 prime	1.977 kb	chr11	23797247	685	OPPOSITE
119_106C	Olfr329-ps	intron 2	disrupt CDS	chr11	58357488	1152	OPPOSITE
119_106C	Rnf112	3 prime	15.175 kb	chr11	61252213	693	SAME
119_106C	Wfikkn2	5 prime	0.908 kb	chr11	94104801	800	SAME
119_106C	2900041M22Rik	5 prime	62.213 kb	chr11	117412518	3436	SAME
119_106C	Immp2l	intron 6	disrupt CDS	chr12	42845319	1096	SAME
119_106C	Kcnh5	intron 10	disrupt CDS	chr12	76034791	670	OPPOSITE
119_106C	Rps6ka5	intron 15	disrupt CDS	chr12	101796515	1422	SAME
119_106C				chr12	119724104	664
119_106C	Akr1c6	5 prime	50.350 kb	chr13	4406426	1628	SAME
119_106C	Sox4	3 prime	15.590 kb	chr13	29029961	2017	OPPOSITE
119_106C	Serpinb6c	intron 3	disrupt CDS	chr13	33988201	999	OPPOSITE
119_106C	Sptlc1	intron 5	disrupt CDS	chr13	53457729	1953	SAME
119_106C				chr13	53770254	1412
119_106C	4732471D19Rik	intron 1	disrupt CDS	chr13	54609857	5373	SAME
119_106C	Tgfbi	3 prime	29.305 kb	chr13	56770005	2487	OPPOSITE
119_106C	Trpc7	intron 2	disrupt CDS	chr13	56974151	740	OPPOSITE
119_106C	BC018507	5 prime	1.944 kb	chr13	70778456	2422	SAME
119_106C				chr13	72437067	11570
119_106C				chr13	72568164	1468
119_106C	Slc12a7	intron 22	disrupt CDS	chr13	73948607	765	SAME
119_106C	Fam172a	intron 10	not disrupt CDS	chr13	78266613	1306	SAME
119_106C				chr13	80503859	1404
119_106C				chr13	82979807	1170
119_106C				chr13	84767728	1045
119_106C	Serinc5	intron 2	disrupt CDS	chr13	93448618	970	SAME
119_106C	Thbs4	intron 10	disrupt CDS	chr13	93535145	27522	OPPOSITE
119_106C	Scamp1	intron 1	disrupt CDS	chr13	95027804	4212	SAME
119_106C	Otp	3 prime	60.663 kb	chr13	95714299	2857	OPPOSITE
119_106C	Pde8b	intron 1	disrupt CDS	chr13	95974118	779	OPPOSITE
119_106C	Pde8b	intron 1	disrupt CDS	chr13	95974119	1643	OPPOSITE
119_106C	Aggf1	intron 5	disrupt CDS	chr13	96136228	1737	SAME
119_106C	Gcnt4	5 prime	70.276 kb	chr13	97650593	725	OPPOSITE
119_106C	Mast4	intron 4	disrupt CDS	chr13	103722188	666	OPPOSITE
119_106C	Gpbp1	intron 2	not disrupt CDS	chr13	112266153	2760	SAME
119_106C	Fgf9	3 prime	11.520 kb	chr14	58743077	651	SAME
119_106C	Fam167a	intron 2	not disrupt CDS	chr14	64061148	757	SAME
119_106C	1700108F19Rik	5 prime	58.871 kb	chr14	77028044	2851	OPPOSITE
119_106C				chr14	112961917	715
119_106C	Farp1	intron 1	not disrupt CDS	chr14	121446400	1652	SAME
119_106C	Ptplb	3 prime	20.922 kb	chr16	35130183	763	SAME
119_106C	1600019K03Rik	5 prime	9.260 kb	chr16	35518765	2158	SAME
119_106C	App	intron 11	disrupt CDS	chr16	85016875	1506	SAME
119_106C	Axin1	intron 2	disrupt CDS	chr17	26290091	3469	OPPOSITE
119_106C	Vegfa	3 prime	46.170 kb	chr17	46115942	877	OPPOSITE
119_106C	Tgif1	5 prime	4.788 kb	chr17	71207660	1374	SAME
119_106C	Ahnak	intron 4	disrupt CDS	chr19	9109292	2237	SAME
119_106C	Fam189a2	5 prime	0.585 kb	chr19	24106094	1296	OPPOSITE
119_106C	Fam189a2	5 prime	0.587 kb	chr19	24106096	1474	OPPOSITE
119_106C	4930506M07Rik	5 prime	32.831 kb	chr19	59183390	1022	SAME
119_106C	Eras	intron 1	not disrupt CDS	chrX	7505265	1144	SAME
119_106C	Ccdc160	3 prime	74.793 kb	chrX	50227438	1670	SAME
119_106C				chrX	55457704	2426
119_106C	Zc4h2	intron 1	disrupt CDS	chrX	92843251	1731	SAME
119_106C	Phex	intron 13	disrupt CDS	chrX	153699783	765	SAME
129_41C	Pnkd	intron 2	disrupt CDS	chr1	74358230	698	OPPOSITE
129_41C	Pnkd	intron 2	disrupt CDS	chr1	74358347	1341	OPPOSITE
129_41C	Tmem183a	intron 7	disrupt CDS	chr1	136245820	571	SAME
129_41C	Tmem183a	intron 7	disrupt CDS	chr1	136245937	587	SAME
129_41C	Ppp1r12b	intron 8	disrupt CDS	chr1	136782834	768	OPPOSITE
129_41C				chr1	151275849	429
129_41C	Xpr1	intron 3	disrupt CDS	chr1	157191533	21660	OPPOSITE
129_41C	Xpr1	intron 3	disrupt CDS	chr1	157191537	1921	OPPOSITE
129_41C	Srp9	5 prime	32.418 kb	chr1	184030128	552	OPPOSITE
129_41C	Arhgap21	intron 9	disrupt CDS	chr2	20792593	374	OPPOSITE
129_41C	A930018P22Rik	3 prime	3.309 kb	chr2	103968212	1279	SAME
129_41C	Fbxw7	3 prime	7.471 kb	chr3	84790591	494	OPPOSITE
129_41C	Selenbp2	3 prime	38.387 kb	chr3	94546715	521	SAME
129_41C	B930007M17Rik	intron 10	disrupt CDS	chr3	139049737	581	OPPOSITE
129_41C	Lphn2	intron 2	disrupt CDS	chr3	148545062	353	OPPOSITE
129_41C				chr3	158600078	630
129_41C	Xrcc2	5 prime	50.217 kb	chr5	25261832	516	SAME
129_41C	1700007G11Rik	intron 2	disrupt CDS	chr5	98797722	585	OPPOSITE
129_41C	Auts2	intron 6	disrupt CDS	chr5	131970214	1643	SAME
129_41C	Daglb	intron 2	disrupt CDS	chr5	144232683	948	OPPOSITE
129_41C	Shfm1	intron 1	disrupt CDS	chr6	6527806	515	SAME
129_41C	Lrrc4	exon 1	disrupt CDS	chr6	28780039	592	OPPOSITE
129_41C	Exoc4	intron 10	disrupt CDS	chr6	33641389	1611	SAME
129_41C	2010107G12Rik	intron 2	not disrupt CDS	chr6	34924750	796	SAME
129_41C	Nup205	intron 1	disrupt CDS	chr6	35132830	498	OPPOSITE
129_41C	Zc3hav1	5 prime	4.888 kb	chr6	38309491	541	SAME
129_41C	Fam190a	intron 5	disrupt CDS	chr6	61504384	615	SAME
129_41C	Mitf	intron 7	disrupt CDS	chr6	97963049	562	OPPOSITE
129_41C	Ppp4r2	intron 3	disrupt CDS	chr6	100808162	9536	OPPOSITE
129_41C				chr7	34301701	371
129_41C	Izumo2	5 prime	25.844 kb	chr7	51949368	1175	SAME
129_41C				chr7	79942542	829
129_41C	Ntrk3	3 prime	431.608 kb	chr7	85291116	578	OPPOSITE
129_41C	Hpx	5 prime	6.418 kb	chr7	112755048	639	OPPOSITE
129_41C	Pik3c2a	intron 28	disrupt CDS	chr7	123487709	624	SAME
129_41C	Hs3st4	intron 1	disrupt CDS	chr7	131383890	6930	OPPOSITE
129_41C	Mcmbp	exon 10	disrupt CDS	chr7	135852639	1330	OPPOSITE
129_41C	Mgmt	intron 2	disrupt CDS	chr7	144275044	830	OPPOSITE
129_41C	Anapc10	intron 4	disrupt CDS	chr8	82262125	939	OPPOSITE
129_41C	Phkb	intron 5	disrupt CDS	chr8	88408717	632	OPPOSITE
129_41C	Opcml	intron 1	disrupt CDS	chr9	27602026	9728	OPPOSITE
129_41C	Pde7b	5 prime	33.320 kb	chr10	20478194	615	OPPOSITE
129_41C	Pldi	3 prime	19.091 kb	chr10	60381789	445	SAME
129_41C				chr10	104420723	1018
129_41C	Mmp19	exon 7	disrupt CDS	chr10	128235297	923	OPPOSITE
129_41C	Atp10b	5 prime	112.576 kb	chr11	42963211	788	OPPOSITE
129_41C	Ebf1	intron 6	disrupt CDS	chr11	44619494	729	SAME
129_41C	P4ha2	3 prime	11.247 kb	chr11	53956416	406	OPPOSITE
129_41C	Spns3	5 prime	9.175 kb	chr11	72372923	899	OPPOSITE
129_41C	Zzef1	intron 37	disrupt CDS	chr11	72705324	437	OPPOSITE
129_41C	Evi2b	intron 2	not disrupt CDS	chr11	79339164	19913	SAME
129_41C	Evi2b	intron 2	not disrupt CDS	chr11	79339165	1663	SAME
129_41C	Evi2b	intron 2	not disrupt CDS	chr11	79339167	386	SAME
129_41C	Evi2b	intron 2	not disrupt CDS	chr11	79339281	25266	SAME
129_41C	Rhob	3 prime	67.404 kb	chr12	8439387	3230	OPPOSITE
129_41C	Gpr33	5 prime	65.304 kb	chr12	53194354	370	OPPOSITE
129_41C	Abcb5	5 prime	4.374 kb	chr12	120209268	380	OPPOSITE
129_41C	Larp4b	intron 3	disrupt CDS	chr13	9130113	644	OPPOSITE
129_41C	Prl2c3	5 prime	93.947 kb	chr13	12986293	585	SAME
129_41C	Gli3	intron 3	disrupt CDS	chr13	15703553	3523	OPPOSITE
129_41C	Rala	intron 1	not disrupt CDS	chr13	18018959	2804	OPPOSITE
129_41C	Rala	intron 1	not disrupt CDS	chr13	18019076	451	OPPOSITE
129_41C	Prl5a1	5 prime	36.763 kb	chr13	28206701	963	OPPOSITE
129_41C	1300014I06Rik	3 prime	98.813 kb	chr13	34645737	802	SAME
129_41C	Adcy2	intron 16	disrupt CDS	chr13	68814684	359	OPPOSITE
129_41C				chr13	72326783	523
129_41C	Ndufaf2	intron 1	disrupt CDS	chr13	108902598	605	OPPOSITE
129_41C	Thrb	intron 1	not disrupt CDS	chr14	18540219	575	OPPOSITE
129_41C	Erc2	intron 15	disrupt CDS	chr14	29217353	678	OPPOSITE
129_41C	Mbnl2	intron 1	not disrupt CDS	chr14	120709485	924	OPPOSITE
129_41C	C6	3 prime	35.313 kb	chr15	4789358	10310	SAME
129_41C	Ugt3a1	intron 2	disrupt CDS	chr15	9217181	441	OPPOSITE
129_41C				chr15	13316981	2020
129_41C				chr15	13317093	1906
129_41C				chr15	15150101	373
129_41C				chr15	19166177	532
129_41C	Cdh18	intron 1	not disrupt CDS	chr15	23030356	558	OPPOSITE
129_41C	Ankrd33b	5 prime	7.989 kb	chr15	31305503	419	OPPOSITE
129_41C				chr15	43853972	659
129_41C				chr15	49749717	392
129_41C	Trps1	intron 2	disrupt CDS	chr15	50673730	605	OPPOSITE
129_41C	Ext1	intron 1	disrupt CDS	chr15	52966468	644	SAME
129_41C	Tnfrsf11b	5 prime	46.834 kb	chr15	54156873	522	SAME
129_41C	Mtss1	5 prime	75.369 kb	chr15	58988950	554	OPPOSITE
129_41C				chr15	65515858	639
129_41C	Oc90	5 prime	6.337 kb	chr15	65750186	566	SAME
129_41C	Gpr20	3 prime	18.004 kb	chr15	73519931	630	OPPOSITE
129_41C	Zc3h3	intron 3	disrupt CDS	chr15	75649497	51319	OPPOSITE
129_41C	Zc3h3	intron 3	disrupt CDS	chr15	75649499	10274	OPPOSITE
129_41C	Zc3h3	intron 3	disrupt CDS	chr15	75649500	833	OPPOSITE
129_41C	Zc3h3	intron 3	disrupt CDS	chr15	75649604	687	OPPOSITE
129_41C	1700029P11Rik	3 prime	3.942 kb	chr15	81815935	765	SAME
129_41C	D630010B17Rik	5 prime	33.393 kb	chr15	94052644	1164	SAME
129_41C	D630010B17Rik	5 prime	33.392 kb	chr15	94052645	614	SAME
129_41C	Eif4b	intron 1	disrupt CDS	chr15	101910681	587	OPPOSITE
129_41C	Tenc1	intron 8	disrupt CDS	chr15	101938202	629	OPPOSITE
129_41C	Crebbp	intron 19	disrupt CDS	chr16	4106202	10274	SAME
129_41C	Crebbp	intron 3	disrupt CDS	chr16	4154799	910	SAME
129_41C	Carhsp1	exon 4	not disrupt CDS	chr16	8659473	806	SAME
129_41C	Usp49	intron 1	not disrupt CDS	chr17	47782333	523	OPPOSITE
129_41C	Safb	intron 4	disrupt CDS	chr17	56733717	34485	SAME
129_41C	Mllt1	exon 12	not disrupt CDS	chr17	57033780	626	SAME
129_41C	Vaultrc5	3 prime	48.199 kb	chr18	37009960	514	SAME
129_41C	Ndst1	intron 9	disrupt CDS	chr18	60855288	780	SAME
129_41C	Pten	intron 5	disrupt CDS	chr19	32875155	662	OPPOSITE
129_41C	Rnls	intron 3	disrupt CDS	chr19	33258962	470	OPPOSITE
14_116C	Tmem182	intron 3	disrupt CDS	chr1	40881724	877	SAME
14_116C				chr1	42030916	1637
14_116C				chr1	56568592	1184
14_116C	Pde6d	intron 1	disrupt CDS	chr1	88459890	1890	OPPOSITE
14_116C	2410088K16Rik	3 prime	57.086 kb	chr1	90709394	1713	SAME
14_116C	Asb18	intron 4	disrupt CDS	chr1	91859554	4168	OPPOSITE
14_116C	Nckap5	intron 1	not disrupt CDS	chr1	128645281	3455	SAME
14_116C	Dennd1b	intron 1	not disrupt CDS	chr1	140901680	165624	SAME
14_116C	Zbtb41	intron 2	disrupt CDS	chr1	141321208	3350	OPPOSITE
14_116C				chr1	151310783	3333
14_116C	Tsen15	3 prime	104.168 kb	chr1	154129644	1086	SAME
14_116C	1700057K13Rik	intron 5	disrupt CDS	chr1	159031534	913	OPPOSITE
14_116C	Fasl	3 prime	42.697 kb	chr1	163675929	968	SAME
14_116C	Cd247	intron 1	disrupt CDS	chr1	167729910	1864	OPPOSITE
14_116C	Fmo9	5 prime	25.412 kb	chr1	168637388	1634	OPPOSITE
14_116C				chr1	188138611	1972
14_116C	Lrp1b	5 prime	11.403 kb	chr2	42520521	3183	OPPOSITE
14_116C				chr2	171303907	1695
14_116C	Pcdh18	3 prime	103.809 kb	chr3	49457429	2735	SAME
14_116C	Bcas2	3 prime	72.110 kb	chr3	103055187	3366	SAME
14_116C	4930509K18Rik	3 prime	74.159 kb	chr4	40338911	1718	SAME
14_116C	Lpar1	intron 3	disrupt CDS	chr4	58484683	1792	SAME
14_116C	Gm12886	5 prime	23.639 kb	chr4	121119343	1115	SAME
14_116C	Kcnab2	intron 10	disrupt CDS	chr4	151773369	6265	OPPOSITE
14_116C	Scfd2	intron 2	disrupt CDS	chr5	74888849	3146	OPPOSITE
14_116C	Rpia	5 prime	26.351 kb	chr6	70768520	2571	OPPOSITE
14_116C	Arhgap17	intron 1	disrupt CDS	chr7	130510866	5956	SAME
14_116C	Efnb2	3 prime	124.457 kb	chr8	8536316	3206	SAME
14_116C				chr8	17681263	1642
14_116C	Gpr124	intron 2	disrupt CDS	chr8	28212319	1899	SAME
14_116C	Tll1	intron 16	disrupt CDS	chr8	66524664	1355	SAME
14_116C	Ncam1	intron 1	disrupt CDS	chr9	49432228	1188	OPPOSITE
14_116C	Marcks	3 prime	59.280 kb	chr10	36799452	2042	OPPOSITE
14_116C	Fgd6	intron 2	disrupt CDS	chr10	93532599	2413	OPPOSITE
14_116C	Cand1	5 prime	18.774 kb	chr10	118695885	4028	SAME
14_116C				chr11	12997335	956
14_116C	Gm12216	intron 1	not disrupt CDS	chr11	53669928	1155	OPPOSITE
14_116C				chr13	11462953	3734
14_116C	5033411D12Rik	intron 12	disrupt CDS	chr13	17108870	6128	SAME
14_116C	Cdk13	intron 1	disrupt CDS	chr13	17867152	1266	SAME
14_116C	Gpr141	5 prime	60.164 kb	chr13	19976290	2551	SAME
14_116C				chr13	37804806	1254
14_116C	Spock1	5 prime	11.029 kb	chr13	58020722	3538	OPPOSITE
14_116C	Hnrnpa0	5 prime	7.150 kb	chr13	58237067	82892	OPPOSITE
14_116C	Hnrnpa0	5 prime	7.267 kb	chr13	58237184	2345	OPPOSITE
14_116C				chr13	73249001	1258
14_116C	Fam172a	intron 3	not disrupt CDS	chr13	77920986	1193	SAME
14_116C	Rasa1	5 prime	25.910 kb	chr13	85455001	947	SAME
14_116C	Rasa1	5 prime	28.059 kb	chr13	85457150	78660	OPPOSITE
14_116C	Rasa1	5 prime	52.798 kb	chr13	85481889	979	SAME
14_116C				chr13	85574080	8199
14_116C				chr13	85614828	6352
14_116C				chr13	85833151	1782
14_116C				chr13	86785638	880
14_116C				chr13	88340810	1238
14_116C	Edil3	intron 10	disrupt CDS	chr13	89434283	3493	SAME
14_116C	Tbca	intron 1	disrupt CDS	chr13	95586636	3369	OPPOSITE
14_116C	Sgtb	intron 2	disrupt CDS	chr13	104901865	3164	OPPOSITE
14_116C				chr13	106749312	1356
14_116C				chr13	107941864	1029
14_116C				chr13	115442086	1317
14_116C				chr13	116456763	2725
14_116C	Fgf10	3 prime	77.360 kb	chr13	119658740	3284	OPPOSITE
14_116C	Crebbp	intron 1	disrupt CDS	chr16	4197749	803	SAME
14_116C	Ufd1l	intron 11	disrupt CDS	chr16	18832638	893	SAME
14_116C	AI480653	intron 2	disrupt CDS	chr16	31018715	1980	SAME
14_116C	Arid1b	intron 4	disrupt CDS	chr17	5167778	927	SAME
14_116C	Lnpep	5 prime	16.767 kb	chr17	17778220	2559	SAME
14_116C	Pim1	5 prime	12.036 kb	chr17	29620368	7707	OPPOSITE
14_116C	Pim1	5 prime	11.919 kb	chr17	29620485	12818	OPPOSITE
14_116C	Slc37a1	3 prime	5.558 kb	chr17	31493201	2451	OPPOSITE
14_116C	Srbd1	intron 16	disrupt CDS	chr17	86413217	1105	SAME
14_116C	Zfp407	5 prime	7.743 kb	chr18	84766639	6990	SAME
14_116C				chr19	54930478	2069
165_94C	Ncoa2	intron 1	not disrupt CDS	chr1	13329972	292	OPPOSITE
165_94C	Eya1	intron 5	disrupt CDS	chr1	14263675	334	SAME
165_94C	Lman2l	5 prime	16.248 kb	chr1	36518332	266	OPPOSITE
165_94C	Tmem131	intron 15	disrupt CDS	chr1	36883253	192	OPPOSITE
165_94C	Aff3	intron 14	disrupt CDS	chr1	38264748	315	SAME
165_94C	Uxs1	5 prime	13.380 kb	chr1	43897933	259	SAME
165_94C				chr1	48747770	451
165_94C				chr1	48817601	204
165_94C				chr1	51640495	1088
165_94C	Pard3b	intron 1	disrupt CDS	chr1	61714859	827	OPPOSITE
165_94C	Pard3b	intron 22	disrupt CDS	chr1	62645208	475	OPPOSITE
165_94C	Hdlbp	intron 20	disrupt CDS	chr1	95312745	4455	SAME
165_94C	St8sia4	intron 1	disrupt CDS	chr1	97559270	344	SAME
165_94C				chr1	117407168	296
165_94C				chr1	122834122	233
165_94C				chr1	124614297	538
165_94C	Pla2g4a	5 prime	57.150 kb	chr1	151865564	280	SAME
165_94C	Hmcn1	intron 10	disrupt CDS	chr1	152648268	207	OPPOSITE
165_94C	Hmcn1	intron 5	disrupt CDS	chr1	152665062	180	OPPOSITE
165_94C	1700025G04Rik	intron 1	not disrupt CDS	chr1	153865313	193	OPPOSITE
165_94C	Npl	5 prime	57.198 kb	chr1	155454042	627	OPPOSITE
165_94C	Glul	3 prime	92.811 kb	chr1	155849655	775	SAME
165_94C	Acbd6	intron 6	disrupt CDS	chr1	157510219	313	SAME
165_94C	Pappa2	intron 20	disrupt CDS	chr1	160669008	264	SAME
165_94C	Pappa2	intron 13	disrupt CDS	chr1	160729804	192	OPPOSITE
165_94C	Tnn	intron 1	not disrupt CDS	chr1	162079964	552	OPPOSITE
165_94C	Cacybp	5 prime	4.447 kb	chr1	162147470	335	SAME
165_94C	Rabgap1l	intron 7	disrupt CDS	chr1	162651417	246	OPPOSITE
165_94C	Rc3h1	5 prime	90.983 kb	chr1	162814124	191	OPPOSITE
165_94C	Klhl20	5 prime	4.337 kb	chr1	163065947	625	OPPOSITE
165_94C	Fasl	3 prime	49.509 kb	chr1	163669117	17985	SAME
165_94C	Exo1	5 prime	32.350 kb	chr1	177809177	387	SAME
165_94C	Smyd3	intron 5	disrupt CDS	chr1	181134325	197	SAME
165_94C				chr1	186035101	249
165_94C	Plxdc2	intron 1	disrupt CDS	chr2	16330392	220	SAME
165_94C	Abca2	3 prime	1.789 kb	chr2	25305848	354	SAME
165_94C	Camsap1	intron 3	disrupt CDS	chr2	25813097	211	SAME
165_94C	Prrc2b	intron 5	disrupt CDS	chr2	32045355	220	SAME
165_94C				chr2	53461984	633
165_94C	Slc12a6	intron 1	disrupt CDS	chr2	112112194	260	SAME
165_94C	Trpm7	intron 1	disrupt CDS	chr2	126694001	370	OPPOSITE
165_94C	Btbd3	5 prime	42.019 kb	chr2	138071139	242	OPPOSITE
165_94C	Ptprt	3 prime	1232.901 kb	chr2	161253982	234	OPPOSITE
165_94C	3230401D17Rik	5 prime	9.857 kb	chr2	163255063	395	OPPOSITE
165_94C	Sulf2	intron 5	disrupt CDS	chr2	165916818	1029	SAME
165_94C	Med12l	intron 15	disrupt CDS	chr3	58960345	361	OPPOSITE
165_94C	Fam102b	5 prime	4.681 kb	chr3	108835206	268	SAME
165_94C	Lrrc7	intron 1	not disrupt CDS	chr3	158171430	225	OPPOSITE
165_94C	Rad54b	intron 1	not disrupt CDS	chr4	11486835	207	SAME
165_94C	BC049635	5 prime	21.121 kb	chr4	42908196	294	OPPOSITE
165_94C	Shb	intron 1	disrupt CDS	chr4	45527019	256	SAME
165_94C	D730040F13Rik	intron 17	disrupt CDS	chr4	56897327	197	SAME
165_94C	Zfp352	5 prime	88.923 kb	chr4	89803455	224	OPPOSITE
165_94C	Dnajc6	intron 5	disrupt CDS	chr4	101280365	477	SAME
165_94C	St3gal3	intron 3	disrupt CDS	chr4	117723749	196	SAME
165_94C	Olfr1335	3 prime	12.266 kb	chr4	118470201	760	SAME
165_94C	Hes5	5 prime	3.546 kb	chr4	154332934	446	SAME
165_94C	Cdk14	intron 10	disrupt CDS	chr5	4961018	11026	SAME
165_94C				chr5	16301323	684
165_94C	Lrpap1	5 prime	68.749 kb	chr5	35517095	197	OPPOSITE
165_94C	Fbrsl1	intron 2	disrupt CDS	chr5	110853958	578	OPPOSITE
165_94C				chr5	134292950	383
165_94C	Trip6	intron 3	disrupt CDS	chr5	137754368	187	OPPOSITE
165_94C	Mkln1	3 prime	1.211 kb	chr6	31460688	391	SAME
165_94C	Cnot4	intron 1	not disrupt CDS	chr6	35059955	669	SAME
165_94C	Herc6	intron 8	disrupt CDS	chr6	57558571	466	SAME
165_94C	Herc6	intron 12	disrupt CDS	chr6	57574727	650	OPPOSITE
165_94C	Herc6	intron 13	disrupt CDS	chr6	57578252	2403	OPPOSITE
165_94C	Reep1	intron 1	disrupt CDS	chr6	71698950	301	OPPOSITE
165_94C	Tmcc1	intron 3	disrupt CDS	chr6	116027287	967	OPPOSITE
165_94C	Tmcc1	intron 3	disrupt CDS	chr6	116027288	363	OPPOSITE
165_94C	Bms1	exon 5	disrupt CDS	chr6	118363929	332	OPPOSITE
165_94C				chr6	130786250	265
165_94C	Eps8	intron 1	not disrupt CDS	chr6	137586544	938	SAME
165_94C	Ldhb	5 prime	6.055 kb	chr6	142462518	376	SAME
165_94C	St8sia1	intron 2	disrupt CDS	chr6	142858389	197	OPPOSITE
165_94C	St8sia1	intron 1	disrupt CDS	chr6	142867147	218	OPPOSITE
165_94C	St8sia1	intron 1	disrupt CDS	chr6	142898316	375	SAME
165_94C	5730419I09Rik	intron 10	disrupt CDS	chr6	143008614	430	OPPOSITE
165_94C	Itpr2	intron 34	disrupt CDS	chr6	146253785	185	OPPOSITE
165_94C	Pthlh	5 prime	69.308 kb	chr6	147281915	266	OPPOSITE
165_94C	Ccdc91	intron 7	disrupt CDS	chr6	147520966	224	SAME
165_94C	1700049E15Rik	3 prime	34.480 kb	chr6	147685376	203	SAME
165_94C	1700049E15Rik	3 prime	36.400 kb	chr6	147687296	665	SAME
165_94C	Klf13	3 prime	87.279 kb	chr7	70996522	272	SAME
165_94C	Mical2	intron 2	not disrupt CDS	chr7	119394515	201	OPPOSITE
165_94C	Umod	exon 11	not disrupt CDS	chr7	126606483	241	SAME
165_94C	Mgmt	intron 2	disrupt CDS	chr7	144213288	2781	OPPOSITE
165_94C	Krtap5-4	3 prime	2.079 kb	chr7	149492487	254	OPPOSITE
165_94C	Olfr370	5 prime	32.256 kb	chr8	86033831	220	OPPOSITE
165_94C				chr8	100763679	333
165_94C	4933407C03Rik	intron 1	disrupt CDS	chr8	119894836	228	SAME
165_94C	Amotl1	5 prime	59.732 kb	chr9	14479176	260	OPPOSITE
165_94C	Zfp266	5 prime	15.269 kb	chr9	20341132	210	OPPOSITE
165_94C	Amica1	intron 3	disrupt CDS	chr9	44893401	218	OPPOSITE
165_94C	Ube2cbp	intron 9	disrupt CDS	chr9	86232485	401	OPPOSITE
165_94C	Rasa2	intron 2	disrupt CDS	chr9	96508718	254	OPPOSITE
165_94C	Cacna2d2	intron 23	disrupt CDS	chr9	107424220	181	OPPOSITE
165_94C	Aldh8a1	3 prime	35.692 kb	chr10	21152076	216	SAME
165_94C	Sec63	intron 6	disrupt CDS	chr10	42516696	328	OPPOSITE
165_94C	Gm12159	5 prime	83.681 kb	chr11	45014111	211	SAME
165_94C				chr11	47905930	445
165_94C	Alkbh5	3 prime	76.373 kb	chr11	60448387	272	SAME
165_94C	Pip4k2b	intron 5	disrupt CDS	chr11	97585503	290	OPPOSITE
165_94C	2610035D17Rik	3 prime	178.466 kb	chr11	112884686	358	SAME
165_94C				chr12	3025636	182
165_94C	Asxl2	intron 2	disrupt CDS	chr12	3446055	210	OPPOSITE
165_94C	Asxl2	intron 3	disrupt CDS	chr12	3453137	841	SAME
165_94C	Asxl2	intron 3	disrupt CDS	chr12	3453198	793	SAME
165_94C	Odc1	exon 12	not disrupt CDS	chr12	17557819	456	OPPOSITE
165_94C				chr12	18807682	185
165_94C				chr12	19981825	186
165_94C				chr12	21687447	337
165_94C	Cog5	intron 8	disrupt CDS	chr12	32480951	385	SAME
165_94C	Hbp1	intron 2	disrupt CDS	chr12	32626663	667	OPPOSITE
165_94C	Prkar2b	intron 1	disrupt CDS	chr12	32741284	515	OPPOSITE
165_94C	Efcab10	5 prime	9.684 kb	chr12	34076450	185	SAME
165_94C				chr12	49519186	229
165_94C				chr12	59728136	214
165_94C				chr12	61101113	414
165_94C				chr12	61356807	341
165_94C	Sipa1l1	intron 1	not disrupt CDS	chr12	83311981	859	OPPOSITE
165_94C	2310044G17Rik	exon 4	not disrupt CDS	chr12	88304225	199	OPPOSITE
165_94C	Foxn3	intron 4	disrupt CDS	chr12	100513951	393	SAME
165_94C	Serpina1f	5 prime	0.372 kb	chr12	104934111	346	OPPOSITE
165_94C	Ppp1r3g	5 prime	7.713 kb	chr13	36054544	203	SAME
165_94C	Kcnma1	intron 14	disrupt CDS	chr14	24312145	220	OPPOSITE
165_94C	Ercc6	intron 8	disrupt CDS	chr14	33370249	982	SAME
165_94C				chr14	95644703	222
165_94C	Tbc1d4	intron 1	disrupt CDS	chr14	101912674	193	OPPOSITE
165_94C	5730403B10Rik	intron 2	not disrupt CDS	chr16	4770243	239	SAME
165_94C	Grin2a	intron 2	disrupt CDS	chr16	9752909	621	SAME
165_94C	Qtrtd1	intron 1	not disrupt CDS	chr16	43882280	244	OPPOSITE
165_94C	Cldnd1	intron 1	not disrupt CDS	chr16	58729257	1190	SAME
165_94C	Zfp654	intron 1	disrupt CDS	chr16	64783677	192	SAME
165_94C	Olig1	3 prime	49.531 kb	chr16	91321715	195	SAME
165_94C	Gm9992	5 prime	57.355 kb	chr17	7647009	183	OPPOSITE
165_94C	Vmn2r102	5 prime	35.088 kb	chr17	19796624	220	SAME
165_94C	Vmn2r103	3 prime	42.042 kb	chr17	19991542	462	OPPOSITE
165_94C	Hmga1-rs1	intron 1	not disrupt CDS	chr17	27696152	196	SAME
165_94C	Zbtb12	exon 2	disrupt CDS	chr17	35032492	287	SAME
165_94C	Olfr103	5 prime	9.286 kb	chr17	37483461	362	SAME
165_94C	Olfr761	3 prime	4.192 kb	chr17	38085775	305	SAME
165_94C				chr17	38970906	342
165_94C	Gpr115	intron 9	not disrupt CDS	chr17	42798259	230	OPPOSITE
165_94C	St6gal2	5 prime	147.874 kb	chr17	55490650	187	OPPOSITE
165_94C	Prkd3	intron 2	disrupt CDS	chr17	79395835	188	SAME
165_94C				chr18	30714474	189
165_94C				chr18	52137038	337
165_94C	Arsi	5 prime	31.488 kb	chr18	61045934	604	OPPOSITE
165_94C	Wdr7	3 prime	80.174 kb	chr18	64229587	190	SAME
165_94C	Nedd4l	intron 19	disrupt CDS	chr18	65352133	281	OPPOSITE
165_94C	Smad4	intron 10	disrupt CDS	chr18	73805863	229	OPPOSITE
165_94C				chr19	54822243	271
165_94C				chrX	111074221	202
165_94C				chrX	127376170	229
34_31C	Mcm3	intron 9	disrupt CDS	chr1	20800456	407	SAME
34_31C	Hs6st1	5 prime	99.811 kb	chr1	36063480	364	SAME
34_31C				chr1	56490395	887
34_31C	Pard3b	5 prime	1073.909 kb	chr1	61614949	406	OPPOSITE
34_31C	Erbb4	3 prime	1121.310 kb	chr1	68033323	413	OPPOSITE
34_31C	Pax3	3 prime	154.970 kb	chr1	78038741	5238	SAME
34_31C	Acsl3	intron 12	disrupt CDS	chr1	78699332	488	OPPOSITE
34_31C	Gpr55	intron 1	not disrupt CDS	chr1	87850665	357	OPPOSITE
34_31C	Dis3l2	intron 7	disrupt CDS	chr1	88751502	683	OPPOSITE
34_31C	Trpm8	3 prime	9.712 kb	chr1	90295138	330	SAME
34_31C				chr1	92327103	465
34_31C				chr1	105464835	470
34_31C				chr1	105726347	595
34_31C				chr1	109826746	1037
34_31C				chr1	114330999	11201
34_31C	Cntnap5a	3 prime	38.502 kb	chr1	118515753	416	SAME
34_31C				chr1	119649548	9346
34_31C	Mgat5	5 prime	327.195 kb	chr1	129052354	965	SAME
34_31C	Cxcr4	5 prime	42.539 kb	chr1	130531415	2293	OPPOSITE
34_31C	Nav1	intron 22	disrupt CDS	chr1	137349133	11953	OPPOSITE
34_31C	Nav1	5 prime	68.398 kb	chr1	137550330	1019	OPPOSITE
34_31C				chr1	146379181	1936
34_31C				chr1	150577329	368
34_31C				chr1	151238928	812
34_31C	Rabgap1l	intron 19	disrupt CDS	chr1	162192293	1888	OPPOSITE
34_31C	Rabgap1l	intron 7	disrupt CDS	chr1	162647117	3325	OPPOSITE
34_31C	Rc3h1	intron 1	not disrupt CDS	chr1	162841095	32414	OPPOSITE
34_31C	Gorab	intron 1	disrupt CDS	chr1	165329838	474	SAME
34_31C	Lrrc52	5 prime	79.695 kb	chr1	169476606	3879	SAME
34_31C	Lmx1a	intron 3	disrupt CDS	chr1	169747781	3176	OPPOSITE
34_31C	Ddr2	intron 1	not disrupt CDS	chr1	171990618	731	SAME
34_31C	Nos1ap	intron 2	disrupt CDS	chr1	172370772	505	SAME
34_31C	Aim2	intron 5	disrupt CDS	chr1	175387855	10519	SAME
34_31C	Smyd3	intron 5	disrupt CDS	chr1	181199176	396	SAME
34_31C				chr1	196173969	1648
34_31C	Frmd4a	intron 3	disrupt CDS	chr2	4402787	362	OPPOSITE
34_31C	Frmd4a	intron 3	disrupt CDS	chr2	4402904	2750	OPPOSITE
34_31C	Kif5c	intron 10	disrupt CDS	chr2	49558605	689	SAME
34_31C				chr2	50490652	735
34_31C	Rbms1	intron 1	disrupt CDS	chr2	60720347	835	OPPOSITE
34_31C	9430019J16Rik	3 prime	72.611 kb	chr2	75209625	423	OPPOSITE
34_31C	Plekha3	intron 7	disrupt CDS	chr2	76532326	386	OPPOSITE
34_31C	Prr5l	intron 1	not disrupt CDS	chr2	101627591	344	SAME
34_31C	D430041D05Rik	intron 1	disrupt CDS	chr2	104128170	7470	OPPOSITE
34_31C	D430041D05Rik	intron 1	disrupt CDS	chr2	104128287	5049	OPPOSITE
34_31C	Itpripl1	exon 2	not disrupt CDS	chr2	126966167	1147	OPPOSITE
34_31C	Arhgef38	exon 1	disrupt CDS	chr3	132897708	871	OPPOSITE
34_31C	Syde2	intron 4	disrupt CDS	chr3	145672258	717	OPPOSITE
34_31C	Zfp462	intron 1	not disrupt CDS	chr4	54989255	380	OPPOSITE
34_31C				chr4	66930406	710
34_31C	Nfia	intron 3	disrupt CDS	chr4	97664607	553	OPPOSITE
34_31C	Gm12789	3 prime	98.606 kb	chr4	101761442	575	SAME
34_31C	Mfsd2a	3 prime	32.109 kb	chr4	122606322	820	SAME
34_31C	Ahdc1	intron 2	not disrupt CDS	chr4	132571237	560	OPPOSITE
34_31C	Prdm2	3 prime	109.084 kb	chr4	142693528	454	SAME
34_31C	Megf6	exon 20	disrupt CDS	chr4	153637618	1000	OPPOSITE
34_31C	Rbm33	intron 1	disrupt CDS	chr5	28654872	482	OPPOSITE
34_31C				chr5	78697308	589
34_31C				chr5	80099449	416
34_31C	Ttc28	intron 2	disrupt CDS	chr5	111444533	1040	SAME
34_31C	Sgsm1	intron 2	not disrupt CDS	chr5	113738552	7430	OPPOSITE
34_31C	Atxn2	intron 20	disrupt CDS	chr5	122255147	1060	SAME
34_31C	Orai1	3 prime	1.922 kb	chr5	123482383	346	OPPOSITE
34_31C	Pan3	intron 4	disrupt CDS	chr5	148298734	1417	OPPOSITE
34_31C	Ubl3	5 prime	75.154 kb	chr5	149439518	4185	SAME
34_31C	Hpgds	intron 5	disrupt CDS	chr6	65072377	344	OPPOSITE
34_31C	Vgll4	intron 2	disrupt CDS	chr6	114821227	4755	OPPOSITE
34_31C	Vgll4	intron 2	disrupt CDS	chr6	114821344	7964	OPPOSITE
34_31C	Prkd2	intron 9	disrupt CDS	chr7	17439871	349	OPPOSITE
34_31C	Napsa	intron 1	disrupt CDS	chr7	51830403	606	SAME
34_31C	Sema4b	intron 4	disrupt CDS	chr7	87360410	14921	SAME
34_31C	Sema4b	intron 4	disrupt CDS	chr7	87360411	6386	SAME
34_31C	Crym	intron 5	disrupt CDS	chr7	127335512	358	OPPOSITE
34_31C	Mapk1ip1	intron 1	not disrupt CDS	chr7	146035082	30380	OPPOSITE
34_31C	Mapk1ip1	intron 1	not disrupt CDS	chr7	146035083	981	OPPOSITE
34_31C	Dusp8	exon 7	not disrupt CDS	chr7	149267043	413	SAME
34_31C	Abhd13	exon 2	not disrupt CDS	chr8	9990121	399	SAME
34_31C	Ogfod1	exon 13	not disrupt CDS	chr8	96591130	370	OPPOSITE
34_31C				chr8	103497459	469
34_31C	Ap1g1	intron 2	disrupt CDS	chr8	112337862	2345	SAME
34_31C				chr8	120657217	392
34_31C	1700072B07Rik	3 prime	8.789 kb	chr9	58230779	13555	OPPOSITE
34_31C	1700072B07Rik	3 prime	8.889 kb	chr9	58230879	1597	OPPOSITE
34_31C	Syncrip	intron 10	disrupt CDS	chr9	88353132	546	OPPOSITE
34_31C	Syncrip	intron 6	disrupt CDS	chr9	88360788	2955	OPPOSITE
34_31C	Ttc21a	intron 19	disrupt CDS	chr9	119870272	1191	SAME
34_31C	Tpd52l1	intron 1	disrupt CDS	chr10	31120426	583	SAME
34_31C	Anks1b	intron 3	disrupt CDS	chr10	90289624	421	OPPOSITE
34_31C				chr10	100724691	387
34_31C				chr10	124382436	362
34_31C	Gck	intron 1	disrupt CDS	chr11	5843914	567	SAME
34_31C	Map2k4	intron 3	disrupt CDS	chr11	65547570	3234	OPPOSITE
34_31C	Myh10	intron 6	disrupt CDS	chr11	68572846	546	OPPOSITE
34_31C	Spns2	intron 2	disrupt CDS	chr11	72287761	484	OPPOSITE
34_31C	Slc13a2	exon 5	disrupt CDS	chr11	78216971	329	OPPOSITE
34_31C	Suz12	intron 3	disrupt CDS	chr11	79819319	7189	OPPOSITE
34_31C	Gpatch8	intron 7	disrupt CDS	chr11	102344263	2253	OPPOSITE
34_31C	St6galnac1	intron 1	disrupt CDS	chr11	116631730	911	SAME
34_31C	Vsnl1	5 prime	9.374 kb	chr12	11452829	650	OPPOSITE
34_31C	Taf1b	intron 8	disrupt CDS	chr12	25211607	357	OPPOSITE
34_31C	Gphn	intron 7	disrupt CDS	chr12	79596895	396	SAME
34_31C	Fam71d	intron 2	not disrupt CDS	chr12	79810452	630	SAME
34_31C	Rad51l1	intron 8	disrupt CDS	chr12	80781908	637	SAME
34_31C	Akt1	intron 1	not disrupt CDS	chr12	113910407	1072	SAME
34_31C	Akt1	intron 1	not disrupt CDS	chr12	113910524	54429	SAME
34_31C	2610307P16Rik	intron 3	not disrupt CDS	chr13	28802548	828	SAME
34_31C	Rmi1	3 prime	53.547 kb	chr13	58566057	772	OPPOSITE
34_31C				chr13	78742506	537
34_31C				chr13	85627102	620
34_31C	Pik3r1	5 prime	2.347 kb	chr13	102540519	490	OPPOSITE
34_31C				chr13	111512521	1073
34_31C	Ankrd55	intron 2	disrupt CDS	chr13	113089127	340	SAME
34_31C	Arl15	intron 1	disrupt CDS	chr13	114634025	1069	OPPOSITE
34_31C	Ptprg	intron 1	disrupt CDS	chr14	12464143	724	SAME
34_31C	Zmynd17	5 prime	2.342 kb	chr14	21318465	364	OPPOSITE
34_31C	Ptpn20	3 prime	77.524 kb	chr14	34531464	32174	OPPOSITE
34_31C				chr14	80633191	1332
34_31C				chr14	80633208	4888
34_31C				chr14	83401315	622
34_31C	Fam86	5 prime	2.619 kb	chr16	5258668	762	OPPOSITE
34_31C	Zbtb20	intron 5	not disrupt CDS	chr16	43572512	639	OPPOSITE
34_31C				chr16	84265035	606
34_31C	Pacrg	intron 4	disrupt CDS	chr17	10702688	494	SAME
34_31C	Fpr3	3 prime	19.835 kb	chr17	18128476	601	SAME
34_31C	Notch3	intron 1	disrupt CDS	chr17	32301733	620	SAME
34_31C	Hnrnpm	intron 13	disrupt CDS	chr17	33791614	1124	SAME
34_31C	Supt3h	intron 6	disrupt CDS	chr17	45147165	612	OPPOSITE
34_31C	Supt3h	intron 6	disrupt CDS	chr17	45147282	641	OPPOSITE
34_31C	Tmem232	intron 3	disrupt CDS	chr17	65836599	436	SAME
34_31C	Tmem232	intron 2	not disrupt CDS	chr17	65856118	366	OPPOSITE
34_31C	Rab31	intron 6	disrupt CDS	chr17	66011413	656	SAME
34_31C	Twsg1	5 prime	7.103 kb	chr17	66307630	481	SAME
34_31C				chr17	70021392	406
34_31C				chr17	76445891	374
34_31C	Fez2	5 prime	15.344 kb	chr17	78832787	609	SAME
34_31C	Hnrpll	intron 12	disrupt CDS	chr17	80431312	1915	SAME
34_31C	Hnrpll	intron 1	disrupt CDS	chr17	80456338	505	OPPOSITE
34_31C	Map4k3	intron 2	disrupt CDS	chr17	81064865	2462	OPPOSITE
34_31C				chr17	82628376	883
34_31C				chr17	83172585	603
34_31C				chr17	92237333	1159
34_31C				chr17	92497167	662
34_31C				chr17	93002360	624
34_31C				chr17	93049611	4555
34_31C				chr17	93055142	5532
34_31C				chr17	93466233	2475
34_31C	2700099C18Rik	3 prime	5.820 kb	chr17	95180289	445	OPPOSITE
34_31C	Hsd17b4	intron 6	disrupt CDS	chr18	50304011	363	SAME
34_31C	Hsd17b4	3 prime	15.042 kb	chr18	50370966	347	SAME
34_31C	Plce1	intron 18	disrupt CDS	chr19	38818291	915	SAME
34_31C	Rbm20	intron 13	disrupt CDS	chr19	53935587	877	OPPOSITE
34_31C	Mid1	intron 1	not disrupt CDS	chrX	166206647	744	SAME
49_114C	Kcnq5	intron 1	disrupt CDS	chr1	21760754	423	OPPOSITE
49_114C				chr1	28542227	482
49_114C	Khdrbs2	intron 6	disrupt CDS	chr1	32610900	686	SAME
49_114C	Dst	intron 6	disrupt CDS	chr1	34197114	497	SAME
49_114C	Il18r1	intron 6	disrupt CDS	chr1	40542042	642	OPPOSITE
49_114C	4933417E11Rik	5 prime	82.153 kb	chr1	72133922	598	OPPOSITE
49_114C	Hjurp	5 prime	6.693 kb	chr1	90180847	1179	SAME
49_114C	Phlpp1	3 prime	35.121 kb	chr1	108325943	424	OPPOSITE
49_114C				chr1	112431417	431
49_114C	Nckap5	intron 3	disrupt CDS	chr1	128230783	579	SAME
49_114C	Acbd6	intron 3	disrupt CDS	chr1	157423731	627	SAME
49_114C	Kcnj10	intron 1	not disrupt CDS	chr1	174280935	435	OPPOSITE
49_114C	Acbd3	intron 4	disrupt CDS	chr1	182667541	1108	OPPOSITE
49_114C	Sfmbt2	3 prime	51.847 kb	chr2	10568727	505	SAME
49_114C	4931423N10Rik	intron 7	disrupt CDS	chr2	23099488	463	SAME
49_114C	Cacna1b	intron 3	disrupt CDS	chr2	24590903	675	SAME
49_114C	Tspan18	intron 2	not disrupt CDS	chr2	93114470	803	OPPOSITE
49_114C	Atp8b4	intron 9	disrupt CDS	chr2	126240491	425	SAME
49_114C	Jph2	intron 2	disrupt CDS	chr2	163213217	609	OPPOSITE
49_114C	Slc9a8	intron 2	disrupt CDS	chr2	167258867	824	SAME
49_114C				chr3	11181682	464
49_114C				chr3	12980540	525
49_114C	Cenpe	5 prime	144.015 kb	chr3	134792489	649	OPPOSITE
49_114C	Negr1	intron 1	disrupt CDS	chr3	156520224	453	SAME
49_114C	Cnpy1	intron 1	not disrupt CDS	chr5	28541787	579	OPPOSITE
49_114C	Clnk	intron 14	disrupt CDS	chr5	39124659	965	OPPOSITE
49_114C	Rhoh	intron 1	not disrupt CDS	chr5	66274221	804	OPPOSITE
49_114C	Kctd8	intron 1	disrupt CDS	chr5	69650987	548	OPPOSITE
49_114C	Brdt	5 prime	24.597 kb	chr5	107755163	779	OPPOSITE
49_114C	Ywhag	5 prime	19.265 kb	chr5	136429776	421	OPPOSITE
49_114C	Cux1	5 prime	13.139 kb	chr5	137056440	434	OPPOSITE
49_114C	Ppp1r9a	intron 2	disrupt CDS	chr6	4936015	436	OPPOSITE
49_114C	Ppp1r9a	intron 14	disrupt CDS	chr6	5107248	526	OPPOSITE
49_114C				chr6	44147321	726
49_114C	Abp1	5 prime	28.543 kb	chr6	48830643	519	SAME
49_114C				chr6	49912923	935
49_114C	Mpp6	intron 10	disrupt CDS	chr6	50135786	615	OPPOSITE
49_114C	Il5ra	intron 10	disrupt CDS	chr6	106674410	661	OPPOSITE
49_114C	St8sia1	intron 1	disrupt CDS	chr6	142863963	449	OPPOSITE
49_114C	Prpf31	intron 9	disrupt CDS	chr7	3589349	464	OPPOSITE
49_114C	Dyrk1b	3 prime	34.747 kb	chr7	29007060	535	OPPOSITE
49_114C	Tarsl2	5 prime	79.868 kb	chr7	72757111	559	SAME
49_114C	Mef2a	intron 3	disrupt CDS	chr7	74441180	837	SAME
49_114C				chr7	76473591	577
49_114C				chr7	79677404	1320
49_114C	Dlg2	intron 1	disrupt CDS	chr7	98363618	418	SAME
49_114C				chr7	145809184	415
49_114C	Jakmip3	intron 2	disrupt CDS	chr7	146185974	559	SAME
49_114C	Tnks	intron 25	disrupt CDS	chr8	35899102	408	OPPOSITE
49_114C	AI429214	3 prime	68.482 kb	chr8	38127069	587	OPPOSITE
49_114C	Sorbs2	intron 1	not disrupt CDS	chr8	46714472	505	OPPOSITE
49_114C	2700029M09Rik	intron 2	disrupt CDS	chr8	63372785	464	SAME
49_114C				chr8	100538208	443
49_114C	Cdh8	intron 2	disrupt CDS	chr8	101809722	400	OPPOSITE
49_114C	Dync2h1	intron 44	disrupt CDS	chr9	7113694	641	SAME
49_114C	Fat3	intron 1	disrupt CDS	chr9	16079537	415	SAME
49_114C	Zfp266	intron 2	not disrupt CDS	chr9	20315525	809	SAME
49_114C	Ntm	intron 2	disrupt CDS	chr9	29116076	410	SAME
49_114C	Gm1715	3 prime	6.095 kb	chr9	52612972	410	OPPOSITE
49_114C	Megf11	intron 4	disrupt CDS	chr9	64381977	474	OPPOSITE
49_114C	Tcf12	intron 3	not disrupt CDS	chr9	71842693	581	SAME
49_114C	Tcf12	intron 3	not disrupt CDS	chr9	71905391	479	OPPOSITE
49_114C				chr9	80876165	413
49_114C	Ky	5 prime	42.872 kb	chr9	102405697	962	SAME
49_114C				chr10	9189048	403
49_114C	Ptprk	intron 3	disrupt CDS	chr10	28048328	956	OPPOSITE
49_114C	Fyn	intron 2	not disrupt CDS	chr10	39211861	950	OPPOSITE
49_114C	Mir135a-2	3 prime	34.016 kb	chr10	91500914	591	OPPOSITE
49_114C	Fam19a2	intron 1	not disrupt CDS	chr10	122911232	410	SAME
49_114C				chr11	18329846	505
49_114C				chr11	37056813	642
49_114C	Pemt	intron 2	disrupt CDS	chr11	59840128	418	SAME
49_114C	Tmem107	3 prime	0.601 kb	chr11	68887396	465	OPPOSITE
49_114C				chr11	71450708	520
49_114C	Accn1	intron 1	disrupt CDS	chr11	80939007	405	OPPOSITE
49_114C	Pctp	3 prime	114.953 kb	chr11	89749255	736	SAME
49_114C	Prkd1	3 prime	319.753 kb	chr12	51430457	441	OPPOSITE
49_114C				chr12	78927499	417
49_114C	2310015A10Rik	intron 2	not disrupt CDS	chr12	81226548	427	SAME
49_114C	Gm5039	3 prime	8.376 kb	chr12	89551830	550	OPPOSITE
49_114C	Serpina3j	5 prime	9.744 kb	chr12	105549052	414	OPPOSITE
49_114C				chr12	108724114	1301
49_114C	Gm5083	5 prime	95.206 kb	chr13	44125342	556	OPPOSITE
49_114C	Drd1a	3 prime	67.565 kb	chr13	54083462	760	OPPOSITE
49_114C	BC048507	3 prime	6.708 kb	chr13	67971568	752	OPPOSITE
49_114C				chr13	68263003	485
49_114C				chr13	103288374	525
49_114C	Fhit	intron 4	disrupt CDS	chr14	11117206	515	SAME
49_114C	1700112E06Rik	intron 2	disrupt CDS	chr14	23242159	432	SAME
49_114C	Mir1971	5 prime	32.490 kb	chr14	78623775	574	OPPOSITE
49_114C				chr14	115080437	413
49_114C	Gpc5	intron 2	disrupt CDS	chr14	115553421	444	OPPOSITE
49_114C	Gpc5	3 prime	70.432 kb	chr14	116994846	428	OPPOSITE
49_114C	Clybl	intron 2	disrupt CDS	chr14	122726645	411	SAME
49_114C	Ghr	intron 1	not disrupt CDS	chr15	3461999	599	OPPOSITE
49_114C	5430437J10Rik	intron 2	not disrupt CDS	chr15	5500633	450	SAME
49_114C	5430437J10Rik	3 prime	99.888 kb	chr15	5644871	711	OPPOSITE
49_114C	Rai14	intron 2	disrupt CDS	chr15	10609942	547	OPPOSITE
49_114C	Gm19276	3 prime	60.830 kb	chr15	10823298	522	OPPOSITE
49_114C	Pdzd2	intron 1	disrupt CDS	chr15	12487821	807	SAME
49_114C	Drosha	3 prime	74.902 kb	chr15	12939948	686	SAME
49_114C				chr15	14077033	539
49_114C				chr15	14475031	451
49_114C				chr15	15949671	509
49_114C				chr15	17810066	625
49_114C				chr15	19665797	459
49_114C	Gm5803	5 prime	2.754 kb	chr15	22647493	801	OPPOSITE
49_114C				chr15	24323537	547
49_114C				chr15	24550997	604
49_114C	Zfp622	intron 3	disrupt CDS	chr15	25917202	522	SAME
49_114C	2018-03-11	5 prime	198.472 kb	chr15	26140856	719	SAME
49_114C	Fbxl7	intron 2	disrupt CDS	chr15	26495071	471	SAME
49_114C	Ctnnd2	5 prime	891.942 kb	chr15	30067156	700	SAME
49_114C	Ctnnd2	intron 2	disrupt CDS	chr15	30298498	423	SAME
49_114C	Pgcp	intron 6	disrupt CDS	chr15	33319559	592	SAME
49_114C	Matn2	intron 1	not disrupt CDS	chr15	34242010	1072	SAME
49_114C	Kcns2	5 prime	69.092 kb	chr15	34703000	1270	OPPOSITE
49_114C	Vps13b	intron 32	disrupt CDS	chr15	35603326	502	SAME
49_114C	Snx31	5 prime	24.830 kb	chr15	36510157	604	OPPOSITE
49_114C	Ubr5	exon 39	disrupt CDS	chr15	37926739	610	SAME
49_114C	9330182O14Rik	5 prime	67.644 kb	chr15	39913912	658	SAME
49_114C	9330182O14Rik	5 prime	29.245 kb	chr15	39952311	486	OPPOSITE
49_114C	Oxr1	intron 3	disrupt CDS	chr15	41527337	592	OPPOSITE
49_114C	Oxr1	intron 2	disrupt CDS	chr15	41631673	500	SAME
49_114C				chr15	41875402	761
49_114C	Rspo2	intron 5	disrupt CDS	chr15	42870242	592	SAME
49_114C	Rspo2	intron 2	disrupt CDS	chr15	42995178	909	OPPOSITE
49_114C				chr15	43528459	481
49_114C				chr15	43875932	975
49_114C	Trhr	5 prime	45.436 kb	chr15	44022022	487	SAME
49_114C	Trhr	exon 2	disrupt CDS	chr15	44029142	597	OPPOSITE
49_114C	Trhr	3 prime	40.704 kb	chr15	44108162	495	OPPOSITE
49_114C	Pkhd1l1	intron 25	disrupt CDS	chr15	44345069	516	OPPOSITE
49_114C	2310069G16Rik	3 prime	33.249 kb	chr15	44670624	577	OPPOSITE
49_114C	Csmd3	intron 5	disrupt CDS	chr15	48210242	403	OPPOSITE
49_114C				chr15	48809254	441
49_114C				chr15	49512813	423
49_114C				chr15	50150176	669
49_114C				chr15	50821684	716
49_114C	Samd12	intron 2	disrupt CDS	chr15	53596448	789	OPPOSITE
49_114C	Nov	3 prime	76.385 kb	chr15	54661701	719	SAME
49_114C	Col14a1	intron 40	disrupt CDS	chr15	55315592	1065	OPPOSITE
49_114C				chr15	56728732	520
49_114C	Zhx2	5 prime	160.171 kb	chr15	57511216	682	OPPOSITE
49_114C				chr15	60010715	414
49_114C	D030024E09Rik	5 prime	56.462 kb	chr15	61662468	417	OPPOSITE
49_114C	Adcy8	intron 12	disrupt CDS	chr15	64563014	701	OPPOSITE
49_114C	Adcy8	intron 1	disrupt CDS	chr15	64723615	578	OPPOSITE
49_114C	Zfat	intron 15	disrupt CDS	chr15	67923789	1256	OPPOSITE
49_114C				chr15	69184508	430
49_114C				chr15	70707654	557
49_114C	Fam135b	5 prime	17.572 kb	chr15	71575840	547	SAME
49_114C	Trappc9	intron 16	disrupt CDS	chr15	72727585	588	OPPOSITE
49_114C	Rbfox2	intron 10	disrupt CDS	chr15	76924188	620	SAME
49_114C	Dnalc4	intron 1	not disrupt CDS	chr15	79599464	481	SAME
49_114C	Wbp2nl	3 prime	0.961 kb	chr15	82145949	874	SAME
49_114C	Scube1	5 prime	37.921 kb	chr15	83593372	590	OPPOSITE
49_114C	Shank3	intron 9	disrupt CDS	chr15	89349745	616	OPPOSITE
49_114C	Syt10	3 prime	61.633 kb	chr15	89610658	482	SAME
49_114C	Nell2	intron 13	disrupt CDS	chr15	95186728	411	OPPOSITE
49_114C	Grasp	intron 2	disrupt CDS	chr15	101057901	467	SAME
49_114C	2900011O08Rik	3 prime	5.297 kb	chr16	14106884	484	OPPOSITE
49_114C	App	intron 1	disrupt CDS	chr16	85122122	541	SAME
49_114C	Scaf8	3 prime	77.864 kb	chr17	3276723	455	OPPOSITE
49_114C				chr17	9464301	411
49_114C	Vmn2r107	3 prime	8.852 kb	chr17	20521588	432	OPPOSITE
49_114C	H2-M9	3 prime	19.781 kb	chr17	36759808	445	SAME
49_114C	Cyp1b1	5 prime	84.033 kb	chr17	80198414	869	SAME
49_114C	Kcnk12	intron 1	disrupt CDS	chr17	88157791	424	SAME
49_114C	Svil	5 prime	171.627 kb	chr18	4947664	663	OPPOSITE
49_114C	Psma8	intron 4	disrupt CDS	chr18	14912795	446	OPPOSITE
49_114C	Pik3c3	3 prime	32.405 kb	chr18	30540179	751	SAME
49_114C	Rit2	intron 2	disrupt CDS	chr18	31399619	448	SAME
49_114C	Rnf14	exon 6	disrupt CDS	chr18	38467834	633	SAME
49_114C	Plce1	intron 21	disrupt CDS	chr19	38830057	471	OPPOSITE
49_114C	Pik3ap1	intron 2	disrupt CDS	chr19	41446832	654	SAME
49_114C	Zxda	5 prime	25.270 kb	chrX	92068898	470	SAME
49_114C	Frmpd4	intron 7	disrupt CDS	chrX	163962963	718	OPPOSITE
499_24C	Eya1	intron 2	disrupt CDS	chr1	14275328	958	OPPOSITE
499_24C	Eya1	intron 2	disrupt CDS	chr1	14275445	295	OPPOSITE
499_24C	Aff3	intron 2	disrupt CDS	chr1	38675517	375	SAME
499_24C	AI597479	intron 1	disrupt CDS	chr1	43156729	931	SAME
499_24C	Plekhm3	intron 6	disrupt CDS	chr1	64906679	379	SAME
499_24C	Prox1	intron 4	disrupt CDS	chr1	191970419	951	OPPOSITE
499_24C	Fam125b	intron 6	disrupt CDS	chr2	33660338	412	SAME
499_24C	Fam125b	intron 6	disrupt CDS	chr2	33660438	1153	SAME
499_24C	Grem1	5 prime	7.422 kb	chr2	113606227	1853	OPPOSITE
499_24C	Pmepa1	5 prime	17.698 kb	chr2	173119732	1978	SAME
499_24C	Atp11b	intron 5	disrupt CDS	chr3	35687117	1973	SAME
499_24C				chr3	91203231	758
499_24C				chr3	112701505	2229
499_24C	Magi2	intron 19	disrupt CDS	chr5	20150154	356	OPPOSITE
499_24C	Rgs12	intron 3	disrupt CDS	chr5	35330537	471	OPPOSITE
499_24C	Rbpj	intron 1	disrupt CDS	chr5	54004912	26519	SAME
499_24C	Rbpj	intron 1	disrupt CDS	chr5	54005029	26085	SAME
499_24C	Prkg2	5 prime	41.643 kb	chr5	99507741	534	OPPOSITE
499_24C	Cav1	3 prime	41.326 kb	chr6	17332654	1679	OPPOSITE
499_24C	Cav1	3 prime	73.326 kb	chr6	17364654	4242	OPPOSITE
499_24C				chr6	20941205	5273
499_24C	Creb5	intron 3	disrupt CDS	chr6	53561496	4886	OPPOSITE
499_24C	Smarcad1	intron 3	disrupt CDS	chr6	65008166	1436	OPPOSITE
499_24C	Dysf	intron 14	disrupt CDS	chr6	84028948	1477	SAME
499_24C	Rybp	5 prime	54.666 kb	chr6	100292018	897	SAME
499_24C	Chd4	intron 7	disrupt CDS	chr6	125052086	1648	OPPOSITE
499_24C	Emp1	3 prime	15.542 kb	chr6	135348733	4018	OPPOSITE
499_24C	Etnk1	intron 4	disrupt CDS	chr6	143143032	748	OPPOSITE
499_24C	Bicd1	intron 7	disrupt CDS	chr6	149480554	1998	SAME
499_24C	Cebpa	3 prime	3.630 kb	chr7	35910581	825	OPPOSITE
499_24C				chr7	65588158	273
499_24C				chr7	77774174	265
499_24C	4930413G21Rik	3 prime	94.418 kb	chr7	130019555	295	SAME
499_24C	Insr	3 prime	129.123 kb	chr8	3150494	641	SAME
499_24C	Psd3	intron 6	disrupt CDS	chr8	70344290	477	OPPOSITE
499_24C	Gab1	intron 2	disrupt CDS	chr8	83317759	395	SAME
499_24C	Cdh8	intron 10	disrupt CDS	chr8	101585062	1055	OPPOSITE
499_24C	Cmtm4	intron 1	disrupt CDS	chr8	106896847	5123	SAME
499_24C	Cmtm4	intron 1	disrupt CDS	chr8	106896964	2244	SAME
499_24C	Pex3	intron 2	disrupt CDS	chr10	13263092	290	OPPOSITE
499_24C	Sec63	intron 8	disrupt CDS	chr10	42519429	291	OPPOSITE
499_24C	Ascl1	3 prime	32.851 kb	chr10	86923554	777	OPPOSITE
499_24C	Ssh2	exon 15	not disrupt CDS	chr11	77270164	520	SAME
499_24C	BC017647	intron 1	not disrupt CDS	chr11	77946646	291	OPPOSITE
499_24C	Ksr1	intron 2	disrupt CDS	chr11	78874328	1187	OPPOSITE
499_24C	Ksr1	intron 2	disrupt CDS	chr11	78874445	5536	OPPOSITE
499_24C	Ptrf	intron 1	disrupt CDS	chr11	100830429	757	SAME
499_24C	Ncoa1	intron 20	disrupt CDS	chr12	4256901	8288	SAME
499_24C				chr12	10675952	705
499_24C				chr12	14585353	680
499_24C				chr12	26171053	751
499_24C	Ahr	5 prime	51.181 kb	chr12	36270842	978	SAME
499_24C	Jdp2	5 prime	52.031 kb	chr12	86928797	13001	SAME
499_24C				chr12	115770596	687
499_24C				chr12	116948967	8958
499_24C				chr13	6811063	873
499_24C	Gpr137b	3 prime	39.746 kb	chr13	13446145	3013	OPPOSITE
499_24C	AW209491	3 prime	30.948 kb	chr13	14761417	687	OPPOSITE
499_24C	AW209491	3 prime	71.254 kb	chr13	14801723	630	OPPOSITE
499_24C	AW209491	3 prime	71.371 kb	chr13	14801840	6266	OPPOSITE
499_24C	Gli3	5 prime	353.106 kb	chr13	15468752	814	SAME
499_24C	5033411D12Rik	intron 3	disrupt CDS	chr13	17759717	1046	OPPOSITE
499_24C	4930458L03Rik	3 prime	29.865 kb	chr13	65054368	447	OPPOSITE
499_24C				chr13	66753362	504
499_24C	BC018507	intron 15	disrupt CDS	chr13	70737440	7493	SAME
499_24C	Col4a3bp	intron 2	disrupt CDS	chr13	97323418	2171	OPPOSITE
499_24C	Col4a3bp	intron 2	disrupt CDS	chr13	97323535	632	OPPOSITE
499_24C	Adamts6	intron 7	disrupt CDS	chr13	105113976	1061	OPPOSITE
499_24C	Actbl2	5 prime	58.698 kb	chr13	111989259	705	SAME
499_24C	Map3k1	intron 6	disrupt CDS	chr13	112556505	2174	OPPOSITE
499_24C	Map3k1	intron 1	disrupt CDS	chr13	112584004	722	OPPOSITE
499_24C	Parp8	intron 3	disrupt CDS	chr13	117767793	5817	OPPOSITE
499_24C	Dpysl2	intron 8	disrupt CDS	chr14	67438194	2056	OPPOSITE
499_24C	Bnip3l	intron 1	disrupt CDS	chr14	67619893	269	OPPOSITE
499_24C	5430437J10Rik	5 prime	108.593 kb	chr15	5436390	860	SAME
499_24C	Osmr	5 prime	68.056 kb	chr15	6892369	586	OPPOSITE
499_24C	Lifr	5 prime	100.296 kb	chr15	7035047	1689	OPPOSITE
499_24C	Abra	5 prime	4.196 kb	chr15	41705462	1283	SAME
499_24C				chr15	43834640	749
499_24C				chr15	43888929	62532
499_24C	Trps1	5 prime	27.089 kb	chr15	50748676	645	OPPOSITE
499_24C	Trps1	5 prime	27.206 kb	chr15	50748793	656	OPPOSITE
499_24C	Adcy8	5 prime	73.995 kb	chr15	64827853	382	OPPOSITE
499_24C	Crebbp	intron 5	disrupt CDS	chr16	4134662	992	OPPOSITE
499_24C	Crebbp	intron 3	disrupt CDS	chr16	4152439	1500	OPPOSITE
499_24C	Sec22a	intron 1	not disrupt CDS	chr16	35362036	769	SAME
499_24C	Efna5	intron 1	disrupt CDS	chr17	63069290	332	OPPOSITE
499_24C	Map4k3	intron 15	disrupt CDS	chr17	81023761	636	OPPOSITE
499_24C	Arhgap12	intron 1	not disrupt CDS	chr18	6118813	3271	SAME
499_24C	Eml3	intron 15	disrupt CDS	chr19	9012194	333	OPPOSITE
499_24C	Trpm3	intron 1	disrupt CDS	chr19	22401223	1253	SAME
499_24C	Trpm3	intron 1	disrupt CDS	chr19	22401335	766	SAME
499_24C	Trpm3	intron 22	disrupt CDS	chr19	23001624	3135	SAME
499_24C	Atad1	exon 10	not disrupt CDS	chr19	32748521	908	SAME
501_113C	Pam	intron 14	disrupt CDS	chr1	99772319	2235	OPPOSITE
501_113C	Tnfsf18	intron 1	disrupt CDS	chr1	163428121	833	SAME
501_113C	Trim44	exon 5	not disrupt CDS	chr2	102140938	767	SAME
501_113C	Grem1	5 prime	7.006 kb	chr2	113605811	31722	OPPOSITE
501_113C	Grem1	5 prime	7.123 kb	chr2	113605928	109053	OPPOSITE
501_113C				chr2	171544632	1145
501_113C				chr3	10562230	783
501_113C	Nlgn1	intron 5	disrupt CDS	chr3	25539617	628	SAME
501_113C	Abcb1a	intron 19	disrupt CDS	chr5	8720779	990	SAME
501_113C	Dhx15	intron 2	disrupt CDS	chr5	52574164	12027	OPPOSITE
501_113C	Stim2	intron 1	disrupt CDS	chr5	54400400	1440	SAME
501_113C	Stim2	intron 1	disrupt CDS	chr5	54400517	7070	SAME
501_113C	Stag3	intron 9	disrupt CDS	chr5	138737788	10652	OPPOSITE
501_113C				chr6	11111094	3887
501_113C	Lrp3	intron 3	disrupt CDS	chr7	35995799	8243	SAME
501_113C	Lrp3	intron 3	disrupt CDS	chr7	35995909	2757	SAME
501_113C	Rhpn2	intron 14	disrupt CDS	chr7	36173154	613	OPPOSITE
501_113C	Aldh1a3	5 prime	38.422 kb	chr7	73610785	8376	SAME
501_113C	Aldh1a3	5 prime	38.535 kb	chr7	73610898	1915	SAME
501_113C	St8sia2	intron 1	disrupt CDS	chr7	81127508	699	SAME
501_113C	Slco3a1	3 prime	292.627 kb	chr7	81407039	587	OPPOSITE
501_113C	Rab30	intron 1	not disrupt CDS	chr7	99909919	757	SAME
501_113C	Prkcb	intron 2	disrupt CDS	chr7	129446700	713	OPPOSITE
501_113C				chr8	38220743	18286
501_113C	Stox2	5 prime	40.645 kb	chr8	48478347	5233	SAME
501_113C				chr9	13824215	22239
501_113C				chr9	13824332	4606
501_113C	1700003G13Rik	3 prime	12.634 kb	chr9	45117528	1317	OPPOSITE
501_113C	Fam55b	intron 2	disrupt CDS	chr9	48137253	3566	OPPOSITE
501_113C				chr11	10252168	871
501_113C				chr11	15254590	2900
501_113C	Spnb2	intron 1	disrupt CDS	chr11	30073395	663	OPPOSITE
501_113C	Spnb2	intron 1	disrupt CDS	chr11	30073512	1659	SAME
501_113C	Spnb2	5 prime	21.281 kb	chr11	30141053	53492	SAME
501_113C	Spnb2	5 prime	21.282 kb	chr11	30141054	3717	SAME
501_113C				chr11	91019232	578
501_113C	E030025P04Rik	3 prime	64.230 kb	chr11	108941453	805	SAME
501_113C	Ubr7	intron 1	disrupt CDS	chr12	103998465	2300	SAME
501_113C	Foxf2	3 prime	31.320 kb	chr13	31754595	676	SAME
501_113C	Ofcc1	3 prime	320.175 kb	chr13	40063205	10670	OPPOSITE
501_113C	Ofcc1	3 prime	320.058 kb	chr13	40063322	1823	OPPOSITE
501_113C	Ofcc1	intron 8	disrupt CDS	chr13	40288428	14323	SAME
501_113C	Gm5082	3 prime	39.786 kb	chr13	41791932	14206	OPPOSITE
501_113C	Gm5082	3 prime	42.106 kb	chr13	41794252	630	SAME
501_113C	Edn1	3 prime	26.106 kb	chr13	42429464	35056	SAME
501_113C	Spock1	intron 4	disrupt CDS	chr13	57789416	1011	SAME
501_113C				chr13	60460865	1636
501_113C	Adcy2	5 prime	21.924 kb	chr13	69160343	833	OPPOSITE
501_113C				chr13	71838235	1366
501_113C				chr13	86945273	12706
501_113C				chr13	87240600	4895
501_113C	Pde4d	intron 1	not disrupt CDS	chr13	109512583	1680	OPPOSITE
501_113C	Mrps30	5 prime	83.983 kb	chr13	119260042	798	OPPOSITE
501_113C	Il3ra	3 prime	68.251 kb	chr14	15256255	610	SAME
501_113C				chr14	102953692	2207
501_113C				chr14	102953809	27180
501_113C				chr14	108904836	784
501_113C				chr14	108934378	3185
501_113C	Golph3	intron 1	disrupt CDS	chr15	12254254	711	OPPOSITE
501_113C	Golph3	intron 1	disrupt CDS	chr15	12265279	9140	SAME
501_113C				chr15	15077182	603
501_113C				chr15	16916119	1407
501_113C				chr15	16916561	1756
501_113C				chr15	22500022	13666
501_113C				chr15	22500139	34410
501_113C				chr15	24113160	1530
501_113C				chr15	26080342	56325
501_113C				chr15	26136373	4444
501_113C	Dap	intron 1	disrupt CDS	chr15	31156780	11747	OPPOSITE
501_113C				chr15	43840250	753
501_113C	Trhr	5 prime	82.440 kb	chr15	43985018	827	OPPOSITE
501_113C	Trps1	3 prime	238.987 kb	chr15	50482600	6399	SAME
501_113C	Tnrc6b	intron 2	not disrupt CDS	chr15	80588756	3045	OPPOSITE
501_113C				chr15	86685128	8867
501_113C	Ttll8	intron 4	disrupt CDS	chr15	88765105	679	OPPOSITE
501_113C	Spn-ps	3 prime	9.657 kb	chr15	90719250	1574	OPPOSITE
501_113C	Fam86	5 prime	49.523 kb	chr16	5305572	1123	OPPOSITE
501_113C	Rbbp8	3 prime	16.016 kb	chr18	11917732	5019	SAME
501_113C	Minpp1	3 prime	67.897 kb	chr19	32657757	4879	SAME
501_113C	Minpp1	3 prime	68.014 kb	chr19	32657874	2336	SAME
501_113C	Cyp26c1	3 prime	1.794 kb	chr19	37769591	2387	OPPOSITE
501_113C	Btrc	intron 1	disrupt CDS	chr19	45460494	820	SAME
501_113C	Btrc	intron 1	disrupt CDS	chr19	45460608	1748	SAME
505_6C				chr1	23640258	491
505_6C				chr1	35330421	352
505_6C				chr1	35988845	846
505_6C	2610017I09Rik	3 prime	65.769 kb	chr1	42685901	349	OPPOSITE
505_6C	Col5a2	intron 6	disrupt CDS	chr1	45489159	347	OPPOSITE
505_6C				chr1	47543119	412
505_6C	Nab1	5 prime	14.578 kb	chr1	52571870	398	OPPOSITE
505_6C	9530026F06Rik	5 prime	35.460 kb	chr1	61417288	284	SAME
505_6C	Mtap2	5 prime	321.997 kb	chr1	66167160	363	SAME
505_6C	Ikzf2	exon 4	disrupt CDS	chr1	69624370	399	OPPOSITE
505_6C	Tns1	intron 24	disrupt CDS	chr1	73981198	600	SAME
505_6C	Cul3	intron 3	disrupt CDS	chr1	80291659	311	OPPOSITE
505_6C	Nppc	5 prime	9.629 kb	chr1	88576777	24301	OPPOSITE
505_6C	Nppc	5 prime	9.630 kb	chr1	88576778	343	OPPOSITE
505_6C	Nppc	5 prime	9.746 kb	chr1	88576894	38023	OPPOSITE
505_6C	Ugt1a10	intron 1	disrupt CDS	chr1	89955243	768	SAME
505_6C	Per2	intron 8	disrupt CDS	chr1	93336046	575	SAME
505_6C	Stk25	5 prime	18.391 kb	chr1	95550695	433	OPPOSITE
505_6C	Stk25	5 prime	23.350 kb	chr1	95555654	659	OPPOSITE
505_6C	Thap4	intron 2	disrupt CDS	chr1	95643349	14661	OPPOSITE
505_6C	Dtymk	intron 4	disrupt CDS	chr1	95691000	2074	SAME
505_6C	Neu4	3 prime	0.436 kb	chr1	95925343	336	SAME
505_6C				chr1	96080492	1143
505_6C	Serpinb7	3 prime	31.760 kb	chr1	109381026	323	OPPOSITE
505_6C	Tsn	3 prime	24.756 kb	chr1	120182953	297	OPPOSITE
505_6C				chr1	126219609	362
505_6C	Lemd1	intron 3	disrupt CDS	chr1	134133088	443	OPPOSITE
505_6C	Tnnt2	3 prime	6.911 kb	chr1	137755749	304	OPPOSITE
505_6C	Camsap2	intron 2	disrupt CDS	chr1	138210237	1247	OPPOSITE
505_6C	Camsap2	intron 1	disrupt CDS	chr1	138227351	410	SAME
505_6C	Cfhr1	5 prime	63.811 kb	chr1	141520610	338	SAME
505_6C	Uchl5	intron 1	disrupt CDS	chr1	145627798	2515	SAME
505_6C				chr1	146485006	290
505_6C				chr1	146850289	2968
505_6C				chr1	147473043	413
505_6C				chr1	148203791	1968
505_6C				chr1	149269754	1276
505_6C				chr1	149367471	386
505_6C				chr1	149794142	296
505_6C				chr1	149795525	1624
505_6C	C730036E19Rik	5 prime	34.928 kb	chr1	152956297	284	OPPOSITE
505_6C	1700025G04Rik	intron 4	disrupt CDS	chr1	153767913	303	SAME
505_6C	Lhx4	intron 1	disrupt CDS	chr1	157586682	2184	SAME
505_6C	Rasal2	intron 16	disrupt CDS	chr1	159077734	991	OPPOSITE
505_6C	Rasal2	intron 3	disrupt CDS	chr1	159174824	288	OPPOSITE
505_6C	Rabgap1l	intron 6	disrupt CDS	chr1	162165460	1426	OPPOSITE
505_6C	Prdx6	intron 4	disrupt CDS	chr1	163172810	659	OPPOSITE
505_6C	Fmo6	intron 6	disrupt CDS	chr1	164849526	573	SAME
505_6C	Tiprl	intron 4	disrupt CDS	chr1	167150366	421	OPPOSITE
505_6C				chr1	169926727	1268
505_6C	Pbx1	intron 2	disrupt CDS	chr1	170215788	412	SAME
505_6C	Sdccag8	intron 12	disrupt CDS	chr1	178846462	1932	SAME
505_6C	Itpkb	intron 2	disrupt CDS	chr1	182296401	1970	OPPOSITE
505_6C	Lbr	intron 6	disrupt CDS	chr1	183757605	425	OPPOSITE
505_6C	Dusp10	intron 2	disrupt CDS	chr1	185867520	564	SAME
505_6C	Esrrg	intron 2	not disrupt CDS	chr1	189795032	369	OPPOSITE
505_6C	Esrrg	intron 5	disrupt CDS	chr1	190013379	655	SAME
505_6C	Tmem206	intron 4	disrupt CDS	chr1	193168177	370	OPPOSITE
505_6C	Arl5b	3 prime	86.513 kb	chr2	15087331	442	SAME
505_6C	Cacna1b	3 prime	174.636 kb	chr2	24443931	293	SAME
505_6C	Odf2	3 prime	0.733 kb	chr2	29787999	610	SAME
505_6C	Prkra	intron 6	disrupt CDS	chr2	76472061	657	OPPOSITE
505_6C	Prkra	intron 6	disrupt CDS	chr2	76472178	1224	OPPOSITE
505_6C	Slc24a3	intron 2	disrupt CDS	chr2	145071409	6009	SAME
505_6C	Abhd12	intron 1	disrupt CDS	chr2	150695178	399	SAME
505_6C	Elmo2	intron 1	not disrupt CDS	chr2	165144901	484	OPPOSITE
505_6C	Snx27	intron 1	disrupt CDS	chr3	94383010	4200	SAME
505_6C				chr4	31806280	344
505_6C				chr4	35482828	550
505_6C	Astn2	intron 11	disrupt CDS	chr4	65401521	432	SAME
505_6C	Dmrta1	3 prime	76.200 kb	chr4	89437657	745	SAME
505_6C	Nfia	intron 2	disrupt CDS	chr4	97598939	377	OPPOSITE
505_6C	Macf1	intron 1	disrupt CDS	chr4	123277739	519	SAME
505_6C	CK137956	5 prime	65.675 kb	chr4	127713760	12073	OPPOSITE
505_6C	Snrnp40	exon 9	disrupt CDS	chr4	130065900	398	SAME
505_6C				chr5	12722247	510
505_6C	Supt7l	exon 2	not disrupt CDS	chr5	31825476	305	SAME
505_6C	Apbb2	intron 11	disrupt CDS	chr5	66710802	298	OPPOSITE
505_6C	Lin54	intron 4	disrupt CDS	chr5	100892953	8107	OPPOSITE
505_6C	Zc3hav1l	5 prime	7.919 kb	chr6	38257178	319	SAME
505_6C	Mpp6	5 prime	110.149 kb	chr6	50038448	412	SAME
505_6C	9430076C15Rik	intron 1	not disrupt CDS	chr6	53300900	415	OPPOSITE
505_6C	Lsm5	3 prime	47.442 kb	chr6	56607251	1012	OPPOSITE
505_6C	Fam190a	intron 1	not disrupt CDS	chr6	61202627	3030	OPPOSITE
505_6C	Nr2c2	intron 1	not disrupt CDS	chr6	92063613	771	SAME
505_6C	Magi1	intron 1	not disrupt CDS	chr6	93802453	470	SAME
505_6C	Mitf	intron 1	disrupt CDS	chr6	97860851	355	SAME
505_6C	Ifltd1	5 prime	23.725 kb	chr6	145407170	1060	SAME
505_6C	Cacng7	intron 3	disrupt CDS	chr7	3355357	322	OPPOSITE
505_6C				chr7	17915805	892
505_6C				chr7	37324277	464
505_6C				chr7	37731325	347
505_6C	Crtc3	intron 3	disrupt CDS	chr7	87767999	364	SAME
505_6C	Odz4	intron 2	not disrupt CDS	chr7	103560160	4942	OPPOSITE
505_6C	Tead1	intron 10	disrupt CDS	chr7	120039371	1286	OPPOSITE
505_6C	Insc	intron 6	disrupt CDS	chr7	121950145	437	OPPOSITE
505_6C	Ppp2r2d	intron 2	disrupt CDS	chr7	146047114	285	SAME
505_6C	Ano1	5 prime	4.507 kb	chr7	151929004	296	SAME
505_6C	Agpat5	intron 2	disrupt CDS	chr8	18868188	873	OPPOSITE
505_6C	Sc4mol	intron 1	not disrupt CDS	chr8	67211495	529	OPPOSITE
505_6C	BC056474	exon 3	disrupt CDS	chr8	87605769	324	SAME
505_6C	Cnot1	intron 12	disrupt CDS	chr8	98288129	818	SAME
505_6C	Slc35f3	3 prime	3.056 kb	chr8	128922933	482	OPPOSITE
505_6C	Slc35f3	3 prime	3.173 kb	chr8	128923050	992	OPPOSITE
505_6C	Ntm	5 prime	50.969 kb	chr9	29821683	409	SAME
505_6C	Phldb1	intron 4	disrupt CDS	chr9	44530729	5095	SAME
505_6C				chr9	61651573	815
505_6C	Phip	exon 36	disrupt CDS	chr9	82770879	288	OPPOSITE
505_6C	Sh3bgrl2	3 prime	28.501 kb	chr9	83522399	391	OPPOSITE
505_6C	Nck1	intron 1	not disrupt CDS	chr9	100414925	5658	SAME
505_6C	Stag1	intron 2	disrupt CDS	chr9	100612625	1903	OPPOSITE
505_6C	Gm9524	intron 17	disrupt CDS	chr9	122705397	2672	OPPOSITE
505_6C	1700113H08Rik	3 prime	7.950 kb	chr10	86701294	753	SAME
505_6C				chr10	125822113	365
505_6C	Xrcc6bp1	3 prime	44.932 kb	chr10	126293495	662	SAME
505_6C	Ehbp1	intron 7	disrupt CDS	chr11	22058020	348	OPPOSITE
505_6C	Gm10466	5 prime	16.287 kb	chr11	24647009	519	SAME
505_6C	Gabrg2	5 prime	0.423 kb	chr11	41814603	399	SAME
505_6C	Accn1	intron 1	disrupt CDS	chr11	81115820	295	SAME
505_6C	Cbx1	3 prime	6.286 kb	chr11	96676240	867	OPPOSITE
505_6C	Ncoa1	5 prime	22.383 kb	chr12	4506443	726	SAME
505_6C	Fut8	intron 2	disrupt CDS	chr12	78527693	622	SAME
505_6C	Gm16596	intron 1	not disrupt CDS	chr12	109788401	1085	SAME
505_6C	Wdr25	intron 2	disrupt CDS	chr12	110181948	548	OPPOSITE
505_6C	Jag2	intron 2	disrupt CDS	chr12	114161316	399	SAME
505_6C	Pacs2	intron 1	disrupt CDS	chr12	114275911	1311	SAME
505_6C	Ptprn2	intron 11	disrupt CDS	chr12	118232992	416	SAME
505_6C	Ucn3	5 prime	35.583 kb	chr13	3980178	2076	SAME
505_6C	Ucn3	5 prime	69.289 kb	chr13	4013884	565	OPPOSITE
505_6C	Arid4b	intron 2	disrupt CDS	chr13	14206437	1622	SAME
505_6C	4933412O06Rik	5 prime	11.134 kb	chr13	15905597	585	OPPOSITE
505_6C	Vps41	intron 21	disrupt CDS	chr13	18940233	326	OPPOSITE
505_6C	Pom121l2	exon 2	not disrupt CDS	chr13	22080478	410	SAME
505_6C	Cmah	intron 12	disrupt CDS	chr13	24554072	614	SAME
505_6C	Foxf2	3 prime	78.586 kb	chr13	31801861	313	OPPOSITE
505_6C	Gmds	intron 7	disrupt CDS	chr13	32076055	293	OPPOSITE
505_6C	Bphl	intron 6	disrupt CDS	chr13	34156444	399	SAME
505_6C	1700011B04Rik	intron 1	not disrupt CDS	chr13	35275759	371	OPPOSITE
505_6C	Thoc3	5 prime	8.253 kb	chr13	54578454	689	OPPOSITE
505_6C	Zfp58	intron 1	not disrupt CDS	chr13	67597345	10692	SAME
505_6C	Gpr150	3 prime	9.695 kb	chr13	76184749	1236	SAME
505_6C	Gpr150	3 prime	9.693 kb	chr13	76184751	7249	SAME
505_6C	Gpr150	3 prime	9.593 kb	chr13	76184851	1959	SAME
505_6C				chr13	82228960	772
505_6C				chr13	90901577	471
505_6C	Atp6ap1l	3 prime	65.556 kb	chr13	90979404	310	OPPOSITE
505_6C	Spz1	5 prime	32.445 kb	chr13	93378632	313	SAME
505_6C	Iqgap2	intron 2	disrupt CDS	chr13	96568885	882	OPPOSITE
505_6C	Adamts6	intron 24	disrupt CDS	chr13	105271668	374	OPPOSITE
505_6C				chr13	111296136	450
505_6C	Skiv2l2	intron 1	disrupt CDS	chr13	113714824	460	OPPOSITE
505_6C	Ndufs4	3 prime	100.681 kb	chr13	115077621	333	SAME
505_6C	Itga2	5 prime	15.780 kb	chr13	115738029	324	SAME
505_6C	Rbm26	intron 16	disrupt CDS	chr14	105529380	461	OPPOSITE
505_6C	Farp1	intron 1	not disrupt CDS	chr14	121498174	463	SAME
505_6C	Scarf2	intron 1	disrupt CDS	chr16	17800380	547	SAME
505_6C	Chd1	intron 2	disrupt CDS	chr17	15849066	420	SAME
505_6C	Nme4	5 prime	5.715 kb	chr17	26238130	619	OPPOSITE
505_6C				chr17	41705770	290
505_6C				chr17	59773932	392
505_6C	Gm4710	5 prime	70.735 kb	chr17	76217644	688	SAME
505_6C	8430422H06Rik	5 prime	111.756 kb	chr18	14325295	290	OPPOSITE
505_6C	Dcc	intron 2	disrupt CDS	chr18	72026895	420	SAME
505_6C	Adrb1	5 prime	22.314 kb	chr19	56777038	325	SAME
505_6C	Gm14347	3 prime	9.497 kb	chrX	3918467	3796	SAME
505_6C	4930595M18Rik	5 prime	56.112 kb	chrX	78759573	558	SAME
505_6C	Rbbp7	5 prime	47.999 kb	chrX	159169023	401	OPPOSITE
543_110C	Mir30c-2	3 prime	42.638 kb	chr1	23341261	438	OPPOSITE
543_110C	Ikzf2	5 prime	54.927 kb	chr1	69787461	3568	OPPOSITE
543_110C	Olfr1413	5 prime	17.970 kb	chr1	94452813	487	OPPOSITE
543_110C	Bcl2	intron 1	disrupt CDS	chr1	108448878	1076	SAME
543_110C	Cdc73	intron 13	disrupt CDS	chr1	145466538	1081	OPPOSITE
543_110C	Xpr1	intron 13	disrupt CDS	chr1	157133146	527	OPPOSITE
543_110C	Rabgap1l	intron 14	disrupt CDS	chr1	162389293	684	SAME
543_110C	Casq1	intron 9	disrupt CDS	chr1	174142353	699	OPPOSITE
543_110C	Casq1	intron 9	disrupt CDS	chr1	174142491	17265	OPPOSITE
543_110C	Dusp23	3 prime	15.057 kb	chr1	174548048	400	SAME
543_110C	Cadm3	5 prime	35.713 kb	chr1	175333539	883	SAME
543_110C				chr1	178391164	470
543_110C	Prrc2b	intron 1	not disrupt CDS	chr2	32027001	1006	OPPOSITE
543_110C	Galnt13	intron 4	disrupt CDS	chr2	54656641	1676	OPPOSITE
543_110C	Tmem87a	intron 6	disrupt CDS	chr2	120213635	1322	SAME
543_110C	Btbd3	intron 1	not disrupt CDS	chr2	138091036	629	OPPOSITE
543_110C	Mfsd8	intron 7	disrupt CDS	chr3	40631843	30391	SAME
543_110C	Elovl6	intron 2	disrupt CDS	chr3	129268017	5217	SAME
543_110C				chr3	154974897	587
543_110C	Pclo	intron 3	disrupt CDS	chr5	14634386	2264	SAME
543_110C	Gnat3	5 prime	59.280 kb	chr5	17466206	684	SAME
543_110C	Rgs12	intron 3	disrupt CDS	chr5	35325007	2268	OPPOSITE
543_110C	Rgs12	intron 3	disrupt CDS	chr5	35325124	896	OPPOSITE
543_110C				chr5	63895617	624
543_110C	Tmem33	3 prime	14.317 kb	chr5	67697017	874	SAME
543_110C	Gabrg1	intron 3	disrupt CDS	chr5	71175073	431	SAME
543_110C	Gabrg1	intron 2	disrupt CDS	chr5	71204634	406	SAME
543_110C	Gabrb1	intron 4	disrupt CDS	chr5	72288199	852	SAME
543_110C	Gabrb1	intron 4	disrupt CDS	chr5	72288316	670	SAME
543_110C	Dcun1d4	intron 1	disrupt CDS	chr5	73884743	1036	OPPOSITE
543_110C				chr5	81246249	482
543_110C	Hsd17b11	intron 4	disrupt CDS	chr5	104435122	778	SAME
543_110C	Tmem132c	3 prime	11.432 kb	chr5	128057592	392	SAME
543_110C	Auts2	intron 2	disrupt CDS	chr5	132723854	481	OPPOSITE
543_110C	Calcr	intron 4	disrupt CDS	chr6	3671159	401	OPPOSITE
543_110C	Ahcyl2	intron 1	disrupt CDS	chr6	29735985	4374	OPPOSITE
543_110C				chr6	62761555	779
543_110C	Slc6a11	intron 4	disrupt CDS	chr6	114101775	5889	SAME
543_110C	Prmt8	5 prime	13.269 kb	chr6	127732446	435	OPPOSITE
543_110C	Dusp16	intron 1	not disrupt CDS	chr6	134730714	733	SAME
543_110C	Zfp324	3 prime	2.863 kb	chr7	13562034	801	OPPOSITE
543_110C	Nav2	intron 11	disrupt CDS	chr7	56779980	1553	OPPOSITE
543_110C	Ccdc81	intron 1	disrupt CDS	chr7	97048475	950	SAME
543_110C	Uvrag	intron 1	disrupt CDS	chr7	106287864	1167	SAME
543_110C	Fam168a	intron 2	not disrupt CDS	chr7	107918570	5380	OPPOSITE
543_110C	Sox6	intron 4	disrupt CDS	chr7	122886045	1022	OPPOSITE
543_110C	Eef2k	3 prime	5.408 kb	chr7	128056141	2648	SAME
543_110C	Eef2k	3 prime	5.409 kb	chr7	128056142	2222	SAME
543_110C	Eef2k	3 prime	5.410 kb	chr7	128056143	1301	SAME
543_110C	Eef2k	3 prime	5.525 kb	chr7	128056258	4019	SAME
543_110C				chr7	145277698	514
543_110C	Gm5607	intron 1	not disrupt CDS	chr8	12413017	393	OPPOSITE
543_110C	Defa24	3 prime	5.557 kb	chr8	22851500	969	OPPOSITE
543_110C	Zmat4	intron 1	not disrupt CDS	chr8	24816836	746	SAME
543_110C	Slc7a2	exon 12	not disrupt CDS	chr8	42002129	757	SAME
543_110C	2810404M03Rik	5 prime	303.779 kb	chr8	42827777	670	OPPOSITE
543_110C	2810404M03Rik	intron 3	not disrupt CDS	chr8	43095897	679	OPPOSITE
543_110C	2810404M03Rik	intron 3	not disrupt CDS	chr8	43096014	2980	OPPOSITE
543_110C	Sorbs2	intron 1	not disrupt CDS	chr8	46696907	688	SAME
543_110C	Casp3	intron 1	not disrupt CDS	chr8	47710539	522	OPPOSITE
543_110C				chr8	55046165	660
543_110C	Tll1	5 prime	63.073 kb	chr8	66747863	469	OPPOSITE
543_110C	Tmem184c	intron 5	disrupt CDS	chr8	80126560	872	SAME
543_110C	Fa2h	5 prime	37.869 kb	chr8	113955590	472	SAME
543_110C	Grik4	intron 8	disrupt CDS	chr9	42450362	1003	OPPOSITE
543_110C	Zfp609	intron 3	disrupt CDS	chr9	65561469	1848	SAME
543_110C				chr9	68053028	3837
543_110C				chr9	68053030	2152
543_110C	Rora	intron 1	disrupt CDS	chr9	68812697	944	SAME
543_110C	Rfx7	intron 2	disrupt CDS	chr9	72425828	791	SAME
543_110C	Rfx7	intron 7	disrupt CDS	chr9	72461700	7712	SAME
543_110C	Unc13c	intron 27	disrupt CDS	chr9	73367252	930	SAME
543_110C	Uba5	intron 8	disrupt CDS	chr9	103953081	412	SAME
543_110C	Lrrfip2	intron 7	disrupt CDS	chr9	111103985	1259	SAME
543_110C	Azi2	5 prime	35.550 kb	chr9	117934052	841	OPPOSITE
543_110C	Ppp1r14c	intron 1	disrupt CDS	chr10	6976587	815	SAME
543_110C	Fyn	intron 2	not disrupt CDS	chr10	39226147	1212	OPPOSITE
543_110C	Cdk19	intron 1	disrupt CDS	chr10	40097908	828	SAME
543_110C				chr10	47698501	699
543_110C	Ank3	intron 7	disrupt CDS	chr10	69290702	1439	OPPOSITE
543_110C				chr10	108886139	1182
543_110C	Sfi1	intron 21	disrupt CDS	chr11	3041325	1954	SAME
543_110C	Sfi1	intron 14	disrupt CDS	chr11	3051176	749	OPPOSITE
543_110C	Sfi1	intron 1	not disrupt CDS	chr11	3091541	483	SAME
543_110C				chr11	41020200	707
543_110C				chr11	41020317	831
543_110C	Tsr1	exon 7	disrupt CDS	chr11	74715646	778	SAME
543_110C	Fam58b	5 prime	37.887 kb	chr11	78603118	1574	OPPOSITE
543_110C	D11Wsu47e	intron 1	not disrupt CDS	chr11	113547050	741	OPPOSITE
543_110C				chr12	7069857	739
543_110C				chr12	7073370	1383
543_110C	9130015A21Rik	intron 3	not disrupt CDS	chr12	36373435	829	OPPOSITE
543_110C	Ifrd1	intron 9	disrupt CDS	chr12	40931506	405	OPPOSITE
543_110C	Npas3	intron 2	disrupt CDS	chr12	54530391	908	OPPOSITE
543_110C	Slc25a21	intron 9	disrupt CDS	chr12	57818379	760	SAME
543_110C	Nrxn3	intron 5	disrupt CDS	chr12	91514517	2147	SAME
543_110C	Sel1l	5 prime	16.584 kb	chr12	93104181	741	OPPOSITE
543_110C	Ifi27l2a	intron 3	disrupt CDS	chr12	104681039	720	OPPOSITE
543_110C				chr12	110455897	521
543_110C	Ncapg2	intron 3	disrupt CDS	chr12	117647627	1015	OPPOSITE
543_110C				chr13	8063685	496
543_110C	Adarb2	5 prime	612.959 kb	chr13	8146595	698	OPPOSITE
543_110C	Ero1lb	intron 2	disrupt CDS	chr13	12668763	3178	OPPOSITE
543_110C	Hecw1	intron 1	not disrupt CDS	chr13	14604698	963	SAME
543_110C	Hecw1	intron 1	not disrupt CDS	chr13	14604815	1208	SAME
543_110C	Elmo1	3 prime	55.205 kb	chr13	20755427	768	OPPOSITE
543_110C	Hiatl1	intron 6	disrupt CDS	chr13	65177423	1963	OPPOSITE
543_110C	Fam172a	intron 1	not disrupt CDS	chr13	77859681	782	SAME
543_110C	Fam149b	intron 1	disrupt CDS	chr14	21168276	488	OPPOSITE
543_110C	Dlg5	intron 6	disrupt CDS	chr14	24991566	693	SAME
543_110C				chr14	25453026	1074
543_110C	Bmpr1a	intron 2	not disrupt CDS	chr14	35262581	713	SAME
543_110C				chr14	62598343	726
543_110C	Mzt1	3 prime	14.118 kb	chr14	99431237	765	OPPOSITE
543_110C	Mzt1	3 prime	13.903 kb	chr14	99431452	771	SAME
543_110C				chr14	108479555	817
543_110C				chr14	113744456	767
543_110C	Sepp1	5 prime	55.448 kb	chr15	3175060	658	SAME
543_110C	Ghr	intron 1	not disrupt CDS	chr15	3441149	982	SAME
543_110C	Ghr	intron 1	not disrupt CDS	chr15	3441266	880	SAME
543_110C	Ghr	5 prime	3.049 kb	chr15	3536279	486	SAME
543_110C	Plcxd3	5 prime	250.865 kb	chr15	4274714	2165	SAME
543_110C	Plcxd3	5 prime	234.763 kb	chr15	4290816	2978	OPPOSITE
543_110C	Plcxd3	3 prime	47.359 kb	chr15	4572938	645	SAME
543_110C	5430437J10Rik	3 prime	17.388 kb	chr15	5562371	439	SAME
543_110C	Gdnf	5 prime	100.088 kb	chr15	7687487	729	OPPOSITE
543_110C	Ugt3a1	intron 3	disrupt CDS	chr15	9232734	1090	OPPOSITE
543_110C				chr15	9850384	523
543_110C				chr15	9850501	7114
543_110C	Rai14	intron 1	not disrupt CDS	chr15	10631150	708	OPPOSITE
543_110C	Rai14	intron 1	not disrupt CDS	chr15	10642265	39077	SAME
543_110C	Tars	5 prime	79.091 kb	chr15	11408504	877	OPPOSITE
543_110C				chr15	13623518	2663
543_110C				chr15	13753400	776
543_110C				chr15	13753577	4720
543_110C				chr15	15066976	22708
543_110C				chr15	16294259	1160
543_110C				chr15	17024235	647
543_110C				chr15	18567955	1268
543_110C	Gm5803	3 prime	99.388 kb	chr15	22545351	826	SAME
543_110C	Fbxl7	5 prime	36.393 kb	chr15	26861712	1828	SAME
543_110C	Mir297-1	5 prime	157.075 kb	chr15	27089423	1607	OPPOSITE
543_110C	Trio	intron 21	disrupt CDS	chr15	27766347	2273	SAME
543_110C	Trio	intron 21	disrupt CDS	chr15	27766448	24953	SAME
543_110C	Ctnnd2	intron 2	disrupt CDS	chr15	30282629	1036	OPPOSITE
543_110C	Ctnnd2	intron 9	disrupt CDS	chr15	30615138	943	OPPOSITE
543_110C	4930430F21Rik	3 prime	8.673 kb	chr15	30981759	664	SAME
543_110C	Snord123	3 prime	7.877 kb	chr15	32163810	1070	OPPOSITE
543_110C	Rnf19a	intron 5	disrupt CDS	chr15	36182246	9246	SAME
543_110C	Rnf19a	intron 5	disrupt CDS	chr15	36182363	59442	SAME
543_110C				chr15	40352363	765
543_110C	Angpt1	5 prime	15.413 kb	chr15	42523754	672	OPPOSITE
543_110C	Rspo2	intron 2	disrupt CDS	chr15	42988562	682	OPPOSITE
543_110C	Tmem74	3 prime	75.379 kb	chr15	43626196	717	SAME
543_110C				chr15	43860958	1083
543_110C				chr15	43907768	484
543_110C	Trhr	intron 2	disrupt CDS	chr15	44043494	1047	SAME
543_110C	Trhr	intron 2	disrupt CDS	chr15	44043510	993	SAME
543_110C	Trhr	intron 2	disrupt CDS	chr15	44043611	20240	SAME
543_110C	Trhr	intron 2	disrupt CDS	chr15	44051753	1622	OPPOSITE
543_110C	Eny2	3 prime	10.946 kb	chr15	44280177	834	OPPOSITE
543_110C	Pkhd1l1	intron 9	disrupt CDS	chr15	44321010	1491	SAME
543_110C	Pkhd1l1	exon 10	disrupt CDS	chr15	44321125	1260	SAME
543_110C	Pkhd1l1	intron 11	disrupt CDS	chr15	44323444	2064	OPPOSITE
543_110C	2310069G16Rik	3 prime	4.291 kb	chr15	44641666	747	SAME
543_110C				chr15	45277975	1620
543_110C				chr15	46621290	1654
543_110C	Csmd3	intron 24	disrupt CDS	chr15	47720880	688	SAME
543_110C	Csmd3	intron 1	disrupt CDS	chr15	48530546	812	OPPOSITE
543_110C	Ext1	intron 1	disrupt CDS	chr15	53051397	680	SAME
543_110C	Colec10	3 prime	34.617 kb	chr15	54332530	719	OPPOSITE
543_110C	Fam49b	5 prime	7.544 kb	chr15	63899554	404	SAME
543_110C	Ndrg1	intron 8	disrupt CDS	chr15	66773701	647	OPPOSITE
543_110C	Zfat	intron 6	disrupt CDS	chr15	68010767	1662	OPPOSITE
543_110C				chr15	68524424	1825
543_110C				chr15	70069780	441
543_110C	Fam135b	3 prime	336.054 kb	chr15	71222214	2626	SAME
543_110C	Col22a1	5 prime	61.654 kb	chr15	71926311	694	SAME
543_110C	Gm628	5 prime	74.575 kb	chr15	73744676	654	SAME
543_110C	Ly6e	5 prime	6.798 kb	chr15	74783537	642	OPPOSITE
543_110C	Il2rb	5 prime	1.255 kb	chr15	78326751	613	SAME
543_110C	Il2rb	5 prime	1.372 kb	chr15	78326868	1559	SAME
543_110C	Tnrc6b	intron 14	disrupt CDS	chr15	80734489	818	SAME
543_110C	Tymp	intron 10	not disrupt CDS	chr15	89202993	481	SAME
543_110C	Syt10	3 prime	99.640 kb	chr15	89572651	989	OPPOSITE
543_110C	Abcd2	5 prime	73.914 kb	chr15	91096152	2081	SAME
543_110C	Slc2a13	intron 7	disrupt CDS	chr15	91147772	1707	OPPOSITE
543_110C	Slc2a13	intron 7	disrupt CDS	chr15	91147889	750	OPPOSITE
543_110C	Yaf2	intron 2	not disrupt CDS	chr15	93163332	986	SAME
543_110C	Slc38a2	exon 16	not disrupt CDS	chr15	96518250	1305	OPPOSITE
543_110C	AB099516	intron 1	disrupt CDS	chr15	100194708	1398	SAME
543_110C	AB099516	intron 1	disrupt CDS	chr15	100194825	462	SAME
543_110C	Crebbp	intron 18	disrupt CDS	chr16	4107705	684	SAME
543_110C	Prkdc	exon 23	disrupt CDS	chr16	15687498	866	OPPOSITE
543_110C	Rfx2	intron 6	disrupt CDS	chr17	56933226	1496	OPPOSITE
543_110C	Crem	intron 5	disrupt CDS	chr18	3275974	684	SAME
543_110C	Zfp438	intron 1	not disrupt CDS	chr18	5325550	508	SAME
543_110C	Zfp438	intron 1	not disrupt CDS	chr18	5325829	729	OPPOSITE
543_110C	Zfp438	intron 1	not disrupt CDS	chr18	5325837	511	OPPOSITE
543_110C	4921524L21Rik	3 prime	1.201 kb	chr18	6640165	739	SAME
543_110C	Ss18	5 prime	10.437 kb	chr18	14851860	847	SAME
543_110C	Nol4	5 prime	63.614 kb	chr18	23263768	477	OPPOSITE
543_110C	Rprd1a	5 prime	23.265 kb	chr18	24711970	704	SAME
543_110C	Mocos	3 prime	6.956 kb	chr18	24867013	1002	OPPOSITE
543_110C	Spink5	intron 4	disrupt CDS	chr18	44136491	639	OPPOSITE
543_110C	Slc22a19	intron 2	disrupt CDS	chr19	7781921	760	OPPOSITE
543_110C	Olfr1431	3 prime	8.387 kb	chr19	12293383	867	OPPOSITE
543_110C				chr19	15520025	899
543_110C	Gnaq	intron 3	disrupt CDS	chr19	16405621	666	OPPOSITE
543_110C				chr19	26328547	718
543_110C	Cyp2c66	intron 8	disrupt CDS	chr19	39260365	1537	OPPOSITE
543_110C	Cyp2c53-ps	intron 1	not disrupt CDS	chr19	39306886	674	OPPOSITE
543_110C	Vax1	5 prime	21.543 kb	chr19	59266062	629	SAME
543_110C				chrX	10414491	626
547_115C	Bend6	5 prime	59.114 kb	chr1	34023580	1376	OPPOSITE
547_115C	Gulp1	intron 1	not disrupt CDS	chr1	44641368	541	SAME
547_115C	Pbx1	5 prime	17.213 kb	chr1	170379602	144	SAME
547_115C				chr2	98502756	2750
547_115C				chr2	98502876	1929
547_115C				chr2	98505251	139
547_115C				chr2	98507242	335
547_115C	4930545L23Rik	intron 2	not disrupt CDS	chr2	135028309	724	SAME
547_115C				chr2	159351636	11094
547_115C	Cyp7b1	intron 1	disrupt CDS	chr3	18011187	1682	SAME
547_115C				chr3	20614801	154
547_115C				chr3	22562863	1085
547_115C	Mme	5 prime	149.969 kb	chr3	63036184	511	OPPOSITE
547_115C	Slc22a15	5 prime	41.483 kb	chr3	101769859	551	OPPOSITE
547_115C				chr3	112169005	1443
547_115C				chr3	112843794	367
547_115C				chr3	112843899	584
547_115C	Olfm3	5 prime	267.432 kb	chr3	114560742	2271	OPPOSITE
547_115C	Eif4e	3 prime	2.079 kb	chr3	138222642	892	SAME
547_115C	Rpe65	3 prime	21.789 kb	chr3	159310060	223	SAME
547_115C	Prkag2	intron 3	disrupt CDS	chr5	24461066	192	OPPOSITE
547_115C	Wbscr28	3 prime	37.349 kb	chr5	135345254	1796	SAME
547_115C				chr6	10775803	444
547_115C				chr6	11227749	558
547_115C	Mtpn	intron 1	disrupt CDS	chr6	35480039	528	SAME
547_115C	Olfr441	5 prime	61.190 kb	chr6	43005485	736	SAME
547_115C	Olfr47	3 prime	7.793 kb	chr6	43194367	467	OPPOSITE
547_115C				chr6	44226922	1851
547_115C	Prdm5	intron 3	disrupt CDS	chr6	65799019	2987	SAME
547_115C	Prdm5	intron 3	disrupt CDS	chr6	65799136	3188	SAME
547_115C	E330012B07Rik	exon 3	not disrupt CDS	chr6	147154746	1425	SAME
547_115C	Gipr	intron 4	disrupt CDS	chr7	19749347	550	OPPOSITE
547_115C	EU599041	3 prime	42.788 kb	chr7	50525000	569	OPPOSITE
547_115C				chr7	61061561	1786
547_115C				chr7	62801739	510
547_115C	A230057D06Rik	intron 5	not disrupt CDS	chr7	69057890	1156	OPPOSITE
547_115C	Synm	5 prime	80.199 kb	chr7	74984827	2617	SAME
547_115C	Olfr519	exon 1	disrupt CDS	chr7	116037055	1093	SAME
547_115C	Xpo6	intron 1	disrupt CDS	chr7	133339870	616	OPPOSITE
547_115C	Defb7	5 prime	13.228 kb	chr8	19484547	1358	OPPOSITE
547_115C				chr8	27493197	5462
547_115C				chr8	27493314	2555
547_115C				chr8	31698602	1114
547_115C				chr8	52487279	1501
547_115C	Banp	3 prime	32.211 kb	chr8	124585369	673	SAME
547_115C	Mir101c	3 prime	14.280 kb	chr9	3024463	3217	OPPOSITE
547_115C	4933422A05Rik	3 prime	6.394 kb	chr9	35099402	2194	SAME
547_115C	Olfr914	3 prime	18.536 kb	chr9	38433538	1052	OPPOSITE
547_115C	Ppp2r1b	intron 3	disrupt CDS	chr9	50667697	3128	SAME
547_115C				chr9	120716485	181
547_115C				chr10	71915686	508
547_115C	Znrf3	5 prime	3.260 kb	chr11	5348110	1034	OPPOSITE
547_115C	Tns3	5 prime	52.586 kb	chr11	8617124	14939	OPPOSITE
547_115C	Tns3	5 prime	52.599 kb	chr11	8617137	1774	OPPOSITE
547_115C	Tns3	5 prime	52.703 kb	chr11	8617241	13959	OPPOSITE
547_115C				chr11	8757830	244
547_115C	Hus1	intron 7	disrupt CDS	chr11	8897826	454	OPPOSITE
547_115C	Abca13	intron 31	disrupt CDS	chr11	9293536	3630	SAME
547_115C	Abca13	intron 31	disrupt CDS	chr11	9293661	1617	SAME
547_115C	Abca13	3 prime	77.536 kb	chr11	9661798	566	SAME
547_115C	Grb10	5 prime	44.738 kb	chr11	11982161	6718	SAME
547_115C				chr11	13348585	2263
547_115C				chr11	14065829	2213
547_115C	Sertad2	intron 1	not disrupt CDS	chr11	20528294	8968	SAME
547_115C	B3gnt2	3 prime	54.638 kb	chr11	22705097	954	OPPOSITE
547_115C	Xpo1	5 prime	108.659 kb	chr11	23088938	130	SAME
547_115C	Ccdc88a	5 prime	159.108 kb	chr11	29251703	7115	SAME
547_115C	Ccdc88a	5 prime	158.994 kb	chr11	29251817	936	SAME
547_115C				chr11	39391017	2221
547_115C	Sgcd	intron 6	disrupt CDS	chr11	46825372	1523	OPPOSITE
547_115C	Rufy1	intron 7	disrupt CDS	chr11	50224804	165	OPPOSITE
547_115C	Specc1	intron 5	disrupt CDS	chr11	61959786	365	SAME
547_115C	2310065F04Rik	5 prime	1.266 kb	chr11	66934848	745	OPPOSITE
547_115C	Rap1gap2	intron 2	disrupt CDS	chr11	74340035	417	SAME
547_115C	Cd79b	5 prime	3.526 kb	chr11	106179369	775	SAME
547_115C	Dnmt3a	intron 1	not disrupt CDS	chr12	3830279	2287	SAME
547_115C				chr12	31427805	1067
547_115C	Prps1l1	3 prime	27.024 kb	chr12	35698132	1629	OPPOSITE
547_115C	Egln3	5 prime	57.724 kb	chr12	55362585	1005	SAME
547_115C	C7	intron 15	disrupt CDS	chr15	4948563	521	OPPOSITE
547_115C	C7	intron 15	disrupt CDS	chr15	4948581	578	OPPOSITE
547_115C	5430437J10Rik	5 prime	98.920 kb	chr15	5446063	424	SAME
547_115C	Osmr	intron 4	disrupt CDS	chr15	6796551	1627	OPPOSITE
547_115C	Npr3	3 prime	148.739 kb	chr15	11686690	2523	OPPOSITE
547_115C				chr15	14547763	517
547_115C				chr15	14739571	680
547_115C				chr15	16168781	350
547_115C				chr15	16168898	223
547_115C	Cdh9	3 prime	6.901 kb	chr15	16793433	575	SAME
547_115C	4921515E04Rik	intron 9	not disrupt CDS	chr15	18071997	4112	OPPOSITE
547_115C				chr15	20019419	4776
547_115C	Gm5803	3 prime	62.143 kb	chr15	22582596	3101	OPPOSITE
547_115C				chr15	24390608	1159
547_115C	Fbxl7	intron 2	disrupt CDS	chr15	26602699	277	SAME
547_115C	Fbxl7	intron 2	disrupt CDS	chr15	26602816	11242	SAME
547_115C	Fbxl7	intron 2	disrupt CDS	chr15	26622376	960	SAME
547_115C	Fbxl7	intron 1	disrupt CDS	chr15	26721242	835	SAME
547_115C				chr15	28811521	179
547_115C	Pgcp	intron 4	disrupt CDS	chr15	33199175	306	OPPOSITE
547_115C	Zfp706	3 prime	97.376 kb	chr15	36839781	3021	OPPOSITE
547_115C	Grhl2	intron 9	disrupt CDS	chr15	37262937	1391	SAME
547_115C	Rrm2b	intron 7	disrupt CDS	chr15	37861111	37617	OPPOSITE
547_115C	Rrm2b	intron 7	disrupt CDS	chr15	37861228	643	OPPOSITE
547_115C	Rrm2b	intron 1	disrupt CDS	chr15	37886481	599	SAME
547_115C	Rrm2b	intron 1	disrupt CDS	chr15	37886598	7447	SAME
547_115C	Dcaf13	intron 5	disrupt CDS	chr15	38957356	1457	SAME
547_115C	Zfpm2	3 prime	2.419 kb	chr15	40938557	1175	OPPOSITE
547_115C	Rspo2	5 prime	7.219 kb	chr15	43009583	640	OPPOSITE
547_115C				chr15	43584815	6169
547_115C	Eny2	3 prime	16.449 kb	chr15	44285680	1846	SAME
547_115C	Eny2	3 prime	16.566 kb	chr15	44285797	12845	SAME
547_115C	Pkhd1l1	intron 45	disrupt CDS	chr15	44371637	788	OPPOSITE
547_115C				chr15	45047571	382
547_115C				chr15	45785953	3151
547_115C				chr15	45999837	1464
547_115C				chr15	46493667	7815
547_115C				chr15	46601100	631
547_115C				chr15	46874663	146
547_115C	Csmd3	intron 28	disrupt CDS	chr15	47684233	273	SAME
547_115C	Csmd3	intron 1	disrupt CDS	chr15	48603678	368	SAME
547_115C	Csmd3	intron 1	disrupt CDS	chr15	48603795	3844	OPPOSITE
547_115C				chr15	49077711	1908
547_115C	Trps1	intron 2	disrupt CDS	chr15	50676030	1090	OPPOSITE
547_115C	Trps1	intron 2	disrupt CDS	chr15	50676147	586	OPPOSITE
547_115C	Gm19303	3 prime	236.666 kb	chr15	50990490	2472	SAME
547_115C	Gm19303	intron 4	not disrupt CDS	chr15	51093891	4400	OPPOSITE
547_115C	Samd12	intron 4	disrupt CDS	chr15	53295036	4354	OPPOSITE
547_115C	Samd12	intron 4	disrupt CDS	chr15	53352051	460	OPPOSITE
547_115C	Colec10	intron 1	disrupt CDS	chr15	54265419	575	OPPOSITE
547_115C	Sntb1	intron 3	disrupt CDS	chr15	55576118	1555	OPPOSITE
547_115C	Has2	5 prime	23.490 kb	chr15	56549591	2166	SAME
547_115C	Slc22a22	intron 2	not disrupt CDS	chr15	57174361	1180	OPPOSITE
547_115C				chr15	61707639	686
547_115C	Asap1	intron 5	disrupt CDS	chr15	64020159	4362	SAME
547_115C	Efr3a	intron 7	disrupt CDS	chr15	65670928	691	OPPOSITE
547_115C	Ndrg1	intron 3	disrupt CDS	chr15	66785454	2670	OPPOSITE
547_115C				chr15	67335931	241
547_115C				chr15	67336048	1008
547_115C	Gm19782	intron 1	not disrupt CDS	chr15	69785618	1234	OPPOSITE
547_115C	Ptk2	intron 3	not disrupt CDS	chr15	73177222	718	SAME
547_115C	Rbfox2	intron 9	disrupt CDS	chr15	76927327	2561	SAME
547_115C	Rbfox2	intron 9	disrupt CDS	chr15	76927444	1026	SAME
547_115C	Xpnpep3	exon 5	disrupt CDS	chr15	81267146	243	OPPOSITE
547_115C	Spn-ps	3 prime	19.753 kb	chr15	90709154	1542	OPPOSITE
547_115C	Prickle1	5 prime	55.052 kb	chr15	93481374	496	SAME
547_115C	Zfp641	3 prime	13.189 kb	chr15	98113325	152	SAME
547_115C	Sp7	5 prime	33.096 kb	chr15	102229798	881	OPPOSITE
547_115C	Lpp	intron 3	not disrupt CDS	chr16	24561205	1756	SAME
547_115C	Fgf12	intron 2	disrupt CDS	chr16	28554764	706	OPPOSITE
547_115C	Osta	intron 2	disrupt CDS	chr16	32483597	6343	OPPOSITE
547_115C	Osta	intron 2	disrupt CDS	chr16	32483714	10069	OPPOSITE
547_115C	Zdhhc19	3 prime	32.633 kb	chr16	32539933	1702	OPPOSITE
547_115C	Zdhhc19	3 prime	32.648 kb	chr16	32539948	157	OPPOSITE
547_115C	Zdhhc19	3 prime	32.650 kb	chr16	32539950	811	OPPOSITE
547_115C	Zdhhc19	3 prime	32.750 kb	chr16	32540050	1436	OPPOSITE
547_115C				chr16	80263705	349
547_115C	Kcnj6	5 prime	46.606 kb	chr16	95265909	415	SAME
547_115C	Qk	3 prime	113.317 kb	chr17	10398909	496	OPPOSITE
547_115C	Mep1b	intron 5	disrupt CDS	chr18	21240358	958	SAME
547_115C	Pou4f3	5 prime	4.385 kb	chr18	42551362	227	SAME
547_115C				chr18	79450592	12452
547_115C	Ms4a6c	3 prime	4.063 kb	chr19	11560749	775	SAME
547_115C	Rfx3	intron 1	not disrupt CDS	chr19	28078567	1682	OPPOSITE
551_133C				chr1	19878596	2153
551_133C				chr1	19878713	317
551_133C	1700019O17Rik	5 prime	5.810 kb	chr1	88318814	398	OPPOSITE
551_133C	Steap3	intron 1	not disrupt CDS	chr1	122148604	275	OPPOSITE
551_133C	Pou2f1	intron 14	disrupt CDS	chr1	167808941	818	OPPOSITE
551_133C	Cdc14a	intron 4	disrupt CDS	chr3	116090000	276	SAME
551_133C				chr5	45310940	679
551_133C	Qdpr	3 prime	108.173 kb	chr5	45733295	2997	SAME
551_133C	Gnpda2	5 prime	68.819 kb	chr5	70052343	1416	OPPOSITE
551_133C	Mphosph9	intron 5	disrupt CDS	chr5	124759769	951	SAME
551_133C	Por	intron 1	not disrupt CDS	chr5	136186202	5955	SAME
551_133C	9430038I01Rik	5 prime	20.661 kb	chr7	144623100	1373	SAME
551_133C	Adam9	intron 16	disrupt CDS	chr8	26079960	5141	OPPOSITE
551_133C	Triml1	3 prime	110.882 kb	chr8	44115958	866	OPPOSITE
551_133C	Triml1	3 prime	110.880 kb	chr8	44115960	415	OPPOSITE
551_133C				chr8	45371108	4864
551_133C	Gab1	intron 6	disrupt CDS	chr8	83299858	1948	OPPOSITE
551_133C	Birc2	intron 3	disrupt CDS	chr9	7825200	404	SAME
551_133C	Upk2	5 prime	17.804 kb	chr9	44280654	30468	SAME
551_133C	Impg1	5 prime	52.558 kb	chr9	80411603	1348	SAME
551_133C	Armc8	intron 7	disrupt CDS	chr9	99429250	1626	OPPOSITE
551_133C	Sema3f	intron 2	disrupt CDS	chr9	107605991	492	SAME
551_133C	Slc16a9	3 prime	89.031 kb	chr10	69837730	1489	SAME
551_133C	Fam13c	intron 8	disrupt CDS	chr10	70004477	250	SAME
551_133C				chr10	109849575	437
551_133C	Adcy1	5 prime	118.820 kb	chr11	6959688	6861	OPPOSITE
551_133C	Ccdc88a	intron 3	disrupt CDS	chr11	29316068	982	OPPOSITE
551_133C	Wscd1	5 prime	118.109 kb	chr11	71485039	600	OPPOSITE
551_133C	Phf12	intron 2	disrupt CDS	chr11	77813719	8591	OPPOSITE
551_133C	Fam58b	3 prime	7.063 kb	chr11	78558168	2910	OPPOSITE
551_133C	Cdk13	intron 1	disrupt CDS	chr13	17877380	374	OPPOSITE
551_133C	Tfap2a	5 prime	64.397 kb	chr13	40893589	477	SAME
551_133C	Nedd9	intron 3	disrupt CDS	chr13	41418488	459	SAME
551_133C	Sfxn1	intron 1	not disrupt CDS	chr13	54169285	8910	SAME
551_133C	Sfxn1	intron 1	not disrupt CDS	chr13	54169402	251	SAME
551_133C				chr13	100413084	410
551_133C				chr14	82142631	4190
551_133C				chr14	82142748	1731
551_133C	Plcxd3	5 prime	241.909 kb	chr15	4283670	726	OPPOSITE
551_133C	Ptger4	intron 2	disrupt CDS	chr15	5185414	588	OPPOSITE
551_133C	Ptger4	intron 2	disrupt CDS	chr15	5185531	5142	OPPOSITE
551_133C	5430437J10Rik	intron 4	not disrupt CDS	chr15	5539826	405	SAME
551_133C				chr15	14097125	384
551_133C	Ank	intron 4	disrupt CDS	chr15	27487088	444	OPPOSITE
551_133C	Fam105a	intron 4	disrupt CDS	chr15	27590888	1839	SAME
551_133C	Trio	intron 1	disrupt CDS	chr15	27927830	9185	SAME
551_133C	Ctnnd2	5 prime	948.793 kb	chr15	30010305	622	OPPOSITE
551_133C	Ctnnd2	5 prime	948.676 kb	chr15	30010422	734	OPPOSITE
551_133C	Ropn1l	3 prime	27.726 kb	chr15	31355718	4287	OPPOSITE
551_133C	Sema5a	intron 2	not disrupt CDS	chr15	32334404	11425	SAME
551_133C	Sema5a	intron 2	not disrupt CDS	chr15	32334521	6211	SAME
551_133C	Sema5a	intron 2	not disrupt CDS	chr15	32334523	229	SAME
551_133C	Pgcp	intron 4	disrupt CDS	chr15	33224092	3477	OPPOSITE
551_133C	Vps13b	intron 20	disrupt CDS	chr15	35504695	2430	OPPOSITE
551_133C	Rnf19a	intron 1	not disrupt CDS	chr15	36199935	674	SAME
551_133C	Lrp12	intron 1	disrupt CDS	chr15	39754058	446	SAME
551_133C	Oxr1	intron 3	disrupt CDS	chr15	41573242	220	SAME
551_133C	Angpt1	intron 1	disrupt CDS	chr15	42367954	482	SAME
551_133C	Rspo2	intron 5	disrupt CDS	chr15	42861334	397	SAME
551_133C	Trhr	5 prime	114.005 kb	chr15	43953453	634	OPPOSITE
551_133C	Ebag9	3 prime	29.917 kb	chr15	44502489	414	OPPOSITE
551_133C	2310069G16Rik	3 prime	1.714 kb	chr15	44639089	21941	SAME
551_133C				chr15	45744028	2390
551_133C				chr15	45817841	288
551_133C	4930523O13Rik	5 prime	51.398 kb	chr15	46379123	2604	SAME
551_133C				chr15	46689941	422
551_133C				chr15	48794425	414
551_133C				chr15	48794539	1315
551_133C	Rad21	intron 8	disrupt CDS	chr15	51801973	380	OPPOSITE
551_133C				chr15	52753009	240
551_133C	Nov	intron 4	disrupt CDS	chr15	54581367	412	OPPOSITE
551_133C	Deptor	intron 1	disrupt CDS	chr15	54944727	485	SAME
551_133C				chr15	56165160	1590
551_133C	Atad2	intron 13	disrupt CDS	chr15	57945330	511	OPPOSITE
551_133C	Adcy8	intron 5	disrupt CDS	chr15	64637161	2821	SAME
551_133C	Phf20l1	intron 2	disrupt CDS	chr15	66420871	2111	SAME
551_133C				chr15	70359265	390
551_133C	Parp10	intron 9	disrupt CDS	chr15	76069466	473	SAME
551_133C	Tcf20	5 prime	45.682 kb	chr15	82788246	4594	OPPOSITE
551_133C	Parvb	intron 1	disrupt CDS	chr15	84086228	289	OPPOSITE
551_133C	Arid2	intron 3	disrupt CDS	chr15	96161518	723	SAME
551_133C	Dip2b	intron 3	disrupt CDS	chr15	99964991	1255	OPPOSITE
551_133C	Crebbp	intron 6	disrupt CDS	chr16	4127221	938	OPPOSITE
551_133C	Crebbp	intron 6	disrupt CDS	chr16	4127338	405	OPPOSITE
551_133C	Epb4.1l3	intron 1	not disrupt CDS	chr17	69550656	1800	OPPOSITE
551_133C	Socs5	intron 1	not disrupt CDS	chr17	87519425	356	SAME
551_133C	Nol4	intron 1	disrupt CDS	chr18	23180472	248	OPPOSITE
551_133C				chr18	23370302	441
551_133C	Elp2	intron 11	disrupt CDS	chr18	24780348	222	SAME
551_133C	Spink3	5 prime	14.554 kb	chr18	43911445	1336	OPPOSITE
551_133C	Pcsk5	5 prime	8.185 kb	chr19	17920307	389	SAME
551_133C	Fam45a	intron 6	disrupt CDS	chr19	60903648	2639	SAME
568_123C	Uggt1	intron 36	disrupt CDS	chr1	36211911	412	OPPOSITE
568_123C	Mfsd6	intron 3	disrupt CDS	chr1	52720311	352	OPPOSITE
568_123C				chr1	81882001	371
568_123C				chr1	114659784	278
568_123C	Nos1ap	intron 2	disrupt CDS	chr1	172385120	360	SAME
568_123C	Kcnh1	intron 1	disrupt CDS	chr1	194029364	634	SAME
568_123C	Syt14	5 prime	3.788 kb	chr1	194865680	470	OPPOSITE
568_123C	Syt14	5 prime	23.049 kb	chr1	194884941	337	SAME
568_123C	Plxdc2	5 prime	420.417 kb	chr2	16253325	1250	OPPOSITE
568_123C	Kif5c	intron 1	disrupt CDS	chr2	49505173	462	SAME
568_123C	Mapk8ip1	intron 1	disrupt CDS	chr2	92231322	354	SAME
568_123C	Tasp1	intron 10	disrupt CDS	chr2	139758325	479	SAME
568_123C	Bmp7	3 prime	99.909 kb	chr2	172665885	267	OPPOSITE
568_123C	Cyp7b1	intron 1	disrupt CDS	chr3	18108010	260	SAME
568_123C	Maml3	intron 1	disrupt CDS	chr3	51754522	621	SAME
568_123C	Gria2	5 prime	35.870 kb	chr3	80642583	299	OPPOSITE
568_123C	Setdb1	intron 14	disrupt CDS	chr3	95140548	334	SAME
568_123C	Lphn2	intron 1	disrupt CDS	chr3	148578136	5208	OPPOSITE
568_123C	Lphn2	5 prime	64.955 kb	chr3	148682554	268	SAME
568_123C	4922501L14Rik	intron 6	disrupt CDS	chr3	154410611	3007	OPPOSITE
568_123C	4922501L14Rik	intron 6	disrupt CDS	chr3	154410728	718	OPPOSITE
568_123C	9330178D15Rik	3 prime	84.553 kb	chr3	155756109	480	SAME
568_123C	9330178D15Rik	3 prime	84.670 kb	chr3	155756226	357	SAME
568_123C	LOC624759	3 prime	89.062 kb	chr3	159060106	267	OPPOSITE
568_123C	Cacna2d1	5 prime	466.694 kb	chr5	15413635	536	OPPOSITE
568_123C				chr5	101907702	398
568_123C	Fgfrl1	3 prime	24.181 kb	chr5	109160150	1229	OPPOSITE
568_123C	Fgfrl1	3 prime	24.183 kb	chr5	109160152	13978	OPPOSITE
568_123C	Wbscr17	intron 5	disrupt CDS	chr5	131542196	275	OPPOSITE
568_123C	Cyth3	intron 1	disrupt CDS	chr5	144411808	346	OPPOSITE
568_123C	Pds5b	intron 25	disrupt CDS	chr5	151592696	1115	OPPOSITE
568_123C	Pds5b	intron 25	disrupt CDS	chr5	151592698	3275	OPPOSITE
568_123C	Pds5b	intron 25	disrupt CDS	chr5	151592799	6722	OPPOSITE
568_123C	Wnt2	intron 4	disrupt CDS	chr6	17948016	291	SAME
568_123C	2410003K15Rik	intron 2	disrupt CDS	chr6	49029516	407	SAME
568_123C	Pcyox1	5 prime	6.272 kb	chr6	86353416	962	OPPOSITE
568_123C	Gm9871	3 prime	16.150 kb	chr6	101768126	1147	OPPOSITE
568_123C	Parp11	exon 9	not disrupt CDS	chr6	127442657	428	OPPOSITE
568_123C	Usp29	intron 2	not disrupt CDS	chr7	6756414	651	OPPOSITE
568_123C	Akap13	intron 23	disrupt CDS	chr7	82872726	967	OPPOSITE
568_123C	Gab2	intron 1	disrupt CDS	chr7	104361770	313	SAME
568_123C	Smg1	intron 54	disrupt CDS	chr7	125287559	779	OPPOSITE
568_123C	Hs3st4	intron 1	disrupt CDS	chr7	131197598	478	SAME
568_123C	Dock1	intron 32	disrupt CDS	chr7	142289540	424	SAME
568_123C				chr7	151157247	382
568_123C	Nr3c2	intron 2	disrupt CDS	chr8	79475831	271	SAME
568_123C	Zfp280d	exon 4	disrupt CDS	chr9	72146554	260	OPPOSITE
568_123C	Ppp1r14c	intron 1	disrupt CDS	chr10	6974428	378	SAME
568_123C	Prep	3 prime	25.493 kb	chr10	44904294	303	SAME
568_123C	Lin7a	3 prime	21.655 kb	chr10	106883854	261	OPPOSITE
568_123C	Eml6	intron 38	disrupt CDS	chr11	29647651	399	OPPOSITE
568_123C	Gria1	intron 13	disrupt CDS	chr11	57118711	593	SAME
568_123C	Tnfaip1	exon 7	not disrupt CDS	chr11	78337118	480	OPPOSITE
568_123C	Fn3krp	3 prime	0.570 kb	chr11	121292652	275	OPPOSITE
568_123C	Klhl29	intron 1	not disrupt CDS	chr12	5379570	407	OPPOSITE
568_123C	Apob	intron 16	disrupt CDS	chr12	8000083	419	OPPOSITE
568_123C				chr12	20258116	270
568_123C				chr12	63817613	266
568_123C	Ptprn2	intron 2	disrupt CDS	chr12	117900440	498	OPPOSITE
568_123C	Prl2c4	3 prime	39.676 kb	chr13	12852649	273	SAME
568_123C	AW209491	3 prime	49.594 kb	chr13	14780063	269	SAME
568_123C	AW209491	3 prime	49.711 kb	chr13	14780180	2427	SAME
568_123C				chr13	16276436	2637
568_123C				chr13	18631384	2646
568_123C	Btn1a1	5 prime	4.678 kb	chr13	23562448	1054	OPPOSITE
568_123C	Prl3a1	3 prime	8.187 kb	chr13	27376716	284	OPPOSITE
568_123C	Cdkal1	3 prime	533.558 kb	chr13	29413899	310	SAME
568_123C	Serpinb6d	5 prime	72.796 kb	chr13	33690658	3820	SAME
568_123C	Cltb	5 prime	1.038 kb	chr13	54713671	1802	OPPOSITE
568_123C				chr13	80849076	286
568_123C				chr13	80858178	492
568_123C	Arrdc3	5 prime	74.218 kb	chr13	80961085	424	SAME
568_123C	Arrdc3	exon 8	not disrupt CDS	chr13	81033841	504	SAME
568_123C	Gpr98	intron 83	disrupt CDS	chr13	81459731	299	SAME
568_123C	Tmem161b	5 prime	96.513 kb	chr13	84339058	392	OPPOSITE
568_123C				chr13	88260815	724
568_123C	Col4a3bp	intron 8	disrupt CDS	chr13	97384390	745	OPPOSITE
568_123C	Col4a3bp	intron 14	disrupt CDS	chr13	97404229	355	SAME
568_123C				chr13	103167506	327
568_123C				chr13	103259868	488
568_123C				chr13	106980189	755
568_123C	Gpbp1	intron 2	not disrupt CDS	chr13	112274611	20057	SAME
568_123C	Gpbp1	5 prime	23.412 kb	chr13	112303661	484	SAME
568_123C	Gpbp1	5 prime	23.513 kb	chr13	112303762	636	SAME
568_123C	Ptprg	intron 2	disrupt CDS	chr14	12612975	694	OPPOSITE
568_123C	Fezf2	3 prime	20.157 kb	chr14	13158222	310	SAME
568_123C	Mapk8	5 prime	39.361 kb	chr14	34299705	3740	OPPOSITE
568_123C	Gdf10	3 prime	1.631 kb	chr14	34750099	851	SAME
568_123C	Exoc5	3 prime	78.679 kb	chr14	49607663	786	OPPOSITE
568_123C	Spata13	intron 1	not disrupt CDS	chr14	61276343	483	SAME
568_123C	Spata13	intron 1	not disrupt CDS	chr14	61276460	482	SAME
568_123C	Xpo7	intron 10	disrupt CDS	chr14	71091283	348	OPPOSITE
568_123C	1700108F19Rik	3 prime	88.209 kb	chr14	77175124	257	OPPOSITE
568_123C	Tbc1d4	3 prime	207.525 kb	chr14	101800883	1579	SAME
568_123C	Tbc1d4	3 prime	207.408 kb	chr14	101801000	662	SAME
568_123C	Tbc1d4	3 prime	169.519 kb	chr14	101838889	437	OPPOSITE
568_123C	Nalcn	intron 7	disrupt CDS	chr14	123939260	656	SAME
568_123C	Ptger4	5 prime	96.762 kb	chr15	5290593	707	SAME
568_123C	5430437J10Rik	5 prime	131.739 kb	chr15	5413244	532	SAME
568_123C	Osmr	intron 1	not disrupt CDS	chr15	6812440	2467	OPPOSITE
568_123C	Lifr	5 prime	117.420 kb	chr15	7017923	892	OPPOSITE
568_123C	Lifr	5 prime	117.419 kb	chr15	7017924	428	OPPOSITE
568_123C	Lifr	5 prime	117.418 kb	chr15	7017925	13990	OPPOSITE
568_123C	Nipbl	exon 32	disrupt CDS	chr15	8268402	425	SAME
568_123C				chr15	9998732	263
568_123C				chr15	11665679	686
568_123C	Cdh6	intron 1	not disrupt CDS	chr15	13095232	449	OPPOSITE
568_123C	Cdh10	intron 1	not disrupt CDS	chr15	18776736	629	OPPOSITE
568_123C				chr15	22453105	1241
568_123C	Cdh18	5 prime	446.655 kb	chr15	22957518	282	OPPOSITE
568_123C	Cdh18	intron 1	not disrupt CDS	chr15	23030368	503	SAME
568_123C				chr15	23571147	311
568_123C				chr15	24953535	294
568_123C	Ank	intron 1	disrupt CDS	chr15	27442873	355	SAME
568_123C	Dnahc5	5 prime	281.279 kb	chr15	28120521	1358	OPPOSITE
568_123C				chr15	28657077	510
568_123C				chr15	28676534	399
568_123C	Sema5a	intron 4	disrupt CDS	chr15	32399998	506	SAME
568_123C	Pgcp	intron 6	disrupt CDS	chr15	33329468	328	OPPOSITE
568_123C	Ncald	intron 2	not disrupt CDS	chr15	37582381	298	SAME
568_123C	Atp6v1c1	intron 6	disrupt CDS	chr15	38609925	3126	SAME
568_123C				chr15	43834104	881
568_123C				chr15	49817074	273
568_123C	Rad21	3 prime	30.429 kb	chr15	51792877	15277	OPPOSITE
568_123C	Rad21	intron 11	disrupt CDS	chr15	51798359	1697	SAME
568_123C	Rad21	intron 11	disrupt CDS	chr15	51798361	830	SAME
568_123C	Rad21	intron 11	disrupt CDS	chr15	51798363	25979	SAME
568_123C	Samd12	intron 4	disrupt CDS	chr15	53463005	834	OPPOSITE
568_123C	Samd12	intron 3	disrupt CDS	chr15	53539526	6914	OPPOSITE
568_123C				chr15	64345848	630
568_123C	1700012I11Rik	3 prime	45.647 kb	chr15	67254303	407	SAME
568_123C				chr15	68532500	364
568_123C	Khdrbs3	intron 3	disrupt CDS	chr15	68846585	1216	SAME
568_123C	Gpr20	3 prime	39.060 kb	chr15	73498875	347	SAME
568_123C	Ep300	intron 2	disrupt CDS	chr15	81434269	4683	OPPOSITE
568_123C	Ep300	intron 2	disrupt CDS	chr15	81434270	984	OPPOSITE
568_123C	Ep300	intron 2	disrupt CDS	chr15	81434271	372	OPPOSITE
568_123C	Ep300	intron 2	disrupt CDS	chr15	81434386	1077	OPPOSITE
568_123C	Mir365-1	3 prime	19.051 kb	chr16	13473070	304	SAME
568_123C	Lpp	intron 6	disrupt CDS	chr16	24720523	428	SAME
568_123C	Tprg	3 prime	60.795 kb	chr16	25483225	568	OPPOSITE
568_123C	Ttc3	3 prime	5.577 kb	chr16	94696405	497	OPPOSITE
568_123C	Arid1b	intron 4	disrupt CDS	chr17	5185558	23155	SAME
568_123C	Mkx	intron 5	disrupt CDS	chr18	6943455	335	OPPOSITE
568_123C				chr18	13326368	317
568_123C	Kctd1	intron 4	disrupt CDS	chr18	15128850	2203	SAME
568_123C	Chst9	intron 1	disrupt CDS	chr18	15828841	656	SAME
568_123C	Cdh2	intron 11	disrupt CDS	chr18	16785324	546	SAME
568_123C	Dsg1a	intron 1	disrupt CDS	chr18	20473738	358	SAME
568_123C	Nol4	intron 9	disrupt CDS	chr18	22889749	770	OPPOSITE
568_123C				chr18	26504875	276
568_123C				chr18	29364500	299
568_123C	4930578E11Rik	intron 2	not disrupt CDS	chr18	29626219	3631	SAME
568_123C	4930578E11Rik	intron 2	not disrupt CDS	chr18	29626336	1046	SAME
568_123C	4930578E11Rik	intron 2	not disrupt CDS	chr18	29626358	730	SAME
568_123C				chr18	30637775	855
568_123C				chr18	30681514	813
568_123C	Sil1	intron 7	disrupt CDS	chr18	35474996	378	OPPOSITE
568_123C				chr18	41820643	331
568_123C	Pou4f3	5 prime	8.676 kb	chr18	42547071	942	SAME
568_123C				chr18	45243242	527
568_123C	Kcnn2	5 prime	192.840 kb	chr18	45652697	385	SAME
568_123C	Kcnn2	5 prime	192.838 kb	chr18	45652699	359	SAME
568_123C	Eif1a	3 prime	3.840 kb	chr18	46773719	1560	OPPOSITE
568_123C	Csnk1g3	3 prime	55.317 kb	chr18	54170655	298	SAME
568_123C	Chsy3	intron 2	disrupt CDS	chr18	59385021	958	OPPOSITE
568_123C	Slc6a7	exon 14	not disrupt CDS	chr18	61156101	583	SAME
568_123C	Zfp532	intron 2	not disrupt CDS	chr18	65777167	293	OPPOSITE
568_123C	Mbd2	intron 3	disrupt CDS	chr18	70759140	266	OPPOSITE
568_123C	Cndp1	intron 10	disrupt CDS	chr18	84784832	1755	OPPOSITE
568_123C	Cyb5	3 prime	25.126 kb	chr18	85074381	1365	SAME
568_123C				chr18	85587003	430
568_123C				chr18	86057861	1541
568_123C				chr18	86270455	373
568_123C				chr18	87063011	13112
568_123C				chr18	88151103	260
568_123C	Slc22a12	5 prime	47.409 kb	chr19	6590479	317	SAME
568_123C				chr19	14412242	609
568_123C	Cyp2c67	5 prime	26.648 kb	chr19	39750180	11479	SAME
568_123C	Gm7102	3 prime	20.907 kb	chr19	61231305	344	SAME
568_123C	Tspan7	intron 1	disrupt CDS	chrX	10112122	622	SAME
568_123C	Tspan7	intron 1	disrupt CDS	chrX	10112239	4485	SAME
568_123C	Tspan7	intron 3	disrupt CDS	chrX	10160508	380	SAME
568_123C	Slc9a7	intron 1	disrupt CDS	chrX	19786740	704	SAME
568_123C	Tceanc	5 prime	4.702 kb	chrX	162953112	637	OPPOSITE
66_96C	Ino80d	5 prime	14.526 kb	chr1	63175367	8082	OPPOSITE
66_96C				chr1	75845607	454
66_96C	Hdlbp	intron 1	not disrupt CDS	chr1	95362666	643	SAME
66_96C	Pam	intron 6	disrupt CDS	chr1	99820551	1343	SAME
66_96C				chr1	154063934	664
66_96C	Celf2	intron 3	not disrupt CDS	chr2	7093120	242	OPPOSITE
66_96C	Etl4	intron 2	disrupt CDS	chr2	20271416	322	SAME
66_96C	Mir3089	5 prime	31.705 kb	chr2	30545108	157	OPPOSITE
66_96C	Galnt13	intron 4	disrupt CDS	chr2	54601273	656	SAME
66_96C				chr2	63411099	2957
66_96C				chr2	67768111	198
66_96C	Ambra1	intron 1	not disrupt CDS	chr2	91599200	419	SAME
66_96C	Ldlrad3	intron 4	disrupt CDS	chr2	101820781	1149	SAME
66_96C	Bcl2l11	intron 3	disrupt CDS	chr2	127973214	1318	OPPOSITE
66_96C	9630028H03Rik	5 prime	83.246 kb	chr2	135492202	351	OPPOSITE
66_96C	Kif16b	3 prime	318.934 kb	chr2	142408266	575	OPPOSITE
66_96C	Cdh4	intron 2	disrupt CDS	chr2	179512963	180	OPPOSITE
66_96C	Cdh4	3 prime	9.859 kb	chr2	179643939	161	OPPOSITE
66_96C	Fam198b	intron 2	disrupt CDS	chr3	79725410	8545	OPPOSITE
66_96C	Vav3	intron 15	disrupt CDS	chr3	109353429	3523	OPPOSITE
66_96C	Hs2st1	intron 1	disrupt CDS	chr3	144130860	2244	SAME
66_96C	Rheb	3 prime	39.902 kb	chr5	24308277	2415	SAME
66_96C	Fryl	intron 3	not disrupt CDS	chr5	73556685	2217	SAME
66_96C	C130026L21Rik	5 prime	63.277 kb	chr5	111952896	717	OPPOSITE
66_96C	Caln1	intron 2	disrupt CDS	chr5	131056344	2156	SAME
66_96C	Cops6	3 prime	0.268 kb	chr5	138605480	2713	SAME
66_96C	Snd1	intron 1	disrupt CDS	chr6	28455644	215	SAME
66_96C	Mir148a	3 prime	62.196 kb	chr6	51157713	3217	OPPOSITE
66_96C	Slc6a11	intron 4	disrupt CDS	chr6	114097673	1735	SAME
66_96C	Slc6a11	intron 4	disrupt CDS	chr6	114097674	1051	SAME
66_96C	Strap	intron 2	disrupt CDS	chr6	137686932	2282	SAME
66_96C	Lsm14a	5 prime	6.272 kb	chr7	35180831	442	SAME
66_96C	Syt3	3 prime	2.785 kb	chr7	51658185	4083	SAME
66_96C	Apba2	intron 1	not disrupt CDS	chr7	71691979	2379	SAME
66_96C	Apba2	intron 1	not disrupt CDS	chr7	71691980	1941	SAME
66_96C	Uvrag	intron 6	disrupt CDS	chr7	106195534	612	SAME
66_96C	Insr	intron 2	disrupt CDS	chr8	3217733	3219	SAME
66_96C	5430421F17Rik	5 prime	51.013 kb	chr8	26467755	625	SAME
66_96C				chr8	61776675	710
66_96C	Klhl26	intron 1	disrupt CDS	chr8	72988916	861	OPPOSITE
66_96C	Nwd1	3 prime	2.792 kb	chr8	75241437	289	OPPOSITE
66_96C				chr8	75999196	402
66_96C	Opcml	intron 2	disrupt CDS	chr9	28394604	2002	OPPOSITE
66_96C	Opcml	intron 4	disrupt CDS	chr9	28707445	268	SAME
66_96C	Pknox2	intron 1	not disrupt CDS	chr9	36896511	168	SAME
66_96C	3110039I08Rik	5 prime	102.092 kb	chr9	41138070	2580	OPPOSITE
66_96C	Ubl7	intron 10	disrupt CDS	chr9	57775785	3365	SAME
66_96C	LOC434412	5 prime	51.838 kb	chr9	67925359	295	SAME
66_96C	Cyb5r4	intron 4	disrupt CDS	chr9	86928412	538	SAME
66_96C	Stag1	intron 1	not disrupt CDS	chr9	100555864	5669	SAME
66_96C	Bsn	intron 1	disrupt CDS	chr9	108049605	7045	SAME
66_96C	Syne1	intron 7	disrupt CDS	chr10	4921940	938	OPPOSITE
66_96C	Zc3h12d	intron 3	disrupt CDS	chr10	7579798	1732	OPPOSITE
66_96C	Lgr5	intron 1	disrupt CDS	chr10	114984142	3105	SAME
66_96C	Il12b	5 prime	23.038 kb	chr11	44204481	4597	OPPOSITE
66_96C				chr11	45365784	488
66_96C	2610507B11Rik	intron 28	disrupt CDS	chr11	78098163	379	SAME
66_96C	LOC100504473	intron 5	disrupt CDS	chr11	88568136	1327	SAME
66_96C	C030037D09Rik	intron 2	not disrupt CDS	chr11	88583218	4119	SAME
66_96C	Trim25	intron 1	disrupt CDS	chr11	88864006	555	SAME
66_96C				chr11	92463657	640
66_96C	Tob1	exon 2	not disrupt CDS	chr11	94076417	682	SAME
66_96C	Ttc32	3 prime	83.973 kb	chr12	9127173	684	SAME
66_96C				chr12	15628451	204
66_96C	Rnf144a	intron 2	not disrupt CDS	chr12	27087339	1109	OPPOSITE
66_96C	Dock4	intron 1	disrupt CDS	chr12	41336884	974	OPPOSITE
66_96C				chr12	43894803	1026
66_96C	Tmx1	5 prime	45.247 kb	chr12	71523364	4920	SAME
66_96C	Nrxn3	intron 3	disrupt CDS	chr12	91429223	1316	SAME
66_96C	4930534B04Rik	intron 22	disrupt CDS	chr12	92284058	3427	SAME
66_96C				chr12	96522732	762
66_96C	Ptprn2	intron 15	disrupt CDS	chr12	118457751	3779	SAME
66_96C	Pou6f2	intron 3	disrupt CDS	chr13	18301398	870	OPPOSITE
66_96C	Foxf2	exon 1	disrupt CDS	chr13	31719110	1839	OPPOSITE
66_96C	Atxn1	5 prime	58.628 kb	chr13	46118988	2726	SAME
66_96C	A230056J06Rik	intron 1	not disrupt CDS	chr13	59685910	5344	SAME
66_96C	Ptch1	intron 18	disrupt CDS	chr13	63622801	253	SAME
66_96C	Atp6ap1l	3 prime	48.570 kb	chr13	90996390	243	OPPOSITE
66_96C	Thbs4	intron 2	disrupt CDS	chr13	93550725	1395	OPPOSITE
66_96C				chr13	103241332	598
66_96C				chr14	16462563	197
66_96C	4930572O13Rik	3 prime	17.359 kb	chr14	25945368	3242	SAME
66_96C	Ghr	intron 1	not disrupt CDS	chr15	3441750	3537	OPPOSITE
66_96C	Fyb	3 prime	10.858 kb	chr15	6624170	2195	SAME
66_96C	Rictor	intron 2	disrupt CDS	chr15	6662763	1568	SAME
66_96C	Osmr	intron 3	disrupt CDS	chr15	6797624	2657	SAME
66_96C				chr15	7473635	156
66_96C	Nipbl	intron 1	not disrupt CDS	chr15	8354204	1923	SAME
66_96C				chr15	8810600	3407
66_96C	1700047G03Rik	5 prime	17.309 kb	chr15	11882529	357	SAME
66_96C				chr15	14231006	618
66_96C				chr15	14254825	887
66_96C				chr15	14716137	4186
66_96C				chr15	15752659	851
66_96C	Acot10	5 prime	32.724 kb	chr15	20629229	2526	OPPOSITE
66_96C	Acot10	5 prime	78.772 kb	chr15	20675277	1445	OPPOSITE
66_96C				chr15	21738426	4474
66_96C				chr15	22253738	219
66_96C	Gm5803	5 prime	63.897 kb	chr15	22708636	1854	OPPOSITE
66_96C				chr15	23636165	593
66_96C				chr15	24744021	2079
66_96C	Gm5468	3 prime	94.183 kb	chr15	25476356	2232	SAME
66_96C	Myo10	3 prime	14.743 kb	chr15	25758169	5383	SAME
66_96C	Zfp622	3 prime	90.073 kb	chr15	26018310	1174	SAME
66_96C	Zfp622	3 prime	90.074 kb	chr15	26018311	1410	SAME
66_96C	2018-03-11	intron 2	disrupt CDS	chr15	26297147	1816	SAME
66_96C	Fbxl7	3 prime	363.392 kb	chr15	26461927	650	OPPOSITE
66_96C	Ank	intron 1	disrupt CDS	chr15	27416127	1544	SAME
66_96C	Ank	intron 8	disrupt CDS	chr15	27502237	621	SAME
66_96C	Ank	intron 8	disrupt CDS	chr15	27502238	4177	SAME
66_96C	Trio	intron 20	disrupt CDS	chr15	27769263	6607	OPPOSITE
66_96C	Trio	intron 1	disrupt CDS	chr15	27888579	573	OPPOSITE
66_96C	Ctnnd2	intron 1	disrupt CDS	chr15	30197054	710	OPPOSITE
66_96C	Ropn1l	3 prime	29.720 kb	chr15	31353724	412	OPPOSITE
66_96C				chr15	31832275	4725
66_96C	Sema5a	intron 1	not disrupt CDS	chr15	32217008	2768	OPPOSITE
66_96C	Sema5a	intron 2	not disrupt CDS	chr15	32326871	1175	SAME
66_96C	Sema5a	intron 3	disrupt CDS	chr15	32358408	1677	SAME
66_96C	Sema5a	intron 16	disrupt CDS	chr15	32597741	273	OPPOSITE
66_96C	Pgcp	intron 6	disrupt CDS	chr15	33312220	425	OPPOSITE
66_96C				chr15	33861896	736
66_96C	Matn2	intron 13	disrupt CDS	chr15	34356188	3576	OPPOSITE
66_96C	Rpl30	5 prime	6.943 kb	chr15	34379974	915	SAME
66_96C	Stk3	intron 6	disrupt CDS	chr15	34982317	243	OPPOSITE
66_96C	Vps13b	intron 59	disrupt CDS	chr15	35854376	356	OPPOSITE
66_96C	Cox6c	5 prime	50.007 kb	chr15	35918008	3082	SAME
66_96C	Zfp706	5 prime	8.465 kb	chr15	36945622	615	OPPOSITE
66_96C	Grhl2	intron 8	disrupt CDS	chr15	37254837	1284	OPPOSITE
66_96C	Ncald	intron 2	not disrupt CDS	chr15	37343871	417	SAME
66_96C	Ncald	intron 2	not disrupt CDS	chr15	37589048	769	OPPOSITE
66_96C				chr15	40116488	908
66_96C				chr15	40269878	606
66_96C				chr15	40308157	986
66_96C	Zfpm2	intron 1	disrupt CDS	chr15	40579266	672	SAME
66_96C	Zfpm2	intron 1	disrupt CDS	chr15	40579382	3247	SAME
66_96C	Zfpm2	intron 5	disrupt CDS	chr15	40808836	277	OPPOSITE
66_96C	Zfpm2	intron 5	disrupt CDS	chr15	40846821	870	SAME
66_96C	Zfpm2	intron 7	disrupt CDS	chr15	40931198	295	OPPOSITE
[truncated: 183 more rows]

## Sheet: Table3
Supplementary Table 3 -Foretinib Specific Insertions - Primary Medulloblastoma
GENE	Chi-squared	D.F.	P-VALUE	FDR	NUM_TUMORS	CLONAL_RATIO
Scarna3a	309.105	1	3.42e-69	3.69e-65	2	1
Gpd1l	166.895	1	3.53e-38	1.9e-34	2	1
Trib2	167.367	1	2.78e-38	2e-34	2	2
Zfp217	138.692	1	5.14e-32	1.85e-28	2	1
Slamf1	126.966	1	1.89e-29	5.82e-26	2	1
D19Ertd737e	110.774	1	6.63e-26	7.52e-23	2	2
Slc35f5	108.831	1	1.77e-25	1.66e-22	2	1
Prmt8	82.31	1	1.16e-19	3.98e-17	2	1
Ube2q2	73.761	1	8.82e-18	2.44e-15	2	1.5
Fam193a	67.982	1	1.65e-16	3.95e-14	2	2.5
Pten	58.522	1	2.01e-14	3.77e-12	2	2
Cdh2	47.855	1	4.59e-12	6.59e-10	3	1.333
Elf1	46.14	1	1.1e-11	1.51e-09	2	1.5
Acvr1	43.972	1	3.33e-11	4.4e-09	2	1
Alms1	38.083	1	6.78e-10	8.02e-08	2	1
Efcab6	36.114	1	1.86e-09	2.08e-07	2	1
Msh3	34.104	1	5.22e-09	5.44e-07	2	1.5
Cep350	33.466	1	7.25e-09	7.48e-07	2	1.5
Rfwd2	31.838	1	1.68e-08	1.69e-06	2	1
Egfr	30.882	1	2.74e-08	2.69e-06	2	1
Ccdc109a	30.178	1	3.94e-08	3.76e-06	2	1
Ipo11	29.561	1	5.42e-08	5.03e-06	2	1.5
Rabgap1l	29.376	1	5.96e-08	5.49e-06	4	3.75
Hdac4	27.608	1	1.49e-07	1.31e-05	2	1
Zeb1	24.446	1	7.64e-07	6.31e-05	2	1
Aff3	24.389	1	7.87e-07	6.47e-05	3	1
Ttll5	22.798	1	1.8e-06	0.00014	2	1.5
Rbm9	22.668	1	1.93e-06	0.000149	2	1
Col14a1	22.41	1	2.2e-06	0.000169	2	1.5

## Sheet: Table4
Supplementary Table 4 - Foretinib Insertions - Primary Medulloblastoma (per sample)
Tumor Sample	Gene	Location	Classification	Chromosome	Start	End	Strand
105_119C				chr1	145034020	8494
105_119C	Cep350	intron 28	disrupt CDS	chr1	157727962	1630	SAME
105_119C	Hey1	intron 4	disrupt CDS	chr3	8665293	488	SAME
105_119C	2018-09-15	intron 3	disrupt CDS	chr3	144254870	3794	SAME
105_119C	2018-09-15	intron 3	disrupt CDS	chr3	144254987	4379	SAME
105_119C	Dlg2	intron 4	disrupt CDS	chr7	99010696	437	SAME
105_119C	Lims1	intron 1	disrupt CDS	chr10	57792336	3290	SAME
105_119C	Ubxn2a	intron 2	disrupt CDS	chr12	4906383	450	OPPOSITE
105_119C	2610307P16Rik	3 prime	463.158 kb	chr13	28514133	582	SAME
105_119C	2610307P16Rik	intron 2	not disrupt CDS	chr13	28878404	612	OPPOSITE
105_119C	2610307P16Rik	intron 2	not disrupt CDS	chr13	28945483	12682	SAME
105_119C	A330102I10Rik	3 prime	71.866 kb	chr13	29204071	178590	SAME
105_119C				chr13	71167290	585
105_119C	Msh3	intron 22	disrupt CDS	chr13	92987431	1869	OPPOSITE
105_119C	Papd4	intron 12	disrupt CDS	chr13	93924843	43574	OPPOSITE
105_119C	Pik3r1	intron 1	disrupt CDS	chr13	102461111	34116	OPPOSITE
105_119C	Map3k1	intron 8	disrupt CDS	chr13	112553634	3359	SAME
105_119C	1300010F03Rik	intron 26	disrupt CDS	chr14	79469044	794	SAME
105_119C	Klf12	5 prime	32.956 kb	chr14	100581971	4112	SAME
105_119C	Klf12	5 prime	33.972 kb	chr14	100582987	1953	SAME
105_119C	Klf12	5 prime	34.089 kb	chr14	100583104	3978	SAME
105_119C				chr14	110221059	10174
105_119C				chr14	113068359	686
105_119C	Tbl1x	intron 1	not disrupt CDS	chrX	74768580	2668	SAME
109_9C	Jph1	intron 1	disrupt CDS	chr1	17084898	1166	OPPOSITE
109_9C	Kcnq5	5 prime	17.889 kb	chr1	21969912	394	SAME
109_9C	Bai3	intron 16	disrupt CDS	chr1	25416867	369	OPPOSITE
109_9C	Aff3	intron 2	disrupt CDS	chr1	38667843	309	SAME
109_9C	Npas2	intron 2	disrupt CDS	chr1	39328388	1155	SAME
109_9C	Il18r1	intron 5	disrupt CDS	chr1	40539623	618	SAME
109_9C	4832428D23Rik	5 prime	89.754 kb	chr1	44365530	375	OPPOSITE
109_9C	Mstn	5 prime	39.659 kb	chr1	53085264	549	OPPOSITE
109_9C	Hsfy2	5 prime	54.975 kb	chr1	56749270	194	OPPOSITE
109_9C	Creb1	exon 7	not disrupt CDS	chr1	64647408	681	OPPOSITE
109_9C	Fzd5	5 prime	3.168 kb	chr1	64787492	745	SAME
109_9C	Unc80	intron 7	disrupt CDS	chr1	66545599	264	OPPOSITE
109_9C	Ihh	5 prime	0.913 kb	chr1	74999138	873	OPPOSITE
109_9C				chr1	81502563	1924
109_9C	Col4a4	intron 3	disrupt CDS	chr1	82564782	462	OPPOSITE
109_9C	Col4a3	intron 1	disrupt CDS	chr1	82615639	520	OPPOSITE
109_9C	Pid1	intron 2	disrupt CDS	chr1	84130240	697	SAME
109_9C	Hdac4	intron 1	disrupt CDS	chr1	93956722	2499	SAME
109_9C	St8sia4	3 prime	80.800 kb	chr1	97483371	428	OPPOSITE
109_9C				chr1	100145297	521
109_9C				chr1	103946254	408
109_9C				chr1	105530792	481
109_9C	Cdh20	intron 4	disrupt CDS	chr1	106840929	1018	OPPOSITE
109_9C	Phlpp1	intron 9	disrupt CDS	chr1	108245285	198	OPPOSITE
109_9C	Serpinb11	intron 2	disrupt CDS	chr1	109266991	347	OPPOSITE
109_9C	Serpinb7	3 prime	30.454 kb	chr1	109379720	240	SAME
109_9C				chr1	112618987	1436
109_9C				chr1	114841178	197
109_9C				chr1	116248513	378
109_9C				chr1	117170851	588
109_9C	Cntnap5a	intron 3	disrupt CDS	chr1	117876628	1023	SAME
109_9C				chr1	119338073	279
109_9C				chr1	119962740	385
109_9C	Tmem185b	3 prime	15.856 kb	chr1	121441416	460	SAME
109_9C				chr1	123916072	501
109_9C	Dpp10	intron 5	disrupt CDS	chr1	125458364	423	OPPOSITE
109_9C	Dpp10	intron 3	disrupt CDS	chr1	125641324	1010	SAME
109_9C	Slc35f5	exon 9	disrupt CDS	chr1	127472835	282	OPPOSITE
109_9C	Thsd7b	intron 4	disrupt CDS	chr1	131515738	314	SAME
109_9C	Srgap2	intron 2	disrupt CDS	chr1	133390791	199	SAME
109_9C	Ppp1r12b	intron 13	disrupt CDS	chr1	136758390	1336	OPPOSITE
109_9C	Ppp1r12b	intron 6	disrupt CDS	chr1	136787095	482	OPPOSITE
109_9C	Cacna1s	intron 2	disrupt CDS	chr1	137957073	184	OPPOSITE
109_9C	5730559C18Rik	5 prime	5.860 kb	chr1	138136717	645	SAME
109_9C				chr1	139154369	330
109_9C				chr1	139199199	1452
109_9C				chr1	139430961	309
109_9C	Mir181a-1	5 prime	61.532 kb	chr1	139801586	207	SAME
109_9C	Kcnt2	intron 13	disrupt CDS	chr1	142358821	353	OPPOSITE
109_9C				chr1	143678585	178
109_9C	Cdc73	intron 7	disrupt CDS	chr1	145518682	446	OPPOSITE
109_9C	Cdc73	intron 6	disrupt CDS	chr1	145525237	449	OPPOSITE
109_9C				chr1	146282577	856
109_9C	Rgs18	5 prime	23.869 kb	chr1	146646420	292	OPPOSITE
109_9C				chr1	146994126	181
109_9C	Fam5c	intron 2	disrupt CDS	chr1	148382243	305	SAME
109_9C				chr1	149193607	283
109_9C				chr1	149355135	364
109_9C	Cacna1e	intron 6	disrupt CDS	chr1	156436558	583	OPPOSITE
109_9C	Tor1aip1	intron 4	disrupt CDS	chr1	157871033	289	OPPOSITE
109_9C	Sec16b	3 prime	33.933 kb	chr1	159532488	852	SAME
109_9C	Pappa2	intron 20	disrupt CDS	chr1	160664355	190	OPPOSITE
109_9C	Pappa2	5 prime	96.176 kb	chr1	160983745	507	SAME
109_9C	Rfwd2	intron 18	disrupt CDS	chr1	161260559	386	OPPOSITE
109_9C	Rabgap1l	intron 19	disrupt CDS	chr1	162222925	837	SAME
109_9C	Rabgap1l	intron 19	disrupt CDS	chr1	162238622	301	OPPOSITE
109_9C	Rabgap1l	intron 19	disrupt CDS	chr1	162260941	462	OPPOSITE
109_9C	Rabgap1l	intron 19	disrupt CDS	chr1	162266800	723	SAME
109_9C	Rabgap1l	intron 17	disrupt CDS	chr1	162350316	2431	SAME
109_9C	Rabgap1l	intron 16	disrupt CDS	chr1	162372680	925	SAME
109_9C	Rabgap1l	intron 5	disrupt CDS	chr1	162662881	763	OPPOSITE
109_9C	Rabgap1l	intron 1	not disrupt CDS	chr1	162685152	996	OPPOSITE
109_9C	Rabgap1l	5 prime	5.774 kb	chr1	162728843	1745	SAME
109_9C	Rabgap1l	5 prime	89.112 kb	chr1	162812181	1640	OPPOSITE
109_9C	Rc3h1	intron 12	disrupt CDS	chr1	162885333	2285	SAME
109_9C	Zbtb37	intron 3	disrupt CDS	chr1	162958983	297	OPPOSITE
109_9C	Ankrd45	3 prime	1.607 kb	chr1	163102245	440	OPPOSITE
109_9C	Ankrd45	3 prime	37.247 kb	chr1	163137885	575	SAME
109_9C	Dnm3	intron 13	disrupt CDS	chr1	164202691	2596	SAME
109_9C	Dnm3	intron 1	disrupt CDS	chr1	164388674	367	OPPOSITE
109_9C	Dnm3	intron 1	disrupt CDS	chr1	164396141	474	OPPOSITE
109_9C	Fmo1	intron 2	disrupt CDS	chr1	164789536	2321	OPPOSITE
109_9C	Prrx1	intron 1	disrupt CDS	chr1	165211837	734	SAME
109_9C	LOC433374	5 prime	9.214 kb	chr1	166792355	316	SAME
109_9C	Xcl1	3 prime	28.597 kb	chr1	166837044	237	OPPOSITE
109_9C	Lrrc52	5 prime	55.562 kb	chr1	169452473	214	OPPOSITE
109_9C				chr1	171243436	1289
109_9C	Pvrl4	intron 1	disrupt CDS	chr1	173305561	535	SAME
109_9C	Fmn2	intron 16	disrupt CDS	chr1	176733493	998	OPPOSITE
109_9C	Pld5	intron 7	disrupt CDS	chr1	177905981	1875	OPPOSITE
109_9C	Zfp238	3 prime	57.637 kb	chr1	179438534	1279	OPPOSITE
109_9C	Dusp10	intron 1	not disrupt CDS	chr1	185858797	1032	SAME
109_9C	Eprs	intron 23	disrupt CDS	chr1	187235683	332	OPPOSITE
109_9C				chr1	187468788	479
109_9C	Kcnh1	intron 5	disrupt CDS	chr1	194085851	370	OPPOSITE
109_9C				chr1	195563643	795
109_9C	Il1rn	3 prime	6.795 kb	chr2	24213806	436	OPPOSITE
109_9C	Cacna1b	intron 3	disrupt CDS	chr2	24599252	297	OPPOSITE
109_9C	Ralgps1	intron 1	not disrupt CDS	chr2	33212553	308	SAME
109_9C	Cacnb4	intron 2	disrupt CDS	chr2	52434750	801	OPPOSITE
109_9C	Acvr1	intron 2	not disrupt CDS	chr2	58372809	390	SAME
109_9C	Baz2b	intron 1	not disrupt CDS	chr2	59924819	556	SAME
109_9C	Tank	intron 2	disrupt CDS	chr2	61457383	883	OPPOSITE
109_9C	Lass6	intron 4	disrupt CDS	chr2	68844063	1315	SAME
109_9C	Ankrd5	3 prime	23.327 kb	chr2	136404917	1428	SAME
109_9C				chr2	137878449	286
109_9C	Tmem90b	5 prime	174.724 kb	chr2	149655404	544	OPPOSITE
109_9C				chr3	22540187	413
109_9C	Pcdh18	3 prime	68.102 kb	chr3	49493136	311	OPPOSITE
109_9C	Lhfp	intron 2	disrupt CDS	chr3	52871066	243	OPPOSITE
109_9C				chr3	71990786	303
109_9C	S100a9	3 prime	3.779 kb	chr3	90495834	185	SAME
109_9C	Pde4dip	intron 3	disrupt CDS	chr3	97639003	1843	SAME
109_9C	Ptbp2	3 prime	158.923 kb	chr3	119327383	207	OPPOSITE
109_9C	Slc39a8	intron 6	disrupt CDS	chr3	135533887	2241	SAME
109_9C	E130308A19Rik	intron 3	disrupt CDS	chr4	59757355	1403	SAME
109_9C				chr4	87091555	217
109_9C	Scmh1	intron 1	not disrupt CDS	chr4	120115609	219	SAME
109_9C	Ubiad1	3 prime	53.077 kb	chr4	147765783	654	SAME
109_9C	Pclo	intron 9	disrupt CDS	chr5	14726396	833	SAME
109_9C	En2	intron 1	disrupt CDS	chr5	28496524	951	OPPOSITE
109_9C				chr5	61326167	1393
109_9C				chr5	61326173	210
109_9C	Fryl	intron 1	not disrupt CDS	chr5	73642248	1029	OPPOSITE
109_9C	Barhl2	3 prime	104.669 kb	chr5	106782516	457	OPPOSITE
109_9C	Sdk1	intron 32	disrupt CDS	chr5	142616632	850	OPPOSITE
109_9C	1700016P04Rik	5 prime	42.921 kb	chr6	13323075	208	SAME
109_9C	Fam115a	intron 2	disrupt CDS	chr6	42633388	784	SAME
109_9C				chr6	68881965	187
109_9C	4931417E11Rik	3 prime	29.755 kb	chr6	73389906	614	OPPOSITE
109_9C	Mob1a	intron 5	disrupt CDS	chr6	83289785	2059	SAME
109_9C	Gm4477	5 prime	8.724 kb	chr6	85666576	246	OPPOSITE
109_9C	Podxl2	intron 1	not disrupt CDS	chr6	88817127	329	SAME
109_9C	Nup210	3 prime	136.622 kb	chr6	90930198	964	SAME
109_9C	Foxj2	5 prime	47.348 kb	chr6	122748036	335	SAME
109_9C	Grin2b	intron 6	disrupt CDS	chr6	135787663	589	OPPOSITE
109_9C	Olfr1348	3 prime	4.140 kb	chr7	6450795	1154	SAME
109_9C	Rnf169	intron 3	disrupt CDS	chr7	107084063	330	OPPOSITE
109_9C	Beta-s	3 prime	2.984 kb	chr7	110973458	328	SAME
109_9C	Olfr502	exon 1	disrupt CDS	chr7	115666891	754	SAME
109_9C	E130201H02Rik	3 prime	7.065 kb	chr7	127749054	338	OPPOSITE
109_9C	Wdr11	5 prime	46.997 kb	chr7	136732255	875	OPPOSITE
109_9C	Dlgap2	intron 2	disrupt CDS	chr8	14447127	664	SAME
109_9C	Vps37a	intron 1	disrupt CDS	chr8	41601740	542	OPPOSITE
109_9C	Hand2	5 prime	93.589 kb	chr8	59709725	417	OPPOSITE
109_9C	Mmaa	5 prime	11.153 kb	chr8	81830008	574	OPPOSITE
109_9C	Ces2a	3 prime	16.570 kb	chr8	107282104	972	SAME
109_9C	2018-09-07	intron 4	disrupt CDS	chr9	25095347	1135	SAME
109_9C	AW551984	intron 18	disrupt CDS	chr9	39397662	761	SAME
109_9C	Htr3a	5 prime	21.672 kb	chr9	48740876	205	OPPOSITE
109_9C	Neo1	intron 1	disrupt CDS	chr9	58873140	273	SAME
109_9C	4930428G15Rik	3 prime	51.169 kb	chr9	115302211	1684	OPPOSITE
109_9C				chr10	57093749	678
109_9C	Ccdc109a	intron 1	disrupt CDS	chr10	58983373	446	OPPOSITE
109_9C	Gm17745	3 prime	26.190 kb	chr10	92837814	201	OPPOSITE
109_9C				chr10	112840123	189
109_9C	B3gnt2	5 prime	13.645 kb	chr11	22773981	1561	SAME
109_9C				chr11	27294549	1195
109_9C	Ebf1	intron 6	disrupt CDS	chr11	44547367	177	OPPOSITE
109_9C	Elac2	5 prime	30.623 kb	chr11	64784955	246	SAME
109_9C	Myocd	intron 1	disrupt CDS	chr11	65068406	1261	SAME
109_9C	Tex14	intron 14	disrupt CDS	chr11	87329910	1114	OPPOSITE
109_9C				chr11	104655526	221
109_9C	Cacng4	5 prime	25.356 kb	chr11	107681134	1551	OPPOSITE
109_9C				chr12	7570281	259
109_9C				chr12	69218814	454
109_9C	Nemf	intron 17	disrupt CDS	chr12	70432397	664	OPPOSITE
109_9C	Slc38a6	intron 3	disrupt CDS	chr12	74400538	261	OPPOSITE
109_9C	Hif1a	5 prime	42.331 kb	chr12	75006186	1933	SAME
109_9C	Ttll5	intron 6	disrupt CDS	chr12	87198205	1004	OPPOSITE
109_9C	Kcnk10	3 prime	146.731 kb	chr12	99669419	918	SAME
109_9C	Ryr2	intron 32	disrupt CDS	chr13	11840298	519	SAME
109_9C	Cdkal1	intron 5	disrupt CDS	chr13	29834904	306	OPPOSITE
109_9C	Foxf2	exon 1	disrupt CDS	chr13	31719110	399	OPPOSITE
109_9C	Gmds	intron 9	disrupt CDS	chr13	31921361	1285	OPPOSITE
109_9C	1700029N11Rik	3 prime	88.758 kb	chr13	44641694	197	SAME
109_9C	Rbm24	3 prime	64.388 kb	chr13	46590856	951	SAME
109_9C	1700029F12Rik	3 prime	32.591 kb	chr13	97771726	182	OPPOSITE
109_9C	Synpr	intron 2	disrupt CDS	chr14	14390081	1189	SAME
109_9C				chr14	72164298	534
109_9C	Enox1	intron 7	disrupt CDS	chr14	77975562	1490	SAME
109_9C				chr14	108532219	921
109_9C	Slitrk5	3 prime	89.843 kb	chr14	112172200	200	SAME
109_9C	Rbfox1	intron 5	disrupt CDS	chr16	6914699	225	OPPOSITE
109_9C				chr16	46764277	372
109_9C				chr16	61233317	314
109_9C	Epha3	intron 2	disrupt CDS	chr16	63779168	314	SAME
109_9C				chr16	68800551	931
109_9C				chr16	70780393	675
109_9C				chr16	70858359	1010
109_9C	ORF63	5 prime	44.321 kb	chr16	87551260	739	OPPOSITE
109_9C	ORF63	5 prime	44.213 kb	chr16	87551368	262	OPPOSITE
109_9C				chr17	60305466	397
109_9C				chr18	28216086	905
109_9C	Camk4	intron 1	disrupt CDS	chr18	33149813	179	SAME
109_9C				chr18	41421637	925
109_9C	Sh3rf2	intron 4	disrupt CDS	chr18	42279164	305	OPPOSITE
109_9C				chr18	83775151	321
109_9C				chr19	15188230	289
109_9C	D930032P07Rik	3 prime	66.531 kb	chr19	28861048	1936	SAME
109_9C	Ppp1r2-ps3	3 prime	23.164 kb	chr19	30591005	1130	SAME
109_9C	Actr1a	intron 1	disrupt CDS	chr19	46466652	177	SAME
109_9C				chrX	43506330	242
109_9C				chrX	56780961	1125
109_9C	Gm7073	5 prime	73.362 kb	chrX	57782732	513	OPPOSITE
109_9C				chrX	74641545	296
109_9C	Dmd	intron 6	disrupt CDS	chrX	80714294	195	SAME
109_9C				chrX	87709565	1047
109_9C	Pola1	intron 32	disrupt CDS	chrX	90715055	1130	SAME
109_9C	Dach2	intron 8	disrupt CDS	chrX	110887515	214	SAME
109_9C	Spin2	5 prime	16.566 kb	chrX	150252217	324	OPPOSITE
109_9C	A830080D01Rik	3 prime	4.406 kb	chrX	156035419	254	SAME
109_9C	Rbbp7	5 prime	47.999 kb	chrX	159169023	9896	OPPOSITE
109_9C	Ctps2	3 prime	0.337 kb	chrX	159472810	887	SAME
121_118C	A830018L16Rik	intron 7	disrupt CDS	chr1	11722946	1542	OPPOSITE
121_118C	Ncoa2	intron 1	not disrupt CDS	chr1	13278875	2456	SAME
121_118C	Ncoa2	intron 1	not disrupt CDS	chr1	13278975	1411	SAME
121_118C	Khdrbs2	intron 6	disrupt CDS	chr1	32560730	568	OPPOSITE
121_118C				chr1	35309730	2656
121_118C				chr1	35309731	2878
121_118C				chr1	35309847	8230
121_118C	Uxs1	intron 8	disrupt CDS	chr1	43828649	988	SAME
121_118C	Irs1	intron 1	not disrupt CDS	chr1	82247158	1029	SAME
121_118C				chr1	83600232	948
121_118C	Dgkd	intron 1	disrupt CDS	chr1	89751496	4829	SAME
121_118C	Rnpepl1	3 prime	8.601 kb	chr1	94825763	906	OPPOSITE
121_118C				chr1	102815732	5780
121_118C	Cntnap5a	intron 3	disrupt CDS	chr1	117832918	917	SAME
121_118C	Cntnap5a	intron 3	disrupt CDS	chr1	117863397	855	OPPOSITE
121_118C	Cntnap5a	intron 3	disrupt CDS	chr1	117863399	13725	OPPOSITE
121_118C	Csrp1	exon 5	disrupt CDS	chr1	137647150	808	SAME
121_118C	1700025G04Rik	5 prime	80.387 kb	chr1	154017837	4291	OPPOSITE
121_118C	Qsox1	5 prime	12.718 kb	chr1	157672747	1039	SAME
121_118C	Astn1	intron 8	disrupt CDS	chr1	160494911	1545	SAME
121_118C	Rfwd2	intron 18	disrupt CDS	chr1	161264381	9990	OPPOSITE
121_118C	Rabgap1l	exon 9	not disrupt CDS	chr1	162152040	514	OPPOSITE
121_118C	Rabgap1l	intron 13	disrupt CDS	chr1	162541569	1375	SAME
121_118C	Rabgap1l	intron 13	disrupt CDS	chr1	162541686	2126	SAME
121_118C	Nos1ap	intron 1	disrupt CDS	chr1	172492978	6571	SAME
121_118C				chr1	187776686	1241
121_118C	Prkacb	intron 1	disrupt CDS	chr3	146470479	2122	SAME
121_118C	Epha2	intron 2	disrupt CDS	chr4	140864251	1489	SAME
121_118C	Epha2	intron 2	disrupt CDS	chr4	140864255	963	SAME
121_118C	Kif1b	intron 9	disrupt CDS	chr4	148640316	550	SAME
121_118C	Actrt2	3 prime	1.622 kb	chr4	154040354	1535	OPPOSITE
121_118C	9330182L06Rik	intron 1	disrupt CDS	chr5	9356997	1622	SAME
121_118C	Fbxl13	intron 7	disrupt CDS	chr5	21108596	512	OPPOSITE
121_118C	5730480H06Rik	intron 3	not disrupt CDS	chr5	48801092	5452	OPPOSITE
121_118C	Taok3	intron 1	not disrupt CDS	chr5	117585301	1052	OPPOSITE
121_118C	Daglb	intron 2	disrupt CDS	chr5	144231480	35468	OPPOSITE
121_118C	Daglb	intron 2	disrupt CDS	chr5	144231597	87933	OPPOSITE
121_118C	Ubl3	3 prime	51.557 kb	chr5	149312807	2333	SAME
121_118C				chr6	7134895	1732
121_118C				chr6	7156779	1461
121_118C	Bpgm	3 prime	12.605 kb	chr6	34468215	2678	OPPOSITE
121_118C				chr6	37712475	2201
121_118C	Trim24	intron 9	disrupt CDS	chr6	37896589	4362	OPPOSITE
121_118C	Clec2d	intron 1	disrupt CDS	chr6	129132875	3393	OPPOSITE
121_118C	Clec2d	intron 1	disrupt CDS	chr6	129132992	1398	OPPOSITE
121_118C	Tmtc1	intron 10	disrupt CDS	chr6	148235903	1280	SAME
121_118C				chr7	37321609	1485
121_118C				chr7	37321726	10012
121_118C	Wwox	intron 8	disrupt CDS	chr8	117507530	955	OPPOSITE
121_118C	Tcf12	intron 3	not disrupt CDS	chr9	71877879	677	SAME
121_118C	D10Wsu102e	3 prime	46.024 kb	chr10	82877604	603	SAME
121_118C	Ppm1e	intron 1	disrupt CDS	chr11	87095389	1110	SAME
121_118C	Prima1	5 prime	5.733 kb	chr12	104486089	2843	SAME
121_118C	5033411D12Rik	intron 12	disrupt CDS	chr13	17290518	794	SAME
121_118C	Prss16	exon 9	disrupt CDS	chr13	22097038	633	SAME
121_118C	Hist1h2be	intron 1	not disrupt CDS	chr13	23682685	578	SAME
121_118C	Hist1h2be	intron 1	not disrupt CDS	chr13	23682686	1386	SAME
121_118C	Hist1h2be	intron 1	not disrupt CDS	chr13	23682688	49549	SAME
121_118C	Serpinb1c	5 prime	27.689 kb	chr13	33017698	5474	SAME
121_118C				chr13	80892773	1051
121_118C				chr13	85716099	536
121_118C				chr13	86028806	39564
121_118C				chr13	86028923	23141
121_118C	Zbed3	3 prime	8.928 kb	chr13	96116724	1433	SAME
121_118C	Col4a3bp	intron 5	disrupt CDS	chr13	97371762	921	SAME
121_118C	Hmgcr	5 prime	27.926 kb	chr13	97468817	39045	OPPOSITE
121_118C	Ipo11	intron 13	disrupt CDS	chr13	107673922	4324	OPPOSITE
121_118C	Rab3c	intron 4	disrupt CDS	chr13	110873086	2085	OPPOSITE
121_118C	Cadps	5 prime	78.053 kb	chr14	13733646	893	SAME
121_118C	2700060E02Rik	5 prime	40.946 kb	chr14	20683991	1293	SAME
121_118C	Otx2os1	intron 3	not disrupt CDS	chr14	49318122	8368	OPPOSITE
121_118C	Rbfox1	5 prime	1590.629 kb	chr16	5821944	733	SAME
121_118C	Megf10	5 prime	195.089 kb	chr18	57262032	911	SAME
121_118C	Megf10	5 prime	195.085 kb	chr18	57262036	7400	SAME
121_118C	Megf10	5 prime	195.083 kb	chr18	57262038	1582	SAME
121_118C	Megf10	5 prime	194.976 kb	chr18	57262145	3140	SAME
121_118C	Alpk2	intron 4	disrupt CDS	chr18	65489147	898	OPPOSITE
121_118C	Slc16a12	intron 1	not disrupt CDS	chr19	34811061	1346	OPPOSITE
121_118C	4932429P05Rik	5 prime	15.161 kb	chrX	86985669	1186	OPPOSITE
121_118C	AU015836	5 prime	9.834 kb	chrX	91210975	5381	OPPOSITE
121_118C	Nhsl2	intron 1	disrupt CDS	chrX	99072414	685	OPPOSITE
121_118C	Pak3	intron 1	not disrupt CDS	chrX	140063648	531	SAME
139_103C	Myo1b	5 prime	41.976 kb	chr1	52014794	578	OPPOSITE
139_103C	Crb1	intron 5	disrupt CDS	chr1	141176819	14158	OPPOSITE
139_103C	Rgs2	5 prime	51.290 kb	chr1	145902569	1325	OPPOSITE
139_103C	Rgs13	5 prime	10.979 kb	chr1	146035481	53102	SAME
139_103C	Rgs13	5 prime	11.096 kb	chr1	146035598	1412	SAME
139_103C	Rabgap1l	intron 7	disrupt CDS	chr1	162646890	95846	SAME
139_103C	Rabgap1l	intron 7	disrupt CDS	chr1	162650829	892	OPPOSITE
139_103C	Pax8	intron 2	disrupt CDS	chr2	24320049	1042	SAME
139_103C	Macrod2	intron 5	disrupt CDS	chr2	140977747	53450	SAME
139_103C	Macrod2	intron 5	disrupt CDS	chr2	140977864	30769	SAME
139_103C				chr3	12886490	545
139_103C	4930429B21Rik	3 prime	13.330 kb	chr3	32279690	1387	OPPOSITE
139_103C	Slc1a7	intron 1	disrupt CDS	chr4	107643175	575	OPPOSITE
139_103C	Cnpy1	5 prime	12.143 kb	chr5	28576556	33934	SAME
139_103C	Thsd7a	intron 1	disrupt CDS	chr6	12647770	9789	OPPOSITE
139_103C	Thsd7a	5 prime	0.286 kb	chr6	12699539	1525	SAME
139_103C	Sval3	5 prime	4.978 kb	chr6	41918111	30022	OPPOSITE
139_103C	Sval3	exon 1	disrupt CDS	chr6	41918228	57190	OPPOSITE
139_103C	Egr4	5 prime	63.752 kb	chr6	85527288	7049	OPPOSITE
139_103C	Asprv1	3 prime	6.378 kb	chr6	86586076	10408	SAME
139_103C	Magi1	intron 8	disrupt CDS	chr6	93705602	1332	SAME
139_103C	Magi1	intron 8	disrupt CDS	chr6	93705719	55532	SAME
139_103C	Gm765	3 prime	126.637 kb	chr6	98166111	974	SAME
139_103C	Prmt8	intron 1	disrupt CDS	chr6	127710607	822	OPPOSITE
139_103C	Tmc5	intron 11	disrupt CDS	chr7	125805749	603	OPPOSITE
139_103C	Gp2	3 prime	31.846 kb	chr7	126570940	1294	OPPOSITE
139_103C				chr8	7167542	681
139_103C	Cul4a	intron 3	disrupt CDS	chr8	13117756	10142	SAME
139_103C	Cul4a	intron 3	disrupt CDS	chr8	13117757	18270	SAME
139_103C	Cul4a	intron 3	disrupt CDS	chr8	13117759	7815	SAME
139_103C	Cul4a	intron 3	disrupt CDS	chr8	13117762	6661	SAME
139_103C	Cul4a	intron 3	disrupt CDS	chr8	13117763	20942	SAME
139_103C	Cul4a	intron 3	disrupt CDS	chr8	13117764	2404	SAME
139_103C	Cul4a	intron 3	disrupt CDS	chr8	13117768	4771	SAME
139_103C	Cul4a	intron 3	disrupt CDS	chr8	13117872	6305	SAME
139_103C	Ddx60	intron 36	disrupt CDS	chr8	64508142	2699	SAME
139_103C	Egfr	intron 1	disrupt CDS	chr11	16719616	2808	OPPOSITE
139_103C				chr11	26971187	596
139_103C	Zfp354a	exon 5	disrupt CDS	chr11	50882912	11172	OPPOSITE
139_103C	Pigl	exon 7	not disrupt CDS	chr11	62326736	572	SAME
139_103C	Abr	5 prime	17.831 kb	chr11	76409060	1243	OPPOSITE
139_103C	Spaca3	5 prime	14.932 kb	chr11	80666384	728	OPPOSITE
139_103C	Igf2bp1	intron 4	disrupt CDS	chr11	95837167	1961	SAME
139_103C	Immp2l	intron 4	disrupt CDS	chr12	42694168	3394	OPPOSITE
139_103C				chr13	3310276	5254
139_103C				chr13	7329336	1437
139_103C	Zmynd11	intron 8	disrupt CDS	chr13	9693887	599	OPPOSITE
139_103C				chr13	25871117	691
139_103C				chr13	25881921	566
139_103C	Psmg4	5 prime	18.298 kb	chr13	34251743	2644	OPPOSITE
139_103C				chr13	88310252	738
139_103C				chr13	88310369	1799
139_103C	Msh3	intron 19	disrupt CDS	chr13	93008834	16993	SAME
139_103C	Msh3	intron 17	disrupt CDS	chr13	93027455	1032	OPPOSITE
139_103C	Kpna3	intron 12	disrupt CDS	chr14	61990188	5867	SAME
139_103C	Eras	intron 1	not disrupt CDS	chrX	7505212	12389	SAME
139_103C	Eras	5 prime	0.770 kb	chrX	7506503	20680	SAME
139_103C				chrX	22313120	1104
139_103C	Gm5168	5 prime	15.357 kb	chrX	25493524	2131	SAME
139_103C	Gria3	intron 4	disrupt CDS	chrX	38894769	2632	SAME
139_103C	Gm16404	3 prime	9.947 kb	chrX	52831581	7523	SAME
139_103C	Sox3	5 prime	47.472 kb	chrX	58194077	28869	OPPOSITE
139_103C				chrX	65443180	775
139_103C				chrX	78094206	1075
139_103C				chrX	78094323	1923
139_103C				chrX	86105565	6823
139_103C				chrX	86105682	4534
139_103C	Mageb18	intron 3	not disrupt CDS	chrX	89547852	5115	SAME
139_103C	Mageb18	intron 1	not disrupt CDS	chrX	89829913	4306	SAME
139_103C	Gpm6b	intron 6	disrupt CDS	chrX	162823147	177429	OPPOSITE
16_15C	Sox17	5 prime	79.481 kb	chr1	4565975	2289	OPPOSITE
16_15C	Sox17	5 prime	79.483 kb	chr1	4565977	854	OPPOSITE
16_15C	Mir30c-2	3 prime	36.568 kb	chr1	23335191	1166	OPPOSITE
16_15C				chr1	35286631	2465
16_15C	Hs6st1	intron 1	disrupt CDS	chr1	36153191	1708	SAME
16_15C	Txndc9	3 prime	18.480 kb	chr1	38035573	2042	SAME
16_15C	Abca12	intron 52	disrupt CDS	chr1	71290618	13828	SAME
16_15C	Sgpp2	intron 1	disrupt CDS	chr1	78351221	38767	OPPOSITE
16_15C	Inpp5d	intron 6	disrupt CDS	chr1	89577913	4622	OPPOSITE
16_15C	D1Ertd622e	5 prime	28.387 kb	chr1	99586982	1309	SAME
16_15C				chr1	110379958	2362
16_15C				chr1	110379959	1005
16_15C				chr1	110383939	775
16_15C				chr1	115208775	789
16_15C	Gli2	intron 1	not disrupt CDS	chr1	120905318	4523	SAME
16_15C	Dpp10	intron 5	disrupt CDS	chr1	125527305	6474	SAME
16_15C	Pfkfb2	exon 15	not disrupt CDS	chr1	132592648	75518	SAME
16_15C				chr1	139685517	12567
16_15C	Mir181a-1	5 prime	51.940 kb	chr1	139811178	1013	SAME
16_15C	Mir181b-1	3 prime	38.912 kb	chr1	139902207	3695	OPPOSITE
16_15C	Fam5b	3 prime	123.042 kb	chr1	160163349	1431	OPPOSITE
16_15C	Tnr	intron 1	not disrupt CDS	chr1	161590714	9796	OPPOSITE
16_15C	Fmo9	5 prime	46.661 kb	chr1	168658637	5234	OPPOSITE
16_15C	Fmo9	5 prime	53.661 kb	chr1	168665637	2255	SAME
16_15C	Fmo9	5 prime	73.545 kb	chr1	168685521	1238	SAME
16_15C	Nuf2	3 prime	119.450 kb	chr1	171342145	1691	OPPOSITE
16_15C	Sh2d1b1	exon 4	not disrupt CDS	chr1	172215516	1593	SAME
16_15C	Nos1ap	intron 2	disrupt CDS	chr1	172397327	1634	OPPOSITE
16_15C	Nos1ap	intron 2	disrupt CDS	chr1	172432382	1140	SAME
16_15C	Fcrlb	5 prime	2.541 kb	chr1	172845613	5937	SAME
16_15C	Fcgr4	intron 3	disrupt CDS	chr1	172955014	757	OPPOSITE
16_15C	Fcgr4	intron 3	disrupt CDS	chr1	172955065	3202	OPPOSITE
16_15C	Fcgr4	intron 3	disrupt CDS	chr1	172955067	869	OPPOSITE
16_15C	Fcgr4	intron 3	disrupt CDS	chr1	172955181	7590	OPPOSITE
16_15C	1700009P17Rik	5 prime	10.295 kb	chr1	173046803	3541	OPPOSITE
16_15C	1700009P17Rik	5 prime	10.289 kb	chr1	173046809	3744	OPPOSITE
16_15C	1700009P17Rik	5 prime	10.178 kb	chr1	173046920	8261	OPPOSITE
16_15C	Slamf1	intron 3	disrupt CDS	chr1	173712410	3584	OPPOSITE
16_15C	Fmn2	intron 7	disrupt CDS	chr1	176593702	2487	SAME
16_15C	Pld5	intron 1	disrupt CDS	chr1	178116940	7885	OPPOSITE
16_15C	Kif26b	intron 2	disrupt CDS	chr1	180470628	31082	SAME
16_15C	Kif26b	intron 2	disrupt CDS	chr1	180470745	17731	SAME
16_15C	Kif26b	intron 2	disrupt CDS	chr1	180566933	799	SAME
16_15C	Smyd3	intron 5	disrupt CDS	chr1	181326511	1108	OPPOSITE
16_15C	Gm16897	intron 2	not disrupt CDS	chr1	196796627	1136	OPPOSITE
16_15C	Celf2	intron 3	disrupt CDS	chr2	6589975	8480	SAME
16_15C	Med27	intron 3	disrupt CDS	chr2	29283648	2655	SAME
16_15C	Med27	intron 3	disrupt CDS	chr2	29283765	5582	SAME
16_15C	Ctnnd1	3 prime	61.872 kb	chr2	84428795	1424	OPPOSITE
16_15C	Ctnnd1	3 prime	61.755 kb	chr2	84428912	5517	OPPOSITE
16_15C	Gm14005	intron 1	not disrupt CDS	chr2	128157123	5976	SAME
16_15C	1110034G24Rik	intron 2	disrupt CDS	chr2	132527666	4233	OPPOSITE
16_15C				chr2	138336612	1130
16_15C	Plk1s1	5 prime	186.381 kb	chr2	146609444	1317	SAME
16_15C	Tnik	intron 16	disrupt CDS	chr3	28503594	2613	OPPOSITE
16_15C				chr3	39099169	1978
16_15C	Gatad2b	intron 1	disrupt CDS	chr3	90146019	9800	OPPOSITE
16_15C	Gatad2b	intron 1	disrupt CDS	chr3	90146023	1097	OPPOSITE
16_15C	Lce1l	intron 1	not disrupt CDS	chr3	92654767	2851	SAME
16_15C	Slc6a17	intron 1	not disrupt CDS	chr3	107311889	2419	SAME
16_15C	Slc6a17	intron 1	not disrupt CDS	chr3	107312006	16406	SAME
16_15C	Ank2	intron 6	disrupt CDS	chr3	126677277	9394	SAME
16_15C	Nfia	intron 2	disrupt CDS	chr4	97519313	58018	OPPOSITE
16_15C	5730409E04Rik	3 prime	4.675 kb	chr4	126296290	39927	SAME
16_15C	Nphp4	3 prime	3.672 kb	chr4	151940965	3698	SAME
16_15C	Nphp4	3 prime	3.675 kb	chr4	151940968	1213	SAME
16_15C	Fam193a	intron 20	disrupt CDS	chr5	34818796	13635	OPPOSITE
16_15C	Fam193a	intron 20	disrupt CDS	chr5	34818797	2320	OPPOSITE
16_15C	Fam193a	intron 20	disrupt CDS	chr5	34818913	6412	OPPOSITE
16_15C	Ninj2	intron 1	disrupt CDS	chr6	120144709	3559	SAME
16_15C	Nell1	intron 12	disrupt CDS	chr7	57652305	6920	SAME
16_15C	Arrdc4	5 prime	51.284 kb	chr7	75945408	2173	OPPOSITE
16_15C				chr9	4056533	1925
16_15C				chr9	4056536	878
16_15C				chr9	4056650	2206
16_15C	Cadm1	intron 1	disrupt CDS	chr9	47413630	16493	SAME
16_15C	Cadm1	intron 1	disrupt CDS	chr9	47413636	1977	SAME
16_15C				chr9	94299560	972
16_15C	Slc9a9	intron 8	disrupt CDS	chr9	94846979	7366	SAME
16_15C	Slc9a9	intron 8	disrupt CDS	chr9	94846982	1107	SAME
16_15C	Sdk2	5 prime	51.589 kb	chr11	113978854	3867	SAME
16_15C	Ttll5	intron 10	disrupt CDS	chr12	87217652	12136	SAME
16_15C	Ttll5	intron 10	disrupt CDS	chr12	87217653	9526	SAME
16_15C	Tfap2a	5 prime	65.809 kb	chr13	40895001	1024	SAME
16_15C	Tspan17	3 prime	93.480 kb	chr13	54991616	2422	OPPOSITE
16_15C	Unc5a	5 prime	105.833 kb	chr13	55001546	12574	OPPOSITE
16_15C	Unc5a	5 prime	105.829 kb	chr13	55001550	977	OPPOSITE
16_15C	Unc5a	5 prime	105.716 kb	chr13	55001663	2075	OPPOSITE
16_15C	Adamts6	intron 15	disrupt CDS	chr13	105216296	1238	SAME
16_15C				chr13	106997912	4399
16_15C	Fbxo45	intron 1	disrupt CDS	chr16	32246154	1803	OPPOSITE
16_15C	Fbxo45	intron 1	disrupt CDS	chr16	32246271	2806	OPPOSITE
16_15C				chr16	85350146	1066
16_15C	Vmn2r100	intron 4	disrupt CDS	chr17	19661961	771	OPPOSITE
16_15C	Dlgap1	5 prime	452.470 kb	chr17	70713599	10240	SAME
16_15C	D19Ertd737e	intron 6	disrupt CDS	chr19	60282364	5547	OPPOSITE
16_15C	D19Ertd737e	intron 6	disrupt CDS	chr19	60282366	2304	OPPOSITE
16_15C	D19Ertd737e	intron 6	disrupt CDS	chr19	60282367	1117	OPPOSITE
16_15C	Morc4	exon 6	disrupt CDS	chrX	136389428	9073	OPPOSITE
16_15C	Morc4	exon 6	disrupt CDS	chrX	136389429	1449	OPPOSITE
16_15C	Mbtps2	intron 3	disrupt CDS	chrX	154023304	2578	SAME
38_117C	Plekhm3	intron 4	disrupt CDS	chr1	64935110	1423	OPPOSITE
38_117C	Nhej1	intron 3	disrupt CDS	chr1	75051941	687	OPPOSITE
38_117C	Nfasc	5 prime	3.102 kb	chr1	134641476	579	OPPOSITE
38_117C	Stx6	3 prime	12.736 kb	chr1	157063383	1751	SAME
38_117C	Stx6	3 prime	12.737 kb	chr1	157063384	1173	SAME
38_117C	Stx6	3 prime	12.853 kb	chr1	157063500	697	SAME
38_117C	Cep350	intron 34	disrupt CDS	chr1	157708675	23811	SAME
38_117C	Cep350	exon 34	disrupt CDS	chr1	157708792	31480	SAME
38_117C	Fam163a	5 prime	18.235 kb	chr1	158153391	1846	SAME
38_117C	Sec16b	intron 12	disrupt CDS	chr1	159477939	510	OPPOSITE
38_117C				chr1	159625469	4468
38_117C	Tnr	intron 18	disrupt CDS	chr1	161834526	15917	SAME
38_117C	Tnr	intron 18	disrupt CDS	chr1	161834643	767	SAME
38_117C	Rabgap1l	intron 13	disrupt CDS	chr1	162540620	1419	SAME
38_117C	Rabgap1l	intron 13	disrupt CDS	chr1	162540621	4018	SAME
38_117C	Tnfsf18	5 prime	31.361 kb	chr1	163404060	3229	OPPOSITE
38_117C	Tnfsf18	5 prime	31.359 kb	chr1	163404062	2088	OPPOSITE
38_117C	Rgs7	intron 2	disrupt CDS	chr1	177340235	5748	OPPOSITE
38_117C	Adss	5 prime	28.920 kb	chr1	179755560	1376	OPPOSITE
38_117C	1700112H15Rik	5 prime	28.387 kb	chr1	186409957	7588	SAME
38_117C	Rab3gap2	intron 1	disrupt CDS	chr1	187030367	809	SAME
38_117C	Odf2	3 prime	3.221 kb	chr2	29790487	732	OPPOSITE
38_117C	Pkp4	intron 2	disrupt CDS	chr2	59072161	5043	SAME
38_117C	Kcnh7	intron 2	disrupt CDS	chr2	62934192	1263	OPPOSITE
38_117C	Galnt3	5 prime	53.448 kb	chr2	66016298	35942	SAME
38_117C	Ttc21b	intron 27	disrupt CDS	chr2	66024823	575	SAME
38_117C				chr2	81497909	1462
38_117C				chr2	83240539	1528
38_117C	Trp53bp1	intron 14	disrupt CDS	chr2	121051151	1184	SAME
38_117C	Fastkd5	intron 1	not disrupt CDS	chr2	130454844	1149	OPPOSITE
38_117C	Fastkd5	intron 1	not disrupt CDS	chr2	130454961	3632	OPPOSITE
38_117C				chr3	13287913	519
38_117C	Maml3	exon 5	not disrupt CDS	chr3	51492351	797	SAME
38_117C	Lrba	intron 37	disrupt CDS	chr3	86249806	1178	SAME
38_117C	1700021C14Rik	3 prime	16.841 kb	chr3	88083919	1037	SAME
38_117C	Lrrc7	intron 24	disrupt CDS	chr3	157811248	14240	SAME
38_117C				chr4	32375751	974
38_117C	Cacna2d1	intron 25	disrupt CDS	chr5	15856660	2694	OPPOSITE
38_117C	Npffr2	5 prime	57.054 kb	chr5	89955711	1012	SAME
38_117C	Ncor2	intron 2	disrupt CDS	chr5	125604139	888	SAME
38_117C	Ccdc132	intron 12	disrupt CDS	chr6	3491941	13948	SAME
38_117C	Cald1	5 prime	113.990 kb	chr6	34611479	872	SAME
38_117C	Mug1	5 prime	92.138 kb	chr6	121746937	879	OPPOSITE
38_117C	Sae1	intron 2	disrupt CDS	chr7	16963147	3011	SAME
38_117C	Rab6a	intron 2	disrupt CDS	chr7	107775616	1135	OPPOSITE
38_117C	Lass4	3 prime	50.466 kb	chr8	4576545	593	OPPOSITE
38_117C	F11	3 prime	39.763 kb	chr8	46307622	728	OPPOSITE
38_117C	Smarca5	intron 21	disrupt CDS	chr8	83229099	2022	SAME
38_117C	Gpr114	intron 10	disrupt CDS	chr8	97464170	2105	SAME
38_117C	Gpr114	intron 10	disrupt CDS	chr8	97464171	2149	SAME
38_117C	Cdh13	5 prime	1072.339 kb	chr8	120775009	852	SAME
38_117C				chr9	93914598	656
38_117C	Kif9	intron 14	disrupt CDS	chr9	110413390	722	SAME
38_117C	Vta1	intron 4	disrupt CDS	chr10	14402511	726	SAME
38_117C	Rfx4	3 prime	4.539 kb	chr10	84373822	824	OPPOSITE
38_117C				chr10	100659324	1483
38_117C	Suz12	intron 10	disrupt CDS	chr11	79838505	945	SAME
38_117C	Dnmt3a	intron 16	disrupt CDS	chr12	3906379	1752	SAME
38_117C				chr12	12042082	1445
38_117C	Fam49a	intron 1	not disrupt CDS	chr12	12286409	1133	OPPOSITE
38_117C	Fam49a	intron 1	not disrupt CDS	chr12	12286526	620	OPPOSITE
38_117C	Fam49a	intron 1	not disrupt CDS	chr12	12289971	933	OPPOSITE
38_117C				chr12	12682403	984
38_117C	Nbas	intron 7	disrupt CDS	chr12	13294577	1654	SAME
38_117C				chr12	14407027	907
38_117C				chr12	14414703	2577
38_117C				chr12	14424691	760
38_117C				chr12	14788297	658
38_117C				chr12	14804774	9277
38_117C				chr12	14804956	2513
38_117C	Trib2	intron 2	disrupt CDS	chr12	15802706	2195	OPPOSITE
38_117C	Twist1	3 prime	93.500 kb	chr12	34738196	493	SAME
38_117C	Ppp1r13b	intron 2	disrupt CDS	chr12	113109590	555	OPPOSITE
38_117C	Vps41	intron 5	disrupt CDS	chr13	18878384	26089	SAME
38_117C	Vps41	intron 5	disrupt CDS	chr13	18878501	49351	SAME
38_117C	Cdyl	intron 1	disrupt CDS	chr13	35891268	583	OPPOSITE
38_117C	Cts8-ps	exon 3	not disrupt CDS	chr13	61387658	1845	SAME
38_117C	Atp6ap1l	3 prime	89.835 kb	chr13	90955125	710	SAME
38_117C	1700029F12Rik	3 prime	20.043 kb	chr13	97784274	3526	OPPOSITE
38_117C	Gpbp1	intron 2	not disrupt CDS	chr13	112264021	2858	SAME
38_117C	Zfp219	5 prime	0.978 kb	chr14	52641386	597	SAME
38_117C	Zfp219	5 prime	1.095 kb	chr14	52641503	537	SAME
38_117C	Gucy1b2	intron 16	disrupt CDS	chr14	63015262	7765	SAME
38_117C	Hmbox1	intron 4	disrupt CDS	chr14	65489316	676	OPPOSITE
38_117C				chr14	72668351	1176
38_117C				chr14	72668352	5462
38_117C	Kalrn	intron 15	disrupt CDS	chr16	34229669	746	SAME
38_117C	Btbd9	intron 7	disrupt CDS	chr17	30448244	551	OPPOSITE
38_117C	Hdgfrp2	intron 3	disrupt CDS	chr17	56232401	2961	OPPOSITE
38_117C	Cntnap5c	intron 3	disrupt CDS	chr17	58109584	796	OPPOSITE
38_117C	Ss18	intron 2	disrupt CDS	chr18	14831308	1698	SAME
38_117C	Tcerg1	intron 4	disrupt CDS	chr18	42687903	533	OPPOSITE
38_117C	Tcerg1	intron 4	disrupt CDS	chr18	42688019	508	OPPOSITE
38_117C	Rbm20	3 prime	3.199 kb	chr19	53944769	638	SAME
38_117C	Map3k15	intron 19	disrupt CDS	chrX	156551848	882	OPPOSITE
46_29C				chr1	5381674	945
46_29C	Bai3	intron 16	disrupt CDS	chr1	25449355	553	SAME
46_29C	Aff3	intron 5	disrupt CDS	chr1	38554983	548	SAME
46_29C	Ankrd44	intron 1	disrupt CDS	chr1	54931637	1736	OPPOSITE
46_29C	Mreg	3 prime	62.465 kb	chr1	72196416	161	OPPOSITE
46_29C	Epha4	5 prime	2.946 kb	chr1	77514609	2192	SAME
46_29C	Epha4	5 prime	3.063 kb	chr1	77514726	463	SAME
46_29C	Sphkap	5 prime	77.803 kb	chr1	83482578	160	SAME
46_29C	Agap1	intron 9	disrupt CDS	chr1	91588604	1075	OPPOSITE
46_29C	Agap1	intron 9	disrupt CDS	chr1	91590974	121	SAME
46_29C				chr1	113614485	435
46_29C	Dsel	3 prime	72.970 kb	chr1	113688525	619	OPPOSITE
46_29C	Gli2	5 prime	79.149 kb	chr1	121029345	1007	SAME
46_29C				chr1	126252293	185
46_29C	Slc35f5	intron 10	disrupt CDS	chr1	127476010	481	SAME
46_29C	Dennd1b	intron 1	not disrupt CDS	chr1	140915117	1175	SAME
46_29C	Dennd1b	intron 1	not disrupt CDS	chr1	140915120	882	SAME
46_29C	Rgs4	5 prime	69.929 kb	chr1	171747702	628	SAME
46_29C	Slamf1	intron 4	disrupt CDS	chr1	173722066	7732	SAME
46_29C	Rgs7	intron 9	disrupt CDS	chr1	177029001	211	OPPOSITE
46_29C	Capn2	intron 1	disrupt CDS	chr1	184443434	2477	OPPOSITE
46_29C	Capn2	intron 1	disrupt CDS	chr1	184443435	449	OPPOSITE
46_29C	Capn2	intron 1	disrupt CDS	chr1	184443436	1004	OPPOSITE
46_29C	Thnsl1	3 prime	67.089 kb	chr2	21203725	273	SAME
46_29C	Nrarp	3 prime	1.299 kb	chr2	25040151	553	OPPOSITE
46_29C	Rxra	5 prime	105.810 kb	chr2	27513029	606	SAME
46_29C	Mir3089	5 prime	52.539 kb	chr2	30524274	626	SAME
46_29C	Mir3089	5 prime	52.422 kb	chr2	30524391	130	SAME
46_29C	Fibcd1	5 prime	1.088 kb	chr2	31702613	1541	OPPOSITE
46_29C	Fibcd1	5 prime	1.089 kb	chr2	31702614	424	OPPOSITE
46_29C	Pbx3	5 prime	53.785 kb	chr2	34281341	1926	SAME
46_29C	Acvr1	intron 2	not disrupt CDS	chr2	58369868	1263	OPPOSITE
46_29C	Grb14	5 prime	34.019 kb	chr2	64894842	806	SAME
46_29C	Alkbh3	intron 3	disrupt CDS	chr2	93847993	228	OPPOSITE
46_29C	Ttc17	intron 1	disrupt CDS	chr2	94238912	1436	SAME
46_29C	Immp1l	intron 5	disrupt CDS	chr2	105803119	3160	OPPOSITE
46_29C	Tgm7	5 prime	0.295 kb	chr2	120935822	1458	SAME
46_29C	A730017L22Rik	intron 1	not disrupt CDS	chr2	130704633	169	OPPOSITE
46_29C	Pank2	intron 1	disrupt CDS	chr2	131089971	37335	OPPOSITE
46_29C				chr2	133095872	1336
46_29C	Gm14327	intron 1	not disrupt CDS	chr2	177639183	268	OPPOSITE
46_29C				chr3	41705883	107
46_29C	Pcdh18	5 prime	81.405 kb	chr3	49642643	866	OPPOSITE
46_29C	Rap2b	3 prime	8.741 kb	chr3	61181366	1939	OPPOSITE
46_29C				chr3	62599884	1126
46_29C	Iqcj	5 prime	203.409 kb	chr3	67657106	3665	SAME
46_29C	Schip1	intron 1	disrupt CDS	chr3	68233024	1236	SAME
46_29C	Slc30a7	intron 8	disrupt CDS	chr3	115679732	1419	OPPOSITE
46_29C	Arhgef38	intron 1	disrupt CDS	chr3	132876008	1975	OPPOSITE
46_29C				chr3	150703412	95
46_29C	Cdk6	intron 4	disrupt CDS	chr5	3495637	1121	SAME
46_29C	4930511M11Rik	3 prime	4.803 kb	chr5	3684347	978	OPPOSITE
46_29C	4930511M11Rik	3 prime	4.920 kb	chr5	3684464	1486	OPPOSITE
46_29C	Steap4	5 prime	35.575 kb	chr5	7946638	2076	OPPOSITE
46_29C	Dpp6	intron 1	disrupt CDS	chr5	27702814	479	OPPOSITE
46_29C	Ablim2	intron 16	disrupt CDS	chr5	36217288	210	OPPOSITE
46_29C	Sorcs2	intron 3	disrupt CDS	chr5	36451021	533	SAME
46_29C	Man2b2	intron 3	disrupt CDS	chr5	37218416	5143	SAME
46_29C				chr5	63707899	815
46_29C				chr5	63825618	209
46_29C	Lphn3	5 prime	815.084 kb	chr5	81409671	262	SAME
46_29C	Zfp664	3 prime	32.778 kb	chr5	125401778	2168	SAME
46_29C	Vgf	5 prime	12.317 kb	chr5	137496904	896	SAME
46_29C	Foxk1	intron 1	disrupt CDS	chr5	142908148	190	SAME
46_29C	Lmtk2	intron 1	disrupt CDS	chr5	144865760	421	SAME
46_29C	Zar1l	intron 2	disrupt CDS	chr5	151317085	1027	SAME
46_29C	Vmn2r18	3 prime	48.939 kb	chr5	152340560	110	SAME
46_29C	Slc13a1	5 prime	15.153 kb	chr6	24133245	692	OPPOSITE
46_29C	Cnot4	intron 1	not disrupt CDS	chr6	35067616	104	OPPOSITE
46_29C	Nup205	intron 1	disrupt CDS	chr6	35130194	2482	SAME
46_29C	Nup205	intron 1	disrupt CDS	chr6	35130311	265	SAME
46_29C	Braf	intron 16	disrupt CDS	chr6	39588908	158	SAME
46_29C	Rpia	5 prime	26.351 kb	chr6	70768520	262	OPPOSITE
46_29C	Alms1	intron 16	disrupt CDS	chr6	85631223	118	OPPOSITE
46_29C	Vmn1r52	5 prime	5.514 kb	chr6	90124125	412	SAME
46_29C	Fgd5	3 prime	12.817 kb	chr6	92038816	17580	SAME
46_29C	Fgd5	3 prime	12.934 kb	chr6	92038933	428	SAME
46_29C	Frmd4b	5 prime	87.159 kb	chr6	97654810	2052	SAME
46_29C	Vwf	intron 18	disrupt CDS	chr6	125568238	914	SAME
46_29C	Gm4745	3 prime	17.919 kb	chr7	15269264	1342	SAME
46_29C	Gm4745	3 prime	17.922 kb	chr7	15269267	952	SAME
46_29C	Vmn1r180	5 prime	3.950 kb	chr7	24734425	656	SAME
46_29C	Gm4598	5 prime	5.666 kb	chr7	25442462	2698	SAME
46_29C	Sipa1l3	intron 2	not disrupt CDS	chr7	30269502	497	OPPOSITE
46_29C	Slc17a6	3 prime	46.042 kb	chr7	58972538	128	SAME
46_29C				chr7	68126004	138
46_29C	A230057D06Rik	intron 6	not disrupt CDS	chr7	68911201	547	SAME
46_29C	Slco3a1	intron 2	disrupt CDS	chr7	81636865	2488	OPPOSITE
46_29C	Slco3a1	intron 2	disrupt CDS	chr7	81636866	542	OPPOSITE
46_29C	Slco3a1	intron 2	disrupt CDS	chr7	81636868	726	OPPOSITE
46_29C	Sv2b	3 prime	196.531 kb	chr7	82256741	2083	SAME
46_29C	Abhd2	intron 1	not disrupt CDS	chr7	86421064	520	SAME
46_29C	Abhd2	intron 1	not disrupt CDS	chr7	86421066	591	SAME
46_29C				chr7	97925557	2754
46_29C	Lmo1	5 prime	25.409 kb	chr7	116339231	646	SAME
46_29C	4930583K01Rik	3 prime	55.422 kb	chr7	125444487	1876	OPPOSITE
46_29C	Hs3st2	3 prime	49.761 kb	chr7	128695043	2766	OPPOSITE
46_29C				chr8	8457346	2328
46_29C				chr8	8457347	810
46_29C				chr8	8457348	2131
46_29C				chr8	31102689	1452
46_29C	Nrg1	intron 2	disrupt CDS	chr8	32949342	421	OPPOSITE
46_29C				chr8	33134664	515
46_29C				chr8	33136928	1661
46_29C	2700090O03Rik	intron 1	not disrupt CDS	chr8	34856803	97	SAME
46_29C				chr8	36150218	778
46_29C	Nat3	3 prime	75.877 kb	chr8	70148403	234	OPPOSITE
46_29C	Ddx39	intron 1	not disrupt CDS	chr8	86240816	892	SAME
46_29C	Ddx39	intron 1	not disrupt CDS	chr8	86240817	653	SAME
46_29C	Ddx39	intron 1	not disrupt CDS	chr8	86240818	1334	SAME
46_29C	Hook2	3 prime	0.144 kb	chr8	87527407	280	OPPOSITE
46_29C	Gabarapl2	3 prime	5.867 kb	chr8	114482682	793	SAME
46_29C	Gabarapl2	3 prime	5.868 kb	chr8	114482683	414	SAME
46_29C				chr8	116483608	1783
46_29C	Sipa1l2	5 prime	5.641 kb	chr8	128022251	9003	OPPOSITE
46_29C	Cntn5	intron 9	disrupt CDS	chr9	9919079	1918	SAME
46_29C				chr9	40374561	164
46_29C	Ube2q2	5 prime	59.652 kb	chr9	54995684	551	SAME
46_29C	Odf3l1	3 prime	45.884 kb	chr9	56653886	858	SAME
46_29C				chr9	61555356	924
46_29C	Gnb5	intron 5	disrupt CDS	chr9	75183427	374	SAME
46_29C	Me1	intron 9	disrupt CDS	chr9	86503944	1464	OPPOSITE
46_29C	Trim43c	5 prime	18.031 kb	chr9	88724997	948	OPPOSITE
46_29C	Tfdp2	intron 1	not disrupt CDS	chr9	96102336	2082	SAME
46_29C	Rbms3	intron 2	disrupt CDS	chr9	117026758	1233	SAME
46_29C	Xirp1	3 prime	15.054 kb	chr9	119917662	476	SAME
46_29C	Reps1	intron 8	disrupt CDS	chr10	17823922	7476	OPPOSITE
46_29C	Enpp3	intron 17	disrupt CDS	chr10	24510733	407	SAME
46_29C				chr10	83517830	966
46_29C	Ntn4	3 prime	1.168 kb	chr10	93209885	2413	OPPOSITE
46_29C	Btg1	3 prime	0.443 kb	chr10	96085888	7123	OPPOSITE
46_29C				chr10	112057614	1629
46_29C	Hus1	intron 7	disrupt CDS	chr11	8898407	562	SAME
46_29C				chr11	10515201	629
46_29C				chr11	10840933	543
46_29C	Vwc2	intron 3	disrupt CDS	chr11	11128440	591	SAME
46_29C				chr11	18494472	4051
46_29C	Rel	intron 3	disrupt CDS	chr11	23653345	124	SAME
46_29C				chr11	27155810	1805
46_29C	Odz2	intron 2	disrupt CDS	chr11	36323475	1431	SAME
46_29C				chr11	38163738	1456
46_29C				chr11	38509286	718
46_29C				chr11	41131829	659
46_29C				chr11	41451058	214
46_29C	Ebf1	intron 8	disrupt CDS	chr11	44714523	346	OPPOSITE
46_29C	Canx	intron 10	disrupt CDS	chr11	50112926	1144	SAME
46_29C	Olfr323	3 prime	5.686 kb	chr11	58433860	431	SAME
46_29C	B9d1	intron 2	disrupt CDS	chr11	61320562	2654	OPPOSITE
46_29C	Cox10	intron 3	disrupt CDS	chr11	63876942	767	SAME
46_29C	Dnahc2	intron 12	disrupt CDS	chr11	69316826	126	SAME
46_29C	1500016L03Rik	3 prime	84.360 kb	chr11	84433693	262	SAME
46_29C				chr11	90813799	1301
46_29C				chr11	92497519	801
46_29C	Casc3	intron 3	disrupt CDS	chr11	98678975	129	SAME
46_29C	Slc39a11	intron 7	disrupt CDS	chr11	113115251	5006	OPPOSITE
46_29C	2018-09-09	intron 1	disrupt CDS	chr11	117144074	103	OPPOSITE
46_29C	Lgals3bp	intron 5	disrupt CDS	chr11	118257659	951	OPPOSITE
46_29C	Mycn	3 prime	15.086 kb	chr12	12933556	419	SAME
46_29C	Ddx1	intron 13	disrupt CDS	chr12	13242584	1212	OPPOSITE
46_29C	Sipa1l1	intron 1	not disrupt CDS	chr12	83282109	325	SAME
46_29C				chr13	6119073	4352
46_29C				chr13	7613141	749
46_29C	Ror2	intron 1	disrupt CDS	chr13	53293429	568	SAME
46_29C				chr13	63788077	9433
46_29C				chr13	63788079	108
46_29C				chr13	71873933	2059
46_29C				chr13	72244440	842
46_29C	Atg10	intron 3	disrupt CDS	chr13	91292885	359	OPPOSITE
46_29C	Ssbp2	intron 1	disrupt CDS	chr13	91612956	1018	OPPOSITE
46_29C	Rasgrf2	intron 12	disrupt CDS	chr13	92117164	454	OPPOSITE
46_29C	Rasgrf2	intron 1	disrupt CDS	chr13	92824158	631	SAME
46_29C	Arsb	intron 4	disrupt CDS	chr13	94592899	197	SAME
46_29C				chr13	102783249	1151
46_29C	Ipo11	intron 14	disrupt CDS	chr13	107673603	334	SAME
46_29C	Ipo11	intron 1	not disrupt CDS	chr13	107724137	2966	SAME
46_29C	Pde4d	intron 3	disrupt CDS	chr13	110374948	167	SAME
46_29C	Polr3a	intron 21	disrupt CDS	chr14	25278409	249	SAME
46_29C	Ero1l	intron 6	disrupt CDS	chr14	45920978	4622	SAME
46_29C	Spata13	5 prime	187.601 kb	chr14	61195792	1161	SAME
46_29C	Kctd9	3 prime	2.278 kb	chr14	68362645	721	OPPOSITE
46_29C	4930529K09Rik	5 prime	39.407 kb	chr14	86622442	568	SAME
46_29C	Tdrd3	intron 1	disrupt CDS	chr14	87819872	2129	OPPOSITE
46_29C				chr14	107841050	107
46_29C	Oxct1	3 prime	30.805 kb	chr15	4136149	1080	SAME
46_29C	Gdnf	5 prime	102.465 kb	chr15	7685110	2136	OPPOSITE
46_29C	Cdh18	5 prime	499.492 kb	chr15	22904681	5567	SAME
46_29C	Gm5468	3 prime	69.278 kb	chr15	25451451	442	OPPOSITE
46_29C	Mir297-1	5 prime	136.230 kb	chr15	27110268	6107	OPPOSITE
46_29C	Ank	intron 2	disrupt CDS	chr15	27483253	197	OPPOSITE
46_29C				chr15	28843679	2433
46_29C	Stk3	intron 6	disrupt CDS	chr15	34985805	1767	SAME
46_29C	Pabpc1	5 prime	38.309 kb	chr15	36577037	695	OPPOSITE
46_29C	Ywhaz	5 prime	75.127 kb	chr15	36801811	2763	SAME
46_29C	Ywhaz	5 prime	75.244 kb	chr15	36801928	6686	SAME
46_29C	Oxr1	intron 1	not disrupt CDS	chr15	41316609	2175	OPPOSITE
46_29C	Oxr1	intron 3	disrupt CDS	chr15	41580682	138	OPPOSITE
46_29C				chr15	43461730	25854
46_29C				chr15	43498390	1305
46_29C				chr15	43595931	953
46_29C	Nudcd1	intron 2	disrupt CDS	chr15	44251473	8051	OPPOSITE
46_29C	Csmd3	intron 36	disrupt CDS	chr15	47565898	2321	SAME
46_29C	Csmd3	intron 2	disrupt CDS	chr15	48474647	927	SAME
46_29C	Eif3h	3 prime	94.408 kb	chr15	51602599	2122	SAME
46_29C	Adcy8	intron 16	disrupt CDS	chr15	64534328	1460	OPPOSITE
46_29C				chr15	69090281	720
46_29C				chr15	70837526	994
46_29C	Kcnk9	5 prime	18.794 kb	chr15	72395503	6239	OPPOSITE
46_29C	Trappc9	intron 20	disrupt CDS	chr15	72436798	1556	SAME
46_29C	Trappc9	intron 17	disrupt CDS	chr15	72582323	371	OPPOSITE
46_29C	Trappc9	intron 16	disrupt CDS	chr15	72619679	710	SAME
46_29C	Ly6c2	5 prime	68.639 kb	chr15	75011018	524	SAME
46_29C	Ppara	intron 2	not disrupt CDS	chr15	85597863	651	OPPOSITE
46_29C	9430014N10Rik	3 prime	121.490 kb	chr15	93636052	486	SAME
46_29C	D030018L15Rik	3 prime	37.578 kb	chr15	95872405	1233	OPPOSITE
46_29C	Col2a1	5 prime	20.446 kb	chr15	97855601	252	OPPOSITE
46_29C	Fam186b	5 prime	5.586 kb	chr15	99123197	3707	SAME
46_29C	Slc4a8	3 prime	19.319 kb	chr15	100673721	15461	SAME
46_29C	Slc4a8	3 prime	19.320 kb	chr15	100673722	1376	SAME
46_29C	Slc4a8	3 prime	19.321 kb	chr15	100673723	896	SAME
46_29C	Slc4a8	3 prime	19.322 kb	chr15	100673724	918	SAME
46_29C	Slc4a8	3 prime	19.323 kb	chr15	100673725	953	SAME
46_29C	Slc4a8	3 prime	19.436 kb	chr15	100673838	1820	SAME
46_29C	Krt2	5 prime	14.062 kb	chr15	101662662	1090	SAME
46_29C	Vps8	intron 25	disrupt CDS	chr16	21516931	448	SAME
46_29C	Etv5	intron 1	not disrupt CDS	chr16	22437697	125	OPPOSITE
46_29C	Kalrn	intron 3	disrupt CDS	chr16	34380083	440	OPPOSITE
46_29C	Eaf2	intron 5	disrupt CDS	chr16	36798351	171	OPPOSITE
46_29C	Pla1a	5 prime	8.549 kb	chr16	38441774	170	SAME
46_29C				chr16	47395305	244
46_29C	Qk	intron 3	disrupt CDS	chr17	10445368	96	SAME
46_29C	Zfp160	3 prime	90.696 kb	chr17	21256516	553	SAME
46_29C	Zfp160	3 prime	90.697 kb	chr17	21256517	622	SAME
46_29C	Zfp563	exon 4	not disrupt CDS	chr17	33246239	496	SAME
46_29C	Trim40	5 prime	2.628 kb	chr17	37029698	205	SAME
46_29C	Crisp3	5 prime	27.580 kb	chr17	40406787	1747	SAME
46_29C				chr17	45991051	2595
46_29C	Memo1	intron 7	disrupt CDS	chr17	74603521	1241	SAME
46_29C	Slc8a1	exon 9	not disrupt CDS	chr17	81776373	988	OPPOSITE
46_29C	Pigf	intron 5	disrupt CDS	chr17	87408130	3199	OPPOSITE
46_29C	Calm2	5 prime	86.208 kb	chr17	87932483	588	OPPOSITE
46_29C				chr17	94872302	3313
46_29C				chr17	94872303	2451
46_29C				chr17	94872304	1834
46_29C	Map3k8	3 prime	82.879 kb	chr18	4270072	3787	SAME
46_29C	Zeb1	intron 1	disrupt CDS	chr18	5644253	1793	SAME
46_29C	Gjd4	exon 2	not disrupt CDS	chr18	9279521	713	OPPOSITE
46_29C	Rock1	intron 13	disrupt CDS	chr18	10108420	488	OPPOSITE
46_29C	Cdh2	intron 1	disrupt CDS	chr18	16963193	465	OPPOSITE
46_29C	Ammecr1l	intron 6	disrupt CDS	chr18	31936404	581	SAME
46_29C	Iws1	3 prime	7.318 kb	chr18	32271303	2230	OPPOSITE
46_29C	Sil1	intron 3	disrupt CDS	chr18	35573047	3173	SAME
46_29C	Slc27a6	3 prime	25.810 kb	chr18	58798333	1205	OPPOSITE
46_29C	Ms4a3	intron 3	disrupt CDS	chr19	11712351	539	SAME
46_29C	Glyat	3 prime	0.180 kb	chr19	12726407	453	OPPOSITE
46_29C	Tjp2	intron 1	not disrupt CDS	chr19	24276810	212	SAME
46_29C	Uhrf2	3 prime	0.867 kb	chr19	30169081	7907	OPPOSITE
46_29C	Sgms1	intron 1	not disrupt CDS	chr19	32396716	1492	SAME
46_29C	Cyp2c67	5 prime	37.386 kb	chr19	39760918	1032	OPPOSITE
46_29C				chr19	54943899	3171
46_29C	Rab11fip2	3 prime	101.435 kb	chr19	59917832	1028	SAME
46_29C	Maoa	5 prime	79.325 kb	chrX	16185613	1726	OPPOSITE
46_29C				chrX	53198836	1617
46_29C				chrX	62077854	702
46_29C	Gm6880	5 prime	50.059 kb	chrX	71776797	384	SAME
46_29C				chrX	94947290	2563
46_29C	Nhsl2	3 prime	5.657 kb	chrX	99293051	99	SAME
53_108C	Serpinb8	3 prime	33.323 kb	chr1	109538878	327	OPPOSITE
53_108C	Dennd1a	intron 10	disrupt CDS	chr2	37847203	378	OPPOSITE
53_108C	Orc4	exon 14	not disrupt CDS	chr2	48760287	330	OPPOSITE
53_108C				chr2	67533968	279
53_108C	Fxr1	5 prime	108.008 kb	chr3	33860258	335	SAME
53_108C	En2	intron 1	disrupt CDS	chr5	28496496	733	SAME
53_108C				chr5	68749612	434
53_108C				chr6	9463444	321
53_108C	Bcmo1	intron 7	disrupt CDS	chr8	119646574	330	OPPOSITE
53_108C	Crispld2	intron 10	disrupt CDS	chr8	122553773	279	OPPOSITE
53_108C	Syt1	intron 3	not disrupt CDS	chr10	108236986	275	OPPOSITE
53_108C	Slfn4	exon 4	not disrupt CDS	chr11	82989844	238	SAME
53_108C	Myo10	intron 2	disrupt CDS	chr15	25617756	280	OPPOSITE
53_108C	Fam105a	intron 1	disrupt CDS	chr15	27596033	248	SAME
53_108C	2018-03-06	intron 15	disrupt CDS	chr15	31414687	495	SAME
53_108C				chr15	31920144	250
53_108C	Trhr	5 prime	101.386 kb	chr15	43966072	334	SAME
53_108C	Trhr	intron 2	disrupt CDS	chr15	44042300	335	SAME
53_108C				chr15	46565657	321
53_108C	Ext1	intron 1	disrupt CDS	chr15	52987572	369	OPPOSITE
53_108C	Nsmce2	intron 4	disrupt CDS	chr15	59316782	365	SAME
53_108C				chr15	61102564	362
53_108C	Efcab6	intron 4	disrupt CDS	chr15	83744198	363	OPPOSITE
53_108C	Tbc1d22a	intron 11	disrupt CDS	chr15	86255549	515	SAME
53_108C	Slc2a13	intron 3	disrupt CDS	chr15	91249259	335	SAME
53_108C	Endou	5 prime	11.638 kb	chr15	97573474	345	SAME
53_108C	1700041M19Rik	3 prime	51.626 kb	chr16	76959500	287	OPPOSITE
53_108C	Arhgap28	intron 1	disrupt CDS	chr17	68265715	239	SAME
53_108C	Neurl1a	intron 1	disrupt CDS	chr19	47283473	361	SAME
60_33C	Kcnb2	5 prime	447.592 kb	chr1	15256703	524	OPPOSITE
60_33C	Uggt1	intron 4	disrupt CDS	chr1	36278737	595	SAME
60_33C	2900092D14Rik	3 prime	5.723 kb	chr1	42765744	597	SAME
60_33C	Hdac4	intron 1	disrupt CDS	chr1	94003114	670	OPPOSITE
60_33C				chr1	112265938	1136
60_33C	Nfasc	5 prime	73.470 kb	chr1	134711844	1417	OPPOSITE
60_33C	Acbd6	intron 2	disrupt CDS	chr1	157412877	516	SAME
60_33C	Tgfb2	intron 1	disrupt CDS	chr1	188524575	1389	SAME
60_33C	Ptprt	intron 18	disrupt CDS	chr2	161396478	1329	SAME
60_33C	Cdh22	intron 11	disrupt CDS	chr2	164939658	349	OPPOSITE
60_33C	Arfgef2	intron 6	disrupt CDS	chr2	166666097	799	OPPOSITE
60_33C	Zfp217	intron 1	not disrupt CDS	chr2	169950618	256	SAME
60_33C	Rae1	3 prime	3.620 kb	chr2	172844860	492	OPPOSITE
60_33C				chr3	4696979	242
60_33C	Slc22a15	intron 2	disrupt CDS	chr3	101702160	240	OPPOSITE
60_33C				chr3	149535319	249
60_33C	Reln	intron 2	disrupt CDS	chr5	21782260	406	SAME
60_33C	Reln	intron 2	disrupt CDS	chr5	21782377	1050	SAME
60_33C	Slbp	intron 3	disrupt CDS	chr5	33991061	1233	SAME
60_33C	Zfyve28	intron 1	disrupt CDS	chr5	34625523	314	OPPOSITE
60_33C	Fam193a	intron 5	disrupt CDS	chr5	34770736	836	OPPOSITE
60_33C	Fam193a	intron 5	disrupt CDS	chr5	34770847	519	OPPOSITE
60_33C	Ccdc149	intron 8	disrupt CDS	chr5	52792852	388	OPPOSITE
60_33C	Fbrsl1	intron 1	disrupt CDS	chr5	110866481	674	SAME
60_33C	Coro1c	intron 3	disrupt CDS	chr5	114311543	1534	SAME
60_33C	Cux1	intron 14	disrupt CDS	chr5	136749644	366	SAME
60_33C	Mad1l1	intron 2	disrupt CDS	chr5	140787332	1473	SAME
60_33C	Kl	3 prime	39.223 kb	chr5	151835615	261	SAME
60_33C	Exoc6b	intron 1	disrupt CDS	chr6	84990772	1502	OPPOSITE
60_33C	Gtf2h1	intron 7	disrupt CDS	chr7	54067403	1286	OPPOSITE
60_33C	Ctbp2	intron 3	disrupt CDS	chr7	140208999	1026	OPPOSITE
60_33C	Wwc2	intron 1	disrupt CDS	chr8	49071127	639	OPPOSITE
60_33C	Aktip	intron 4	disrupt CDS	chr8	93651698	646	OPPOSITE
60_33C	Ankrd11	intron 2	not disrupt CDS	chr8	125495175	334	OPPOSITE
60_33C				chr8	129232503	12064
60_33C				chr8	130536649	372
60_33C				chr9	26403075	239
60_33C	Zbtb44	intron 2	disrupt CDS	chr9	30867725	675	SAME
60_33C				chr9	46331945	391
60_33C	Ccdc33	intron 11	disrupt CDS	chr9	57902180	567	OPPOSITE
60_33C	Megf11	intron 18	disrupt CDS	chr9	64542192	290	OPPOSITE
60_33C	Lca5	3 prime	107.016 kb	chr9	83227690	634	OPPOSITE
60_33C	Pik3cb	5 prime	0.566 kb	chr9	99041196	727	OPPOSITE
60_33C	Gpd1l	intron 1	disrupt CDS	chr9	114835869	281	SAME
60_33C	Lama2	intron 41	disrupt CDS	chr10	26786447	502	OPPOSITE
60_33C				chr10	38054568	245
60_33C	Gm19395	intron 1	not disrupt CDS	chr10	53001656	10986	OPPOSITE
60_33C	Zbtb39	intron 1	not disrupt CDS	chr10	127178156	504	SAME
60_33C	Ppp3r1	intron 2	disrupt CDS	chr11	17087763	259	SAME
60_33C	Fbxw11	intron 1	disrupt CDS	chr11	32576248	848	OPPOSITE
60_33C				chr11	42618322	1014
60_33C	Phf12	intron 2	disrupt CDS	chr11	77812274	434	SAME
60_33C	Meox1	3 prime	30.745 kb	chr11	101724923	5874	SAME
60_33C	Tbc1d16	intron 3	disrupt CDS	chr11	119032239	245	SAME
60_33C	Slc38a10	5 prime	14.090 kb	chr11	120026755	357	OPPOSITE
60_33C				chr12	9164684	260
60_33C	E2f6	intron 2	not disrupt CDS	chr12	16820847	1159	OPPOSITE
60_33C	Dicer1	intron 1	not disrupt CDS	chr12	105973838	1305	SAME
60_33C	Fam120a	intron 1	disrupt CDS	chr13	49058682	1444	SAME
60_33C	Thrb	intron 1	not disrupt CDS	chr14	18647472	262	OPPOSITE
60_33C	Gng2	intron 4	disrupt CDS	chr14	20701294	322	SAME
60_33C	Chd8	exon 1	disrupt CDS	chr14	52856584	1408	OPPOSITE
60_33C	Elf1	intron 7	disrupt CDS	chr14	79972486	451	OPPOSITE
60_33C				chr14	109157456	258
60_33C	Sepp1	5 prime	92.545 kb	chr15	3137963	290	SAME
60_33C	Drosha	3 prime	84.369 kb	chr15	12949415	390	OPPOSITE
60_33C	Cdh18	5 prime	533.714 kb	chr15	22870459	282	OPPOSITE
60_33C	Trio	intron 1	disrupt CDS	chr15	27932307	3403	OPPOSITE
60_33C	Zfp706	3 prime	86.601 kb	chr15	36850556	289	OPPOSITE
60_33C	Azin1	5 prime	64.596 kb	chr15	38513617	493	SAME
60_33C	Rims2	intron 20	disrupt CDS	chr15	39404741	791	OPPOSITE
60_33C	Zfpm2	intron 1	disrupt CDS	chr15	40541417	2172	OPPOSITE
60_33C	Csmd3	intron 13	disrupt CDS	chr15	47847246	269	SAME
60_33C	Csmd3	5 prime	71.634 kb	chr15	48695169	413	SAME
60_33C				chr15	49271917	10611
60_33C	Trps1	3 prime	240.244 kb	chr15	50481343	813	OPPOSITE
60_33C	Trps1	intron 4	disrupt CDS	chr15	50571404	439	OPPOSITE
60_33C	Trps1	intron 4	disrupt CDS	chr15	50571405	508	OPPOSITE
60_33C	Gm19303	intron 2	not disrupt CDS	chr15	51122117	391	SAME
60_33C				chr15	52357388	530
60_33C	Ext1	intron 1	disrupt CDS	chr15	53014254	921	OPPOSITE
60_33C	Col14a1	intron 5	disrupt CDS	chr15	55193303	1491	SAME
60_33C	Col14a1	intron 5	disrupt CDS	chr15	55193420	3489	SAME
60_33C	D030024E09Rik	3 prime	144.486 kb	chr15	61461520	339	SAME
60_33C				chr15	63445075	361
60_33C	Asap1	intron 5	disrupt CDS	chr15	64009234	823	OPPOSITE
60_33C	Asap1	intron 5	disrupt CDS	chr15	64009351	341	OPPOSITE
60_33C	Asap1	intron 2	disrupt CDS	chr15	64154448	568	OPPOSITE
60_33C	Asap1	intron 2	disrupt CDS	chr15	64154565	769	OPPOSITE
60_33C	Khdrbs3	intron 7	disrupt CDS	chr15	68916184	290	SAME
60_33C	Mafa	3 prime	4.758 kb	chr15	75573594	587	OPPOSITE
60_33C	Rbfox2	intron 4	disrupt CDS	chr15	76943064	503	OPPOSITE
60_33C	Tnrc6b	intron 1	disrupt CDS	chr15	80666328	359	OPPOSITE
60_33C	Fbln1	3 prime	25.009 kb	chr15	85141733	1457	OPPOSITE
60_33C	Mirlet7c-2	5 prime	22.922 kb	chr15	85514205	299	OPPOSITE
60_33C	Syce3	intron 1	not disrupt CDS	chr15	89227910	526	SAME
60_33C	Abcd2	5 prime	17.597 kb	chr15	91039835	1254	OPPOSITE
60_33C	Abcd2	5 prime	17.714 kb	chr15	91039952	1103	OPPOSITE
60_33C	Pdzrn4	intron 3	disrupt CDS	chr15	92263978	309	OPPOSITE
60_33C	Gpr84	5 prime	0.715 kb	chr15	103141584	3454	OPPOSITE
60_33C	Fgd4	intron 1	not disrupt CDS	chr16	16557055	573	OPPOSITE
60_33C	B830017H08Rik	5 prime	11.336 kb	chr16	17823776	271	SAME
60_33C	Lpp	intron 4	disrupt CDS	chr16	24878987	261	OPPOSITE
60_33C	Muc13	3 prime	2.411 kb	chr16	33822424	642	OPPOSITE
60_33C				chr16	47360170	308
60_33C	Cblb	intron 3	disrupt CDS	chr16	52110884	317	SAME
60_33C	Epha3	intron 3	disrupt CDS	chr16	63672047	3773	SAME
60_33C	Chd1	intron 4	disrupt CDS	chr17	15863412	5733	SAME
60_33C	Lnpep	5 prime	16.529 kb	chr17	17777982	795	OPPOSITE
60_33C	Lnpep	5 prime	16.646 kb	chr17	17778099	428	OPPOSITE
60_33C	8430422H06Rik	5 prime	80.189 kb	chr18	14356862	1082	SAME
60_33C				chr18	16026059	450
60_33C	Cdh2	exon 11	disrupt CDS	chr18	16786106	954	SAME
60_33C	Sncaip	intron 1	not disrupt CDS	chr18	52944311	1436	OPPOSITE
60_33C	Snx24	intron 3	disrupt CDS	chr18	53538388	869	OPPOSITE
60_33C	Gnaq	intron 1	disrupt CDS	chr19	16285072	4210	SAME
60_33C	Gnaq	intron 1	disrupt CDS	chr19	16285189	25791	SAME
60_33C	Rfx3	intron 1	not disrupt CDS	chr19	27976067	302	SAME
60_33C	Pten	intron 1	disrupt CDS	chr19	32835416	5824	OPPOSITE
60_33C	Smc1a	3 prime	78.356 kb	chrX	148574872	263	OPPOSITE
75_91C	Oprk1	3 prime	90.202 kb	chr1	5686416	595	SAME
75_91C	Rims1	intron 5	disrupt CDS	chr1	22550365	672	OPPOSITE
75_91C	Cnnm4	3 prime	2.084 kb	chr1	36567705	2159	SAME
75_91C	Aff3	intron 11	disrupt CDS	chr1	38286614	714	SAME
75_91C	Nck2	intron 3	disrupt CDS	chr1	43608259	777	SAME
75_91C				chr1	49130743	1043
75_91C	Myo1b	5 prime	86.377 kb	chr1	52059195	1517	OPPOSITE
75_91C	Myo1b	5 prime	86.494 kb	chr1	52059312	370	OPPOSITE
75_91C				chr1	76102421	649
75_91C	Iqca	intron 5	disrupt CDS	chr1	92031057	408	SAME
75_91C	Zranb3	intron 10	disrupt CDS	chr1	129892653	956	OPPOSITE
75_91C				chr1	139378261	819
75_91C				chr1	143287109	352
75_91C				chr1	144095034	389
75_91C	1700025G04Rik	5 prime	74.202 kb	chr1	154011652	846	SAME
75_91C	AI848100	intron 22	disrupt CDS	chr1	163756664	1004	SAME
75_91C	Atf6	intron 12	disrupt CDS	chr1	172719435	628	SAME
75_91C	Celf2	intron 2	disrupt CDS	chr2	6684027	698	OPPOSITE
75_91C	Pter	5 prime	90.585 kb	chr2	12834495	447	OPPOSITE
75_91C	Pnpla7	intron 20	disrupt CDS	chr2	24884663	677	OPPOSITE
75_91C	Gtf3c4	intron 1	not disrupt CDS	chr2	28693734	466	SAME
75_91C	Fnbp1	intron 1	disrupt CDS	chr2	30976632	1145	SAME
75_91C	Cacnb4	intron 2	disrupt CDS	chr2	52349583	669	SAME
75_91C	Cacnb4	intron 2	disrupt CDS	chr2	52426070	897	SAME
75_91C	Olfr1087	5 prime	18.638 kb	chr2	86549768	698	SAME
75_91C	Syt13	5 prime	96.049 kb	chr2	92700159	434	OPPOSITE
75_91C	Hsd17b12	intron 1	disrupt CDS	chr2	93967943	627	SAME
75_91C	AU019990	intron 1	not disrupt CDS	chr2	132424235	1298	OPPOSITE
75_91C	C630020P19Rik	intron 1	not disrupt CDS	chr2	143369824	857	SAME
75_91C	Cst10	5 prime	73.453 kb	chr2	149162561	405	SAME
75_91C	Slc9a8	intron 1	disrupt CDS	chr2	167248825	2450	SAME
75_91C	Slc9a8	intron 1	disrupt CDS	chr2	167248942	1353	SAME
75_91C	Zfp217	intron 1	not disrupt CDS	chr2	169960123	1553	SAME
75_91C	Lama5	5 prime	9.615 kb	chr2	179970179	677	OPPOSITE
75_91C	Sox2ot	intron 2	not disrupt CDS	chr3	34483340	416	OPPOSITE
75_91C	Sox2ot	intron 2	not disrupt CDS	chr3	34483457	768	OPPOSITE
75_91C	Gm8298	5 prime	32.722 kb	chr3	59648513	650	OPPOSITE
75_91C	Mbnl1	intron 5	disrupt CDS	chr3	60424040	433	OPPOSITE
75_91C				chr3	91609507	456
75_91C	Sprr4	5 prime	28.485 kb	chr3	92332900	546	OPPOSITE
75_91C	Rorc	intron 2	disrupt CDS	chr3	94184816	1551	SAME
75_91C				chr3	111456583	1420
75_91C	Amy2b	3 prime	43.993 kb	chr3	112915652	1423	SAME
75_91C	S1pr1	3 prime	75.591 kb	chr3	115342382	1046	SAME
75_91C	Larp7	intron 8	disrupt CDS	chr3	127247979	1039	SAME
75_91C	Adh5	3 prime	3.374 kb	chr3	138121837	620	SAME
75_91C	St6galnac5	intron 2	disrupt CDS	chr3	152542828	1088	SAME
75_91C	Acadm	5 prime	19.595 kb	chr3	153626991	651	SAME
75_91C	Acadm	5 prime	20.555 kb	chr3	153627951	679	SAME
75_91C	Lrriq3	3 prime	94.910 kb	chr3	154952152	402	OPPOSITE
75_91C	Lrrc7	intron 11	disrupt CDS	chr3	157862148	811	OPPOSITE
75_91C	V1rg10	5 prime	70.247 kb	chr5	3071358	350	SAME
75_91C	Mterf	3 prime	6.898 kb	chr5	3887035	1159	SAME
75_91C	Gm9897	3 prime	5.540 kb	chr5	4203191	477	SAME
75_91C				chr5	6506279	1048
75_91C	Nom1	5 prime	28.939 kb	chr5	29749770	1393	OPPOSITE
75_91C	Atp8a1	intron 5	disrupt CDS	chr5	68181083	618	SAME
75_91C	Grxcr1	intron 1	disrupt CDS	chr5	68425046	4405	OPPOSITE
75_91C	Grxcr1	intron 1	disrupt CDS	chr5	68425159	1521	OPPOSITE
75_91C	Dcun1d4	intron 8	disrupt CDS	chr5	73941076	987	OPPOSITE
75_91C	Pdgfra	3 prime	54.304 kb	chr5	75648533	356	OPPOSITE
75_91C	Gm7714	5 prime	66.937 kb	chr5	88644923	2228	SAME
75_91C	Areg	5 prime	14.917 kb	chr5	91562541	670	OPPOSITE
75_91C	1700007G11Rik	intron 2	disrupt CDS	chr5	98805121	1117	OPPOSITE
75_91C				chr5	101879414	594
75_91C	Rph3a	5 prime	10.122 kb	chr5	121469649	776	SAME
75_91C	Mapkapk5	intron 4	disrupt CDS	chr5	121988282	351	SAME
75_91C	4933438B17Rik	intron 1	not disrupt CDS	chr5	127539954	606	OPPOSITE
75_91C	Rnf216	intron 1	not disrupt CDS	chr5	143861826	550	SAME
75_91C	Polr1d	intron 1	disrupt CDS	chr5	147909134	772	OPPOSITE
75_91C	Fam3c	5 prime	49.413 kb	chr6	22355494	572	SAME
75_91C	Npy	3 prime	48.417 kb	chr6	49827921	815	OPPOSITE
75_91C	Aqp1	3 prime	5.834 kb	chr6	55304383	642	OPPOSITE
75_91C	Mad2l1	5 prime	68.866 kb	chr6	66422119	608	SAME
75_91C	Lrrtm4	5 prime	19.598 kb	chr6	79955328	690	SAME
75_91C				chr6	93186476	654
75_91C	Cntn3	intron 12	disrupt CDS	chr6	102187417	1459	OPPOSITE
75_91C	1700072O05Rik	3 prime	85.280 kb	chr6	120609502	1438	SAME
75_91C	Prmt8	intron 7	disrupt CDS	chr6	127650842	379	OPPOSITE
75_91C				chr6	130664487	1144
75_91C	Cmas	intron 3	disrupt CDS	chr6	142715655	660	OPPOSITE
75_91C				chr6	148544641	607
75_91C	Psg20	5 prime	18.758 kb	chr7	19290099	806	SAME
75_91C	Zfp112	intron 4	disrupt CDS	chr7	24909450	1131	OPPOSITE
75_91C	Cyp2b9	3 prime	17.922 kb	chr7	27013601	809	SAME
75_91C	Lsr	intron 2	disrupt CDS	chr7	31755142	1449	SAME
75_91C	Zfp536	3 prime	362.201 kb	chr7	38192570	722	SAME
75_91C	Zfp536	intron 3	not disrupt CDS	chr7	38423463	8162	OPPOSITE
75_91C	Zfp536	intron 3	not disrupt CDS	chr7	38429851	1087	SAME
75_91C	Mrgprb2	5 prime	37.600 kb	chr7	55851056	884	OPPOSITE
75_91C	Fancf	3 prime	14.439 kb	chr7	59103198	618	SAME
75_91C	Fancf	3 prime	4.573 kb	chr7	59113064	4281	OPPOSITE
75_91C	Igf1r	intron 2	disrupt CDS	chr7	75259785	741	OPPOSITE
75_91C				chr7	79742111	1696
75_91C				chr7	79742228	430
75_91C	Dlg2	intron 1	disrupt CDS	chr7	98423153	1014	SAME
75_91C	Wnt11	3 prime	10.214 kb	chr7	106013471	361	OPPOSITE
75_91C	Atg16l2	5 prime	10.085 kb	chr7	108460687	1948	OPPOSITE
75_91C	Atg16l2	5 prime	10.201 kb	chr7	108460803	1347	OPPOSITE
75_91C	Gga2	5 prime	0.949 kb	chr7	129165661	1153	OPPOSITE
75_91C				chr7	136215838	748
75_91C	Olfr522	3 prime	3.431 kb	chr7	147345416	2389	SAME
75_91C	Aga	3 prime	14.614 kb	chr8	54623390	816	OPPOSITE
75_91C	Cacna1a	intron 1	disrupt CDS	chr8	86966544	892	SAME
75_91C	Zfp423	intron 2	disrupt CDS	chr8	90418933	1588	OPPOSITE
75_91C	4933400L20Rik	3 prime	48.281 kb	chr8	106252563	424	SAME
75_91C	Cdh13	intron 1	disrupt CDS	chr8	120859955	6069	OPPOSITE
75_91C	Itgb1	3 prime	87.821 kb	chr8	131345300	566	OPPOSITE
75_91C	Gucy1a2	intron 3	disrupt CDS	chr9	3592448	368	OPPOSITE
75_91C	Mmp7	3 prime	45.726 kb	chr9	7745142	595	OPPOSITE
75_91C	Smarca4	3 prime	1.185 kb	chr9	21509859	352	SAME
75_91C	Gm6607	3 prime	1.607 kb	chr9	22133527	1450	OPPOSITE
75_91C	Gm6607	3 prime	1.606 kb	chr9	22133528	3782	OPPOSITE
75_91C	Anln	intron 5	disrupt CDS	chr9	22178870	703	SAME
75_91C	Arhgap32	5 prime	195.604 kb	chr9	31877492	686	SAME
75_91C	Ube2q2	intron 1	disrupt CDS	chr9	55000891	1468	OPPOSITE
75_91C	Ube2q2	intron 1	disrupt CDS	chr9	55001429	1988	OPPOSITE
75_91C	Fbxo22	intron 2	disrupt CDS	chr9	55058847	670	OPPOSITE
75_91C	Scaper	intron 6	disrupt CDS	chr9	55749544	647	OPPOSITE
75_91C	Wdr72	5 prime	219.165 kb	chr9	73911845	982	OPPOSITE
75_91C	Dopey1	intron 26	disrupt CDS	chr9	86425994	1804	OPPOSITE
75_91C	Bcl2a1b	5 prime	30.052 kb	chr9	89072624	676	OPPOSITE
75_91C	Rasgrf1	5 prime	22.200 kb	chr9	89788485	462	SAME
75_91C	Stag1	intron 24	disrupt CDS	chr9	100831370	611	OPPOSITE
75_91C	Slco2a1	3 prime	18.318 kb	chr9	103008497	782	SAME
75_91C	Gpd1l	intron 4	disrupt CDS	chr9	114822199	366	OPPOSITE
75_91C	Sacm1l	exon 17	disrupt CDS	chr9	123495515	901	OPPOSITE
75_91C	Tnfaip3	3 prime	32.795 kb	chr10	18698974	360	OPPOSITE
75_91C	Bend3	3 prime	7.880 kb	chr10	43243103	888	OPPOSITE
75_91C	Cabin1	intron 28	disrupt CDS	chr10	75151227	716	OPPOSITE
75_91C	S100b	5 prime	10.791 kb	chr10	75713273	2715	SAME
75_91C	S100b	5 prime	10.674 kb	chr10	75713390	1551	SAME
75_91C	Pwp1	3 prime	1.662 kb	chr10	85353510	445	OPPOSITE
75_91C	Ppp1r12a	intron 3	disrupt CDS	chr10	107652011	476	OPPOSITE
75_91C	Ikzf1	3 prime	16.577 kb	chr11	11689506	1710	OPPOSITE
75_91C	Ikzf1	3 prime	16.694 kb	chr11	11689623	621	OPPOSITE
75_91C				chr11	13160167	3799
75_91C				chr11	13564078	1016
75_91C				chr11	13629078	1245
75_91C				chr11	13793469	1834
75_91C	Egfr	intron 1	disrupt CDS	chr11	16754806	652	OPPOSITE
75_91C	Aftph	5 prime	7.148 kb	chr11	20648699	1010	SAME
75_91C	Aftph	5 prime	7.911 kb	chr11	20649462	672	OPPOSITE
75_91C	Fstl4	intron 15	disrupt CDS	chr11	52998499	390	SAME
75_91C	Rap1gap2	intron 3	disrupt CDS	chr11	74262059	455	OPPOSITE
75_91C	Nxn	intron 1	disrupt CDS	chr11	76181171	7413	SAME
75_91C	Rnf43	intron 2	disrupt CDS	chr11	87489949	993	SAME
75_91C	1110035M17Rik	5 prime	1.903 kb	chr11	95575971	4347	OPPOSITE
75_91C	Phospho1	5 prime	15.220 kb	chr11	95678234	656	SAME
75_91C	Gm1564	5 prime	21.753 kb	chr11	102521798	1024	OPPOSITE
75_91C	Ccdc46	intron 18	disrupt CDS	chr11	108408809	927	SAME
75_91C	Abca8b	intron 1	not disrupt CDS	chr11	109851577	555	OPPOSITE
75_91C	Dnaic2	intron 4	disrupt CDS	chr11	114599310	973	SAME
75_91C	Nploc4	intron 5	disrupt CDS	chr11	120280228	1626	SAME
75_91C				chr12	5665886	733
75_91C	Trib2	intron 2	disrupt CDS	chr12	15815505	2841	OPPOSITE
75_91C	Trib2	intron 2	disrupt CDS	chr12	15815506	710	OPPOSITE
75_91C	Trib2	intron 2	disrupt CDS	chr12	15815622	450	OPPOSITE
75_91C	Rnf144a	intron 3	not disrupt CDS	chr12	27044465	601	SAME
75_91C	Lamb1	5 prime	77.340 kb	chr12	31937164	390	SAME
75_91C				chr12	40289937	882
75_91C				chr12	46675823	793
75_91C				chr12	48934092	2135
75_91C				chr12	48934202	4452
75_91C	Mbip	intron 8	disrupt CDS	chr12	57430870	1046	OPPOSITE
75_91C	Slc25a21	intron 2	disrupt CDS	chr12	58063185	1236	OPPOSITE
75_91C				chr12	68524990	1199
75_91C				chr12	68525094	1201
75_91C	Nin	intron 5	disrupt CDS	chr12	71171724	666	SAME
75_91C	Dbpht2	3 prime	79.167 kb	chr12	75480622	3453	SAME
75_91C	Dbpht2	3 prime	79.284 kb	chr12	75480739	2334	SAME
75_91C	Spnb1	intron 1	not disrupt CDS	chr12	77763650	827	SAME
75_91C	Gphn	5 prime	530.332 kb	chr12	79255424	414	OPPOSITE
75_91C	Gphn	intron 3	disrupt CDS	chr12	79501645	1382	OPPOSITE
75_91C	Tmed10	intron 1	disrupt CDS	chr12	86699328	405	OPPOSITE
75_91C				chr12	98484497	1177
75_91C	Mir379	5 prime	12.555 kb	chr12	110934780	680	SAME
75_91C				chr13	6223829	997
75_91C	Gm10336	3 prime	26.298 kb	chr13	12252457	697	SAME
75_91C				chr13	16604602	358
75_91C				chr13	16624489	738
75_91C	Rala	intron 1	not disrupt CDS	chr13	18031123	1307	OPPOSITE
75_91C				chr13	31391176	816
75_91C	Jarid2	intron 2	disrupt CDS	chr13	44919140	1213	OPPOSITE
75_91C	Nsd1	intron 15	disrupt CDS	chr13	55395947	12134	OPPOSITE
75_91C	Nsd1	intron 15	disrupt CDS	chr13	55396064	9771	OPPOSITE
75_91C				chr13	80808427	683
75_91C				chr13	85783448	1502
75_91C				chr13	86449226	923
75_91C	Zswim6	intron 1	disrupt CDS	chr13	108618462	13093	OPPOSITE
75_91C	Zswim6	intron 1	disrupt CDS	chr13	108618571	7644	OPPOSITE
75_91C				chr13	111885544	850
75_91C	Fhit	intron 4	disrupt CDS	chr14	11097914	612	OPPOSITE
75_91C	4930572O13Rik	3 prime	15.587 kb	chr14	25947140	657	OPPOSITE
75_91C	Anxa11	intron 1	not disrupt CDS	chr14	26685936	754	SAME
75_91C	Selk	5 prime	106.106 kb	chr14	30682154	634	SAME
75_91C	Nrg3	intron 1	disrupt CDS	chr14	40086320	634	SAME
75_91C				chr14	43003139	755
75_91C	Gm10375	5 prime	83.456 kb	chr14	44269134	777	SAME
75_91C	Slc7a8	intron 3	disrupt CDS	chr14	55366934	1609	OPPOSITE
75_91C	Atp8a2	5 prime	28.257 kb	chr14	60733928	1608	SAME
75_91C	Pinx1	3 prime	5.126 kb	chr14	64543822	673	SAME
75_91C	Ints9	3 prime	5.170 kb	chr14	65663842	659	OPPOSITE
75_91C	Ptk2b	intron 1	not disrupt CDS	chr14	66833085	1913	OPPOSITE
75_91C	Gfra2	intron 3	disrupt CDS	chr14	71302017	803	OPPOSITE
75_91C	Cysltr2	5 prime	40.194 kb	chr14	73489115	386	SAME
75_91C	Lrch1	5 prime	32.410 kb	chr14	75380094	626	OPPOSITE
75_91C	Enox1	intron 14	disrupt CDS	chr14	78040173	435	OPPOSITE
75_91C	Elf1	intron 2	disrupt CDS	chr14	79952488	5818	SAME
75_91C	Elf1	intron 2	disrupt CDS	chr14	79952605	1264	SAME
75_91C	Mbnl2	intron 2	disrupt CDS	chr14	120755712	547	SAME
75_91C	Nalcn	intron 15	disrupt CDS	chr14	123793498	7378	OPPOSITE
75_91C	5430437J10Rik	3 prime	22.077 kb	chr15	5567060	677	OPPOSITE
75_91C	Dab2	intron 1	not disrupt CDS	chr15	6262967	591	OPPOSITE
75_91C	Osmr	intron 2	disrupt CDS	chr15	6806617	4168	SAME
75_91C	Osmr	intron 2	disrupt CDS	chr15	6806734	2356	SAME
75_91C	Lifr	intron 1	not disrupt CDS	chr15	7103139	930	SAME
75_91C	Egflam	intron 6	disrupt CDS	chr15	7215244	424	OPPOSITE
75_91C	Gdnf	5 prime	40.957 kb	chr15	7746618	3174	OPPOSITE
75_91C	Agxt2	intron 1	disrupt CDS	chr15	10296501	856	SAME
75_91C	Slc45a2	intron 2	disrupt CDS	chr15	10938509	691	OPPOSITE
75_91C	Adamts12	intron 19	disrupt CDS	chr15	11246554	862	SAME
75_91C	Sub1	intron 3	disrupt CDS	chr15	11919284	745	OPPOSITE
75_91C	Cdh6	5 prime	33.682 kb	chr15	13137076	1250	OPPOSITE
75_91C				chr15	13889997	5689
75_91C				chr15	14025176	692
75_91C				chr15	15476274	2829
75_91C	Cdh9	5 prime	171.124 kb	chr15	16615408	553	SAME
75_91C	Cdh9	5 prime	168.177 kb	chr15	16618355	417	OPPOSITE
75_91C				chr15	18627213	1141
75_91C	Gm5803	3 prime	47.431 kb	chr15	22597308	2608	SAME
75_91C	Gm5803	3 prime	47.314 kb	chr15	22597425	2337	SAME
75_91C	Cdh18	intron 4	disrupt CDS	chr15	23191463	345	OPPOSITE
75_91C	Cdh18	intron 11	disrupt CDS	chr15	23400020	652	OPPOSITE
75_91C				chr15	23812534	1188
75_91C				chr15	26120380	794
75_91C				chr15	29200562	635
75_91C	Ctnnd2	intron 3	disrupt CDS	chr15	30522900	1908	OPPOSITE
75_91C	Fam173b	intron 1	disrupt CDS	chr15	31532375	648	OPPOSITE
75_91C	Sema5a	intron 1	not disrupt CDS	chr15	32218752	2102	SAME
75_91C	Sema5a	intron 5	disrupt CDS	chr15	32466597	764	SAME
75_91C	Mtdh	intron 10	disrupt CDS	chr15	34066729	1004	OPPOSITE
75_91C	Matn2	intron 4	disrupt CDS	chr15	34294505	1257	SAME
75_91C	Matn2	intron 8	disrupt CDS	chr15	34339232	596	SAME
75_91C	Nipal2	intron 6	disrupt CDS	chr15	34522337	435	OPPOSITE
75_91C	Vps13b	intron 17	disrupt CDS	chr15	35427374	500	SAME
75_91C	Vps13b	intron 54	disrupt CDS	chr15	35819846	659	OPPOSITE
75_91C	Rims2	intron 1	disrupt CDS	chr15	39101171	1108	OPPOSITE
75_91C	AU022793	3 prime	30.133 kb	chr15	39829194	820	OPPOSITE
75_91C	Zfpm2	intron 3	disrupt CDS	chr15	40681141	609	SAME
75_91C	Eif3e	5 prime	24.254 kb	chr15	43138536	2439	OPPOSITE
75_91C				chr15	43522071	604
75_91C				chr15	43558192	7841
75_91C	Tmem74	3 prime	38.166 kb	chr15	43663409	528	SAME
75_91C				chr15	46965767	912
75_91C				chr15	46966194	1131
75_91C				chr15	46966497	477
75_91C				chr15	46969684	7430
75_91C	Csmd3	intron 22	disrupt CDS	chr15	47777018	825	SAME
75_91C	Csmd3	intron 16	disrupt CDS	chr15	47814705	346	OPPOSITE
75_91C				chr15	49355073	7840
75_91C	Slc30a8	5 prime	65.361 kb	chr15	52101927	698	OPPOSITE
75_91C				chr15	52314547	749
75_91C				chr15	52314664	34158
75_91C				chr15	53886585	846
75_91C				chr15	53886702	4007
75_91C	Col14a1	intron 5	disrupt CDS	chr15	55187830	1496	SAME
75_91C	Zhx2	intron 2	not disrupt CDS	chr15	57627337	374	OPPOSITE
75_91C	D15Ertd621e	3 prime	93.832 kb	chr15	58383188	459	OPPOSITE
75_91C				chr15	60191371	596
75_91C				chr15	61141478	426
75_91C				chr15	61143824	3738
75_91C				chr15	61143941	3604
75_91C	Pvt1	intron 1	not disrupt CDS	chr15	61898617	2516	SAME
75_91C	Pvt1	intron 1	not disrupt CDS	chr15	61898734	1702	SAME
75_91C	Efr3a	5 prime	175.186 kb	chr15	65530188	2507	SAME
75_91C	Efr3a	5 prime	175.184 kb	chr15	65530190	3768	SAME
75_91C	Efr3a	5 prime	175.080 kb	chr15	65530294	987	SAME
75_91C	St3gal1	intron 6	disrupt CDS	chr15	66942769	458	OPPOSITE
75_91C	1700012I11Rik	intron 1	not disrupt CDS	chr15	67066990	518	OPPOSITE
75_91C				chr15	67549314	986
75_91C	Zfat	intron 7	disrupt CDS	chr15	68008511	873	SAME
75_91C	Zfat	intron 7	disrupt CDS	chr15	68008628	1994	SAME
75_91C	Khdrbs3	5 prime	193.698 kb	chr15	68730250	1131	SAME
75_91C	Gm19782	intron 2	not disrupt CDS	chr15	69808770	966	SAME
75_91C				chr15	71081646	603
75_91C	Fam135b	intron 13	disrupt CDS	chr15	71290303	1681	OPPOSITE
75_91C				chr15	72028829	628
75_91C				chr15	73889050	844
75_91C	Bai1	3 prime	9.199 kb	chr15	74429093	928	SAME
75_91C	Rbfox2	intron 2	disrupt CDS	chr15	76958950	2556	SAME
75_91C	Efcab6	intron 10	disrupt CDS	chr15	83785975	733	OPPOSITE
75_91C	Prr5	3 prime	6.349 kb	chr15	84540452	444	OPPOSITE
75_91C	Prr5	3 prime	6.466 kb	chr15	84540569	3577	OPPOSITE
75_91C				chr15	87977817	631
75_91C	Nell2	intron 20	disrupt CDS	chr15	95053271	2466	SAME
75_91C	Nell2	intron 20	disrupt CDS	chr15	95053272	2571	SAME
75_91C	Nell2	intron 20	disrupt CDS	chr15	95053384	1400	SAME
75_91C	Dbx2	3 prime	34.411 kb	chr15	95450791	693	SAME
75_91C	Scaf11	5 prime	31.399 kb	chr15	96322673	3480	SAME
75_91C	Col2a1	5 prime	15.964 kb	chr15	97851119	753	OPPOSITE
75_91C	Senp1	exon 14	disrupt CDS	chr15	97878773	1327	SAME
75_91C	Senp1	intron 13	disrupt CDS	chr15	97878890	786	SAME
75_91C	2310068J16Rik	3 prime	14.152 kb	chr15	99789566	632	OPPOSITE
75_91C	Hoxc13	exon 2	not disrupt CDS	chr15	102759021	1970	SAME
75_91C	D930007P13Rik	3 prime	38.983 kb	chr15	102938276	1422	OPPOSITE
75_91C	Grin2a	intron 3	disrupt CDS	chr16	9699773	831	SAME
75_91C	Snx29	intron 19	disrupt CDS	chr16	11738255	637	OPPOSITE
75_91C	Gm609	intron 3	disrupt CDS	chr16	45441235	887	SAME
75_91C	Gm609	5 prime	1.415 kb	chr16	45494497	761	OPPOSITE
75_91C	Mrps6	3 prime	30.081 kb	chr16	92142553	1202	OPPOSITE
75_91C	Rcan1	intron 1	disrupt CDS	chr16	92442559	742	OPPOSITE
75_91C	Ezr	intron 6	disrupt CDS	chr17	6957185	1658	SAME
75_91C	2900010M23Rik	intron 1	disrupt CDS	chr17	27265884	454	OPPOSITE
75_91C	Pknox1	intron 2	disrupt CDS	chr17	31721655	615	OPPOSITE
75_91C	Xpo5	intron 3	disrupt CDS	chr17	46344361	784	OPPOSITE
75_91C	Fam98a	5 prime	40.249 kb	chr17	75991535	1100	SAME
75_91C				chr17	77648410	388
75_91C				chr17	93756240	742
75_91C	Vmn1r238	5 prime	66.240 kb	chr18	3189652	453	OPPOSITE
75_91C	Zeb1	intron 1	disrupt CDS	chr18	5691552	356	OPPOSITE
75_91C	Wac	intron 3	disrupt CDS	chr18	7894451	556	SAME
75_91C	Zfp521	exon 4	disrupt CDS	chr18	14002977	570	OPPOSITE
75_91C	Zfp521	intron 3	disrupt CDS	chr18	14006516	353	SAME
75_91C	Zfp521	intron 3	disrupt CDS	chr18	14006906	18222	OPPOSITE
75_91C	Zfp521	5 prime	1.464 kb	chr18	14132706	1014	OPPOSITE
75_91C				chr18	14546061	989
75_91C				chr18	14586209	665
75_91C	Pcdha10	intron 1	disrupt CDS	chr18	37169601	561	SAME
75_91C	Arhgap26	intron 1	disrupt CDS	chr18	39166769	592	SAME
75_91C	Kctd16	intron 1	disrupt CDS	chr18	40465261	860	SAME
75_91C	Snx2	intron 1	disrupt CDS	chr18	53340300	608	OPPOSITE
75_91C	Htr4	intron 2	disrupt CDS	chr18	62556226	481	OPPOSITE
75_91C	Txnl1	3 prime	37.633 kb	chr18	63814380	1352	SAME
75_91C	Zfp407	intron 3	disrupt CDS	chr18	84702323	497	SAME
75_91C				chr18	88840334	2940
75_91C	Men1	exon 2	disrupt CDS	chr19	6336926	473	OPPOSITE
75_91C	Pten	intron 1	disrupt CDS	chr19	32834577	633	OPPOSITE
75_91C	Pten	intron 2	disrupt CDS	chr19	32854153	343	OPPOSITE
75_91C	Pten	intron 2	disrupt CDS	chr19	32854256	628	OPPOSITE
75_91C	1500017E21Rik	intron 2	not disrupt CDS	chr19	36731998	628	SAME
75_91C	Pdlim1	intron 5	disrupt CDS	chr19	40303684	515	SAME
75_91C	Hpse2	intron 3	disrupt CDS	chr19	43226396	819	OPPOSITE
75_91C	Rbm20	3 prime	20.805 kb	chr19	53962375	343	SAME
75_91C	Atrnl1	3 prime	2.957 kb	chr19	58210787	735	SAME
75_91C	D19Ertd737e	intron 5	disrupt CDS	chr19	60291153	18248	OPPOSITE
75_91C	Prlhr	5 prime	24.129 kb	chr19	60568336	632	SAME
75_91C	Gm14501	3 prime	5.371 kb	chrX	8933634	665	OPPOSITE
75_91C				chrX	118337174	603
75_91C				chrX	143069032	437
92_76C	Rasal2	intron 14	disrupt CDS	chr1	159080306	2320	SAME
92_76C	Rasal2	intron 8	disrupt CDS	chr1	159105048	7575	SAME
92_76C				chr5	68792486	2957
92_76C				chr5	78750192	3239
92_76C				chr5	82615329	4299
92_76C	Ptpn11	3 prime	71.648 kb	chr5	121569758	3379	SAME
92_76C	Eif4h	intron 2	disrupt CDS	chr5	135103149	8151	SAME
92_76C	Cpeb1	intron 2	disrupt CDS	chr7	88518003	7956	OPPOSITE
92_76C	Clpb	intron 3	disrupt CDS	chr7	108847375	2804	SAME
92_76C	Myo16	intron 20	disrupt CDS	chr8	10456782	2343	OPPOSITE
92_76C	Myo16	intron 20	disrupt CDS	chr8	10456890	25064	OPPOSITE
92_76C	Asna1	intron 4	disrupt CDS	chr8	87543031	45968	SAME
92_76C	Asna1	intron 4	disrupt CDS	chr8	87543148	2939	SAME
92_76C	Syn3	intron 4	disrupt CDS	chr10	85823150	1639	OPPOSITE
92_76C				chr11	47684652	5672
92_76C				chr11	47684769	5443
92_76C				chr11	47695480	9003
92_76C				chr11	47746753	3129
92_76C	Gpatch8	intron 2	disrupt CDS	chr11	102394580	12845	OPPOSITE
92_76C	Gpatch8	intron 2	disrupt CDS	chr11	102394581	3652	OPPOSITE
92_76C	Rab10	5 prime	38.947 kb	chr12	3348916	2269	OPPOSITE
92_76C				chr12	47208156	13190
92_76C	Map4k5	intron 22	disrupt CDS	chr12	70919579	2043	OPPOSITE
92_76C				chr12	78714987	27636
92_76C	Cadps	intron 1	disrupt CDS	chr14	13551558	2642	SAME
92_76C	Fyb	intron 15	disrupt CDS	chr15	6607079	117582	OPPOSITE
92_76C				chr15	13844078	2045
92_76C	Pgcp	intron 1	not disrupt CDS	chr15	33019281	190698	OPPOSITE
92_76C	Vps13b	intron 58	disrupt CDS	chr15	35850778	162830	OPPOSITE
92_76C				chr15	41117180	15355
92_76C	Angpt1	5 prime	52.055 kb	chr15	42560396	3206	OPPOSITE
92_76C	Trib1	3 prime	54.650 kb	chr15	59543304	4175	SAME
92_76C	1700025B11Rik	5 prime	16.132 kb	chr15	77408454	2380	SAME
92_76C	Lrrk2	3 prime	11.420 kb	chr15	91657975	2088	OPPOSITE
92_76C	Sytl3	intron 4	disrupt CDS	chr17	6908924	7004	SAME
92_76C				chr18	16530902	8318
92_76C				chr18	16531002	8722
92_76C	Cdh2	intron 6	disrupt CDS	chr18	16802436	1954	SAME
92_76C	Cdh2	intron 5	disrupt CDS	chr18	16804863	3706	SAME
92_76C	Yipf5	3 prime	61.703 kb	chr18	40317350	2506	OPPOSITE
92_76C	Tcf4	intron 5	disrupt CDS	chr18	69655580	5488	SAME
92_76C	Uhrf2	intron 3	disrupt CDS	chr19	30142888	2281	SAME
95_89C	Ncoa2	exon 22	not disrupt CDS	chr1	13131658	485	SAME
95_89C	Pi15	3 prime	61.589 kb	chr1	17682609	2489	OPPOSITE
95_89C				chr1	142784220	1424
95_89C	1700080N15Rik	3 prime	91.105 kb	chr2	3971082	670	OPPOSITE
95_89C	Commd3	5 prime	64.762 kb	chr2	18533081	538	OPPOSITE
95_89C	Arhgap21	intron 9	disrupt CDS	chr2	20792476	1595	OPPOSITE
95_89C	Arhgap21	intron 9	disrupt CDS	chr2	20792593	16660	OPPOSITE
95_89C	Arhgap21	exon 7	disrupt CDS	chr2	20802633	6650	SAME
95_89C	Gad2	intron 4	disrupt CDS	chr2	22480635	518	OPPOSITE
95_89C	Grin1	intron 2	disrupt CDS	chr2	25169229	1373	SAME
95_89C	Scn2a1	3 prime	59.192 kb	chr2	65664696	709	SAME
95_89C	Ambra1	intron 16	disrupt CDS	chr2	91747105	1536	SAME
95_89C	D430041D05Rik	intron 1	disrupt CDS	chr2	104249200	38598	OPPOSITE
95_89C	D430041D05Rik	intron 1	disrupt CDS	chr2	104249317	936	OPPOSITE
95_89C				chr2	133650976	1091
95_89C	Angpt4	intron 4	disrupt CDS	chr2	151755759	451	SAME
95_89C	Myt1	intron 1	not disrupt CDS	chr2	181506025	501	OPPOSITE
95_89C	Lrriq3	intron 5	disrupt CDS	chr3	154823375	642	SAME
95_89C				chr5	40566449	507
95_89C	Gabra4	intron 2	disrupt CDS	chr5	72039964	549	SAME
95_89C	Pdgfra	3 prime	26.858 kb	chr5	75621087	440	OPPOSITE
95_89C	Med13l	5 prime	233.429 kb	chr5	118982017	678	SAME
95_89C	Gpr133	3 prime	8.666 kb	chr5	129719140	401	OPPOSITE
95_89C	Fgd5	intron 18	disrupt CDS	chr6	92023821	524	SAME
95_89C	Suclg2	intron 6	disrupt CDS	chr6	95532387	664	SAME
95_89C	Ntf3	intron 1	not disrupt CDS	chr6	126102753	511	SAME
95_89C	Peg3	intron 2	not disrupt CDS	chr7	6672439	568	SAME
95_89C	Peg3	intron 2	not disrupt CDS	chr7	6672440	1611	SAME
95_89C	Usp29	intron 2	not disrupt CDS	chr7	6865251	449	SAME
95_89C	Atp10a	intron 1	disrupt CDS	chr7	65982892	564	OPPOSITE
95_89C	Sh3gl3	intron 8	disrupt CDS	chr7	89442966	2534	SAME
95_89C	Sh3gl3	intron 8	disrupt CDS	chr7	89443083	475	SAME
95_89C				chr8	15416586	454
95_89C				chr8	105707109	436
95_89C	Cdh13	intron 3	disrupt CDS	chr8	121242626	454	OPPOSITE
95_89C	Mre11a	intron 16	disrupt CDS	chr9	14633207	1833	SAME
95_89C	BC024479	intron 1	disrupt CDS	chr9	37307460	481	SAME
95_89C	3110039I08Rik	intron 1	not disrupt CDS	chr9	41186001	474	OPPOSITE
95_89C				chr9	89353839	1543
95_89C	E330023G01	intron 1	not disrupt CDS	chr9	98692905	518	SAME
95_89C	Scn5a	intron 3	disrupt CDS	chr9	119466915	613	OPPOSITE
95_89C	Plekhg1	intron 2	not disrupt CDS	chr10	6508685	464	OPPOSITE
95_89C	Ccdc109a	intron 1	disrupt CDS	chr10	59000232	545	OPPOSITE
95_89C	Eif4ebp2	intron 1	disrupt CDS	chr10	60909299	5183	OPPOSITE
95_89C	Ube2n	intron 1	disrupt CDS	chr10	95001572	1224	OPPOSITE
95_89C	Abca13	intron 55	disrupt CDS	chr11	9504521	1095	OPPOSITE
95_89C	Usp34	intron 15	disrupt CDS	chr11	23266274	2862	SAME
95_89C	Usp34	intron 15	disrupt CDS	chr11	23266391	1328	SAME
95_89C	Efemp1	3 prime	90.588 kb	chr11	a	611	SAME
95_89C	Ccnjl	intron 3	disrupt CDS	chr11	43375269	608	SAME
95_89C	1810010H24Rik	5 prime	13.827 kb	chr11	106877929	1003	OPPOSITE
95_89C	Afmid	intron 4	disrupt CDS	chr11	117695302	2694	SAME
95_89C	Slc8a3	intron 3	disrupt CDS	chr12	82315843	1330	SAME
95_89C				chr13	6333077	818
95_89C				chr13	7015131	3291
95_89C	Vmn1r223	3 prime	9.935 kb	chr13	23352127	4263	SAME
95_89C	Zfp322a	intron 2	not disrupt CDS	chr13	23458293	537	OPPOSITE
95_89C	Gm11346	5 prime	5.287 kb	chr13	24701923	572	SAME
95_89C	Dcdc2a	intron 7	disrupt CDS	chr13	25241764	1290	SAME
95_89C	Dcdc2a	intron 7	disrupt CDS	chr13	25241881	581	SAME
95_89C	Dcdc2a	intron 7	disrupt CDS	chr13	25268029	835	SAME
95_89C	Fars2	intron 1	not disrupt CDS	chr13	36245837	1538	SAME
95_89C	Pitx1	5 prime	9.293 kb	chr13	55942079	595	SAME
95_89C	Rasa1	intron 1	disrupt CDS	chr13	85419303	491	OPPOSITE
95_89C	Jmy	intron 1	disrupt CDS	chr13	94264027	1223	SAME
95_89C	Srek1ip1	intron 4	disrupt CDS	chr13	105625788	391	OPPOSITE
95_89C	Naa30	3 prime	2.973 kb	chr14	49813679	502	OPPOSITE
95_89C				chr14	88463680	712
95_89C	Rbm26	intron 1	disrupt CDS	chr14	105564219	4263	SAME
95_89C	Zic5	3 prime	6.725 kb	chr14	122858155	2459	SAME
95_89C				chr15	14855466	493
95_89C	Cdh12	5 prime	523.943 kb	chr15	20995345	413	SAME
95_89C				chr15	24139933	971
95_89C	Mir297-1	3 prime	82.574 kb	chr15	27329072	534	OPPOSITE
95_89C	Lrp12	intron 1	disrupt CDS	chr15	39769612	1311	SAME
95_89C	Zfpm2	intron 3	disrupt CDS	chr15	40617930	686	OPPOSITE
95_89C	Angpt1	intron 5	disrupt CDS	chr15	42300872	742	OPPOSITE
95_89C	Csmd3	intron 13	disrupt CDS	chr15	47875627	587	OPPOSITE
95_89C				chr15	49230935	555
95_89C	Trps1	intron 4	disrupt CDS	chr15	50574176	564	SAME
95_89C	Khdrbs3	3 prime	57.796 kb	chr15	68981744	507	OPPOSITE
95_89C	Gm19782	intron 3	not disrupt CDS	chr15	69852549	547	OPPOSITE
95_89C				chr15	72078982	1693
95_89C	Ppp6r2	intron 4	not disrupt CDS	chr15	89077018	972	SAME
95_89C	Ppp6r2	intron 4	not disrupt CDS	chr15	89077135	2639	SAME
95_89C	Olfr283	5 prime	13.508 kb	chr15	98223047	612	OPPOSITE
95_89C	Crebbp	intron 3	disrupt CDS	chr16	4154799	43598	SAME
95_89C	Crebbp	exon 3	disrupt CDS	chr16	4154916	3249	SAME
95_89C	Crebbp	intron 2	disrupt CDS	chr16	4177632	496	SAME
95_89C	Igf2bp2	5 prime	41.457 kb	chr16	22204829	424	OPPOSITE
95_89C				chr16	29073841	917
95_89C	Gsk3b	intron 1	disrupt CDS	chr16	38127843	480	OPPOSITE
95_89C				chr16	50977937	517
95_89C	Tbc1d23	intron 10	disrupt CDS	chr16	57190866	657	OPPOSITE
95_89C	Filip1l	intron 1	not disrupt CDS	chr16	57468267	1172	OPPOSITE
95_89C	4931408A02Rik	intron 1	disrupt CDS	chr16	90839225	634	SAME
95_89C				chr17	4842267	1209
95_89C	5730437N04Rik	intron 3	disrupt CDS	chr17	5428811	400	OPPOSITE
95_89C	2210404J11Rik	3 prime	90.041 kb	chr17	15291237	961	OPPOSITE
95_89C	Clip4	intron 6	disrupt CDS	chr17	72153092	10255	OPPOSITE
95_89C	Clip4	intron 6	disrupt CDS	chr17	72153209	913	OPPOSITE
95_89C	Thada	intron 26	disrupt CDS	chr17	84752266	1401	SAME
95_89C	Thada	intron 26	disrupt CDS	chr17	84752370	1860	SAME
95_89C				chr18	29274098	529
95_89C	Mc4r	5 prime	15.851 kb	chr18	67035977	1194	SAME
95_89C	D18Ertd653e	intron 1	not disrupt CDS	chr18	68205236	422	SAME
95_89C	Dcc	intron 1	disrupt CDS	chr18	72166722	8402	SAME
95_89C	Dcc	intron 1	disrupt CDS	chr18	72339309	450	OPPOSITE
95_89C	Dcc	intron 1	disrupt CDS	chr18	72478866	1073	SAME
95_89C	Setbp1	intron 2	disrupt CDS	chr18	79201461	530	SAME
95_89C				chr18	87694354	759
95_89C	Dagla	5 prime	51.560 kb	chr19	10430927	2665	SAME
95_89C	Dagla	5 prime	51.677 kb	chr19	10431044	8010	SAME
95_89C	2018-03-05	3 prime	19.078 kb	chr19	37318025	845	SAME
95_89C	Atrnl1	intron 27	disrupt CDS	chr19	58022600	631	SAME
95_89C				chrX	165979561	446
95_89C	Mid1	5 prime	333.142 kb	chrX	166095587	666	OPPOSITE

## Sheet: Table5
Supplementary Table 5 - Control Insertions - Metastatic Medulloblastoma
GENE	Chi-squared	D.F.	P-VALUE	FDR	NUM_TUMORS	CLONAL_RATIO
Foxf2	475.214	1	0	0	3	1
Nudcd1	401.926	1	0	0	7	1.143
Trhr	869.502	1	0	0	9	1.444
Eny2	377.705	1	3.93e-84	2.12e-80	4	1
A930017M01Rik	344	1	8.58e-77	3.7e-73	3	1
Eras	182.942	1	1.1e-41	3.96e-38	2	1.5
Pkhd1l1	117.822	1	1.9e-27	5.84e-24	6	1.167
Slamf7	82.226	1	1.21e-19	3.27e-16	2	1
Uhmk1	78.077	1	9.91e-19	2.37e-15	2	1
Sdc2	75.803	1	3.13e-18	6.14e-15	4	1
Ttc35	73.833	1	8.5e-18	1.53e-14	3	1
Rabgap1l	71.038	1	3.5e-17	5.81e-14	9	3.444
5730410E15Rik	68.406	1	1.33e-16	1.91e-13	4	1.5
Il7r	59.847	1	1.03e-14	1.05e-11	2	1
Khdrbs3	57.902	1	2.76e-14	2.58e-11	4	1
Cdh12	57.253	1	3.83e-14	3.44e-11	8	1.25
C6	55.653	1	8.64e-14	6.65e-11	3	1
Rspo2	50.28	1	1.33e-12	7.56e-10	4	1.25
Ghr	47.004	1	7.08e-12	3.05e-09	5	1.6
Cdh18	46.858	1	7.63e-12	3.22e-09	7	1.143
Pgcp	46.676	1	8.37e-12	3.4e-09	7	1.286
Ppp1cb	46.688	1	8.32e-12	3.45e-09	2	1
Tmprss7	46.284	1	1.02e-11	4.08e-09	2	1
Rictor	44.761	1	2.23e-11	7.99e-09	3	1
Csmd3	42.595	1	6.73e-11	2.04e-08	12	2.167
A2m	42.598	1	6.72e-11	2.07e-08	2	1
Ero1lb	42.016	1	9.05e-11	2.6e-08	2	1
Tmem182	42.04	1	8.94e-11	2.64e-08	2	1
Sema5a	40.891	1	1.61e-10	4.44e-08	6	1
Oxr1	40.563	1	1.9e-10	5.13e-08	6	1.167
Rgs13	39.27	1	3.69e-10	8.93e-08	2	3.5
Oxct1	37.607	1	8.65e-10	1.86e-07	3	2
4833403I15Rik	35.42	1	2.66e-09	5.07e-07	2	1
Taf2	32.973	1	9.34e-09	1.55e-06	2	1
Tnn	32.82	1	1.01e-08	1.65e-06	2	1
Rfwd2	32.1	1	1.46e-08	2.25e-06	3	1.667
Ccdc67	31.905	1	1.62e-08	2.47e-06	2	1
Pkp2	31.433	1	2.06e-08	2.97e-06	2	1
Vps13b	27.962	1	1.24e-07	1.53e-05	6	1.333
Angpt1	27.888	1	1.29e-07	1.56e-05	4	1.5
Dpys	27.119	1	1.91e-07	2.15e-05	2	1
Samd12	25.788	1	3.81e-07	4.02e-05	5	1.4
Ctnnd2	25.761	1	3.86e-07	4.04e-05	7	1
Zfy2	24.163	1	8.85e-07	8.71e-05	2	1
Serinc5	23.045	1	1.58e-06	0.000145	2	1.5

## Sheet: Table6
Supplementary Table 6 - Control Insertions - Metastatic Medulloblastoma (per sample)
Tumor Sample	Gene	Location	Classification	Chromosome	Start	End	Strand
119_19F	St18	intron 21	not disrupt CDS	chr1	6840433	545	SAME
119_19F				chr1	14517355	469
119_19F	Msc	5 prime	64.007 kb	chr1	14810054	454	SAME
119_19F	Bai3	intron 5	disrupt CDS	chr1	25598653	2237	SAME
119_19F				chr1	35427532	838
119_19F	Lonrf2	3 prime	31.518 kb	chr1	38846542	1917	SAME
119_19F	Tmem182	intron 3	disrupt CDS	chr1	40872726	4589	OPPOSITE
119_19F	Nck2	3 prime	62.725 kb	chr1	43690088	1000	OPPOSITE
119_19F	Slc39a10	5 prime	15.180 kb	chr1	46925534	1547	OPPOSITE
119_19F				chr1	47116157	531
119_19F	Cd28	5 prime	102.430 kb	chr1	60727773	1096	SAME
119_19F	Cul3	5 prime	62.086 kb	chr1	80399091	755	OPPOSITE
119_19F	Col4a3	intron 1	disrupt CDS	chr1	82623031	3035	SAME
119_19F	Agap1	intron 11	disrupt CDS	chr1	91673970	497	OPPOSITE
119_19F				chr1	98218997	385
119_19F	4930533P14Rik	3 prime	77.886 kb	chr1	98481264	1102	SAME
119_19F				chr1	104524390	1446
119_19F	Zcchc2	5 prime	79.274 kb	chr1	107851380	1242	SAME
119_19F	Bcl2	3 prime	176.382 kb	chr1	108434485	562	OPPOSITE
119_19F	Serpinb10-ps	intron 7	disrupt CDS	chr1	109441920	1521	OPPOSITE
119_19F				chr1	110892837	858
119_19F				chr1	112313872	1054
119_19F	Cdh19	intron 1	not disrupt CDS	chr1	112862595	419	SAME
119_19F	Inhbb	3 prime	72.678 kb	chr1	121246147	1603	OPPOSITE
119_19F	B230209K01Rik	5 prime	117.136 kb	chr1	122900416	1081	SAME
119_19F				chr1	126463053	330
119_19F	Slc35f5	5 prime	74.590 kb	chr1	127417671	1321	OPPOSITE
119_19F	Nckap5	intron 2	disrupt CDS	chr1	128480721	366	SAME
119_19F				chr1	139067119	1860
119_19F	Ptprc	intron 20	disrupt CDS	chr1	139984742	803	OPPOSITE
119_19F	Lhx9	3 prime	66.649 kb	chr1	140672372	1540	SAME
119_19F	2310009B15Rik	5 prime	20.725 kb	chr1	140774156	365	OPPOSITE
119_19F	Kcnt2	intron 1	disrupt CDS	chr1	142232482	892	SAME
119_19F	Kcnt2	intron 14	disrupt CDS	chr1	142398860	1257	SAME
119_19F				chr1	142946328	1912
119_19F				chr1	142961487	286
119_19F				chr1	146225465	1121
119_19F				chr1	147591438	774
119_19F	Fam5c	5 prime	411.906 kb	chr1	148337696	692	OPPOSITE
119_19F				chr1	149063534	303
119_19F				chr1	149063544	594
119_19F				chr1	149276414	1640
119_19F				chr1	149276415	552
119_19F				chr1	149483444	312
119_19F	Hmcn1	intron 81	disrupt CDS	chr1	152464246	384	SAME
119_19F	1190005F20Rik	3 prime	10.292 kb	chr1	153315605	695	OPPOSITE
119_19F	Rasal2	intron 3	disrupt CDS	chr1	159197673	901	OPPOSITE
119_19F	Rasal2	intron 3	disrupt CDS	chr1	159197675	366	OPPOSITE
119_19F	Rasal2	intron 1	disrupt CDS	chr1	159304802	282	OPPOSITE
119_19F				chr1	159644797	274
119_19F				chr1	159920027	635
119_19F	Pappa2	intron 20	disrupt CDS	chr1	160668858	1705	SAME
119_19F	Pappa2	intron 9	disrupt CDS	chr1	160768263	1868	OPPOSITE
119_19F	Rfwd2	intron 1	disrupt CDS	chr1	161168665	1288	SAME
119_19F	Rfwd2	intron 2	disrupt CDS	chr1	161173031	6820	OPPOSITE
119_19F	Rfwd2	intron 18	disrupt CDS	chr1	161264891	1628	OPPOSITE
119_19F	Rfwd2	3 prime	20.258 kb	chr1	161297969	1179	SAME
119_19F	Tnn	intron 9	disrupt CDS	chr1	162055243	275	SAME
119_19F	Rabgap1l	intron 19	disrupt CDS	chr1	162226860	20121	SAME
119_19F	Rabgap1l	intron 1	not disrupt CDS	chr1	162672002	588	SAME
119_19F	Rabgap1l	intron 1	not disrupt CDS	chr1	162674782	438	SAME
119_19F	Rc3h1	intron 2	disrupt CDS	chr1	162866844	446	OPPOSITE
119_19F	Zbtb37	intron 3	disrupt CDS	chr1	162951836	714	OPPOSITE
119_19F	Gas5	3 prime	0.787 kb	chr1	162969455	365	OPPOSITE
119_19F	Tnfsf4	intron 1	disrupt CDS	chr1	163341242	637	SAME
119_19F	Tnfsf18	3 prime	81.829 kb	chr1	163517250	627	SAME
119_19F	Tnfsf18	3 prime	81.830 kb	chr1	163517251	329	SAME
119_19F	Tnfsf18	3 prime	81.833 kb	chr1	163517254	414	SAME
119_19F	Fasl	3 prime	95.009 kb	chr1	163623617	443	SAME
119_19F	Dnm3	intron 14	disrupt CDS	chr1	164113528	2088	SAME
119_19F	Dnm3	intron 4	disrupt CDS	chr1	164259466	1006	SAME
119_19F	Dnm3	intron 4	disrupt CDS	chr1	164283529	1004	SAME
119_19F	LOC433374	5 prime	10.277 kb	chr1	166791292	832	SAME
119_19F	LOC433374	5 prime	9.512 kb	chr1	166792057	1369	OPPOSITE
119_19F	LOC433374	5 prime	9.470 kb	chr1	166792099	4089	OPPOSITE
119_19F	LOC433374	intron 1	not disrupt CDS	chr1	166794482	2237	SAME
119_19F	Xcl1	5 prime	74.873 kb	chr1	166940514	385	OPPOSITE
119_19F	Fam78b	3 prime	90.407 kb	chr1	169111840	1297	SAME
119_19F	Fam78b	3 prime	90.409 kb	chr1	169111842	745	SAME
119_19F	Uck2	3 prime	96.694 kb	chr1	169118564	1388	SAME
119_19F	Pbx1	intron 5	disrupt CDS	chr1	170122855	1714	SAME
119_19F				chr1	170871632	1711
119_19F	Fcgr2b	3 prime	17.325 kb	chr1	172888877	3044	SAME
119_19F	Olfr1408	3 prime	3.030 kb	chr1	175058316	713	OPPOSITE
119_19F	Pydc4	3 prime	8.162 kb	chr1	175521243	390	OPPOSITE
119_19F	Pld5	intron 5	disrupt CDS	chr1	177962508	792	OPPOSITE
119_19F	Pld5	intron 1	disrupt CDS	chr1	178075865	464	SAME
119_19F	Zfp238	5 prime	65.763 kb	chr1	179315134	274	SAME
119_19F	Zfp238	5 prime	46.425 kb	chr1	179334472	1020	OPPOSITE
119_19F	Smyd3	intron 5	disrupt CDS	chr1	181078169	589	OPPOSITE
119_19F	Wdr26	intron 4	disrupt CDS	chr1	183130383	1396	SAME
119_19F				chr1	188341786	922
119_19F	Kctd3	5 prime	17.950 kb	chr1	190849669	613	OPPOSITE
119_19F	Sertad4	5 prime	27.809 kb	chr1	194709755	350	OPPOSITE
119_19F				chr2	48281609	1943
119_19F	Tank	intron 2	disrupt CDS	chr2	61459449	351	OPPOSITE
119_19F	Grb14	3 prime	119.853 kb	chr2	64740970	1147	OPPOSITE
119_19F	C1qtnf4	intron 1	not disrupt CDS	chr2	90728028	2846	SAME
119_19F	C1qtnf4	intron 1	not disrupt CDS	chr2	90728029	355	SAME
119_19F	Ralgapa2	intron 12	disrupt CDS	chr2	146258245	1250	OPPOSITE
119_19F	Plk1s1	5 prime	120.964 kb	chr2	146674861	1576	OPPOSITE
119_19F	Mafb	3 prime	11.850 kb	chr2	160180951	1293	SAME
119_19F	Cse1l	intron 10	disrupt CDS	chr2	166753983	770	SAME
119_19F	Cse1l	intron 10	disrupt CDS	chr2	166753984	324	SAME
119_19F	Car1	5 prime	21.340 kb	chr3	14829705	339	OPPOSITE
119_19F	Agtr1b	5 prime	28.522 kb	chr3	20294621	468	SAME
119_19F	Fndc3b	intron 9	disrupt CDS	chr3	27395329	3462	OPPOSITE
119_19F	Fndc3b	intron 9	disrupt CDS	chr3	27395331	1105	OPPOSITE
119_19F	Fndc3b	intron 9	disrupt CDS	chr3	27395332	314	OPPOSITE
119_19F	Plrg1	3 prime	95.773 kb	chr3	82971986	1171	SAME
119_19F	Plrg1	3 prime	95.774 kb	chr3	82971987	413	SAME
119_19F				chr3	124454719	1302
119_19F	Ppa2	intron 1	disrupt CDS	chr3	132981361	815	OPPOSITE
119_19F	4930425O10Rik	5 prime	5.631 kb	chr3	138395579	351	SAME
119_19F	Lrrc7	intron 1	not disrupt CDS	chr3	158212856	375	SAME
119_19F	Impad1	5 prime	64.352 kb	chr4	4784805	1290	SAME
119_19F	Zfp352	5 prime	72.357 kb	chr4	89820021	1198	SAME
119_19F	Ror1	5 prime	354.725 kb	chr4	99760425	2589	OPPOSITE
119_19F	Dmap1	5 prime	15.969 kb	chr4	117370799	1092	OPPOSITE
119_19F	Hivep3	intron 1	not disrupt CDS	chr4	119644946	761	SAME
119_19F	1700095A21Rik	5 prime	43.693 kb	chr4	145635307	1791	OPPOSITE
119_19F	Mir34a	3 prime	13.131 kb	chr4	149455795	1196	SAME
119_19F	Mir34a	3 prime	13.132 kb	chr4	149455796	480	SAME
119_19F	9330182L06Rik	intron 1	disrupt CDS	chr5	9275299	1898	SAME
119_19F	Ppp1cb	5 prime	46.131 kb	chr5	32749954	679	SAME
119_19F	4930425K10Rik	5 prime	37.620 kb	chr5	68371940	1063	OPPOSITE
119_19F	4930425K10Rik	5 prime	37.623 kb	chr5	68371943	275	OPPOSITE
119_19F	Kdr	3 prime	62.314 kb	chr5	76312139	2325	OPPOSITE
119_19F	Slc4a4	intron 3	disrupt CDS	chr5	89409491	325	OPPOSITE
119_19F	Anxa3	3 prime	98.462 kb	chr5	97373449	1248	SAME
119_19F	Cplx1	intron 2	disrupt CDS	chr5	108977522	386	SAME
119_19F	Ccdc64	intron 2	disrupt CDS	chr5	116151980	1037	SAME
119_19F	Vmn1r33	3 prime	24.975 kb	chr6	66537587	377	SAME
119_19F				chr6	81523455	521
119_19F	Vmn1r52	3 prime	1.223 kb	chr6	90130862	718	OPPOSITE
119_19F	A2m	intron 7	disrupt CDS	chr6	121592850	1115	SAME
119_19F	Olfr1346	5 prime	2.609 kb	chr7	6425155	1327	OPPOSITE
119_19F	Mctp2	intron 20	disrupt CDS	chr7	79240917	635	SAME
119_19F				chr7	118367715	331
119_19F	A730082K24Rik	3 prime	28.278 kb	chr7	122155759	364	SAME
119_19F	Tmem159	5 prime	59.710 kb	chr7	127204790	1141	OPPOSITE
119_19F	Arhgap17	intron 1	disrupt CDS	chr7	130492679	6787	SAME
119_19F	Adam5	intron 13	disrupt CDS	chr8	25900481	1376	OPPOSITE
119_19F	Sgcz	intron 1	disrupt CDS	chr8	39335333	295	OPPOSITE
119_19F	Spock3	3 prime	74.802 kb	chr8	65910695	707	OPPOSITE
119_19F				chr8	110447235	1962
119_19F	Zfp612	3 prime	14.787 kb	chr8	112631439	305	SAME
119_19F	Cdyl2	5 prime	63.792 kb	chr8	119320683	700	OPPOSITE
119_19F				chr9	17422628	531
119_19F	Bbs9	3 prime	0.109 kb	chr9	22692833	2058	OPPOSITE
119_19F				chr9	47058950	569
119_19F	Dixdc1	intron 17	disrupt CDS	chr9	50488764	655	OPPOSITE
119_19F	Plod2	3 prime	11.243 kb	chr9	92514508	897	OPPOSITE
119_19F				chr9	93151421	1021
119_19F	Acpp	exon 11	not disrupt CDS	chr9	104191113	516	SAME
119_19F	Cpne4	intron 1	not disrupt CDS	chr9	104488784	2593	OPPOSITE
119_19F	Tgfbr2	intron 1	disrupt CDS	chr9	116056825	383	OPPOSITE
119_19F	Tcf21	5 prime	85.496 kb	chr10	22625430	627	OPPOSITE
119_19F	Trmt11	intron 2	disrupt CDS	chr10	30316594	1319	SAME
119_19F				chr10	47756286	1059
119_19F	Tmtc2	intron 2	disrupt CDS	chr10	104809564	287	OPPOSITE
119_19F	Ppp1r12a	5 prime	206.402 kb	chr10	107508229	1110	OPPOSITE
119_19F	Vstm2a	3 prime	16.478 kb	chr11	16201032	1182	OPPOSITE
119_19F	1110067D22Rik	5 prime	52.904 kb	chr11	20784015	888	SAME
119_19F	Timd4	intron 1	disrupt CDS	chr11	46628265	1330	OPPOSITE
119_19F	2810001G20Rik	3 prime	19.748 kb	chr11	63916509	1036	OPPOSITE
119_19F	Olfr380	3 prime	7.485 kb	chr11	73260227	702	OPPOSITE
119_19F	Olfr380	3 prime	7.484 kb	chr11	73260228	330	OPPOSITE
119_19F	Kcns3	3 prime	83.372 kb	chr12	11073807	4509	SAME
119_19F	Nbas	3 prime	25.847 kb	chr12	13616464	621	SAME
119_19F	Atxn7l1	3 prime	9.616 kb	chr12	33945638	300	SAME
119_19F				chr12	48262164	1854
119_19F	Brms1l	3 prime	40.189 kb	chr12	57010911	373	OPPOSITE
119_19F				chr12	63877520	945
119_19F	Syne2	intron 71	disrupt CDS	chr12	77128265	308	OPPOSITE
119_19F	Max	5 prime	32.252 kb	chr12	78095487	408	OPPOSITE
119_19F	Adck1	3 prime	84.648 kb	chr12	89784810	789	SAME
119_19F	Nrsn1	5 prime	43.213 kb	chr13	25405078	288	OPPOSITE
119_19F	Prl7d1	5 prime	1.740 kb	chr13	27810346	1853	SAME
119_19F	Bicd2	intron 2	disrupt CDS	chr13	49451520	1220	SAME
119_19F				chr13	52368855	1209
119_19F	Tifab	5 prime	22.340 kb	chr13	56302586	1009	SAME
119_19F				chr13	72437067	1702
119_19F				chr13	84240569	331
119_19F	Serinc5	intron 2	disrupt CDS	chr13	93443238	2164	SAME
119_19F	Serinc5	intron 2	disrupt CDS	chr13	93443239	1151	SAME
119_19F	Parp8	intron 3	disrupt CDS	chr13	117752416	756	OPPOSITE
119_19F	Parp8	5 prime	56.757 kb	chr13	117871080	2191	OPPOSITE
119_19F	Kcnma1	intron 18	disrupt CDS	chr14	24224678	1854	SAME
119_19F	Otx2	5 prime	0.353 kb	chr14	49282900	422	SAME
119_19F				chr14	82588161	1012
119_19F				chr14	101481514	484
119_19F	Abat	intron 5	disrupt CDS	chr16	8586583	533	OPPOSITE
119_19F	Mapk1	intron 6	disrupt CDS	chr16	17035533	589	SAME
119_19F	Csnka2ip	3 prime	42.958 kb	chr16	64436002	282	OPPOSITE
119_19F	2310034C09Rik	3 prime	6.302 kb	chr16	88766336	476	SAME
119_19F	2310034C09Rik	3 prime	6.303 kb	chr16	88766337	504	SAME
119_19F	1700110C19Rik	3 prime	0.934 kb	chr17	10523111	1527	OPPOSITE
119_19F	AI413582	5 prime	2.823 kb	chr17	27705495	1439	SAME
119_19F				chr17	59500495	978
119_19F	Fert2	intron 1	disrupt CDS	chr17	64252058	298	OPPOSITE
119_19F	Nol4	intron 8	disrupt CDS	chr18	22923089	359	OPPOSITE
119_19F	Htr7	3 prime	162.036 kb	chr19	35969814	369	SAME
119_19F	Rab39b	intron 1	disrupt CDS	chrX	72822791	685	SAME
119_19F	Gm6927	5 prime	3.833 kb	chrX	74924624	348	SAME
119_19F	Il1rapl2	intron 2	disrupt CDS	chrX	134235146	592	OPPOSITE
119_19F	Foxr2	intron 3	not disrupt CDS	chrX	149563339	493	SAME
119_19F	Foxr2	intron 3	not disrupt CDS	chrX	149563340	576	SAME
129_49P	Terf1	intron 4	disrupt CDS	chr1	15806363	6901	SAME
129_49P				chr1	29177874	3321
129_49P	Pard3b	intron 22	disrupt CDS	chr1	62639594	351	SAME
129_49P	Nuak2	exon 7	not disrupt CDS	chr1	134229611	1129	SAME
129_49P	Nebl	3 prime	467.075 kb	chr2	17185620	4007	SAME
129_49P	Hnf4g	intron 1	disrupt CDS	chr3	3586516	187	SAME
129_49P	Mbnl1	5 prime	216.227 kb	chr3	60217443	13521	OPPOSITE
129_49P	Bche	5 prime	94.176 kb	chr3	73606513	2610	OPPOSITE
129_49P	Gnat3	intron 5	disrupt CDS	chr5	17520566	1095	SAME
129_49P	Prdm8	3 prime	30.015 kb	chr5	98646482	1412	SAME
129_49P	Sdk1	intron 1	disrupt CDS	chr5	141912938	471	OPPOSITE
129_49P	Cbx3	intron 2	disrupt CDS	chr6	51424918	638	SAME
129_49P	Ano5	5 prime	110.218 kb	chr7	58743861	3981	OPPOSITE
129_49P				chr7	78361939	2553
129_49P	3110040N11Rik	intron 1	disrupt CDS	chr7	88933544	317	OPPOSITE
129_49P	Dlg2	intron 2	disrupt CDS	chr7	98790298	694	SAME
129_49P	Dlg2	intron 9	disrupt CDS	chr7	99123185	5544	OPPOSITE
129_49P	Olfr683	3 prime	2.931 kb	chr7	112289892	2659	OPPOSITE
129_49P	Olfr510	3 prime	2.315 kb	chr7	115814191	453	OPPOSITE
129_49P	Sgcz	3 prime	1203.253 kb	chr8	38521309	295	SAME
129_49P	Efha2	intron 1	disrupt CDS	chr8	41416443	268	SAME
129_49P	Tinag	5 prime	6.256 kb	chr9	76899844	1598	OPPOSITE
129_49P	Mei4	intron 1	not disrupt CDS	chr9	81760013	748	OPPOSITE
129_49P	Taar4	5 prime	3.078 kb	chr10	23678265	2718	SAME
129_49P				chr10	113500302	1305
129_49P	1700064J06Rik	5 prime	90.676 kb	chr10	118449487	3217	OPPOSITE
129_49P	Trp53	exon 4	disrupt CDS	chr11	69401008	3968	SAME
129_49P				chr12	93939252	4733
129_49P				chr12	108983171	1504
129_49P				chr12	116371199	2393
129_49P	2010111I01Rik	intron 1	disrupt CDS	chr13	63124465	2979	OPPOSITE
129_49P	Mctp1	intron 1	not disrupt CDS	chr13	76623428	1731	OPPOSITE
129_49P	4930452B06Rik	intron 15	disrupt CDS	chr14	9272409	293	SAME
129_49P	Setdb2	intron 12	disrupt CDS	chr14	60028718	1677	OPPOSITE
129_49P	C6	intron 7	disrupt CDS	chr15	4711969	233	OPPOSITE
129_49P	Drosha	intron 26	disrupt CDS	chr15	12841340	715	OPPOSITE
129_49P				chr15	16220890	443
129_49P				chr15	16527167	567
129_49P				chr15	17424276	2440
129_49P				chr15	19326887	315
129_49P				chr15	20170423	1144
129_49P	Cdh18	intron 4	disrupt CDS	chr15	23220389	12939	SAME
129_49P				chr15	23909751	2370
129_49P				chr15	24460531	269
129_49P	Fbxl7	5 prime	85.112 kb	chr15	26910431	393	SAME
129_49P	Mir297-1	intron 1	not disrupt CDS	chr15	27177668	1411	SAME
129_49P	Ctnnd2	intron 5	disrupt CDS	chr15	30553439	5140	SAME
129_49P				chr15	31789373	1238
129_49P				chr15	31948143	217
129_49P	Vps13b	intron 17	disrupt CDS	chr15	35415484	1409	SAME
129_49P	Tmem74	3 prime	48.602 kb	chr15	43652973	947	SAME
129_49P	2310069G16Rik	3 prime	27.025 kb	chr15	44664400	2805	SAME
129_49P	2310069G16Rik	3 prime	27.132 kb	chr15	44664507	240	OPPOSITE
129_49P	A930017M01Rik	3 prime	67.728 kb	chr15	44784017	571	OPPOSITE
129_49P	Csmd3	intron 59	disrupt CDS	chr15	47454807	7854	OPPOSITE
129_49P	Csmd3	intron 32	disrupt CDS	chr15	47648333	685	SAME
129_49P				chr15	49176834	1164
129_49P				chr15	49776182	5640
129_49P	Slc30a8	5 prime	75.198 kb	chr15	52092090	1006	SAME
129_49P	Ext1	intron 1	disrupt CDS	chr15	53068433	567	SAME
129_49P	Dscc1	intron 8	disrupt CDS	chr15	54910272	430	SAME
129_49P	Has2as	5 prime	94.198 kb	chr15	56431817	1533	SAME
129_49P				chr15	70973961	233
129_49P				chr15	71106346	1389
129_49P	Zc3h3	intron 3	disrupt CDS	chr15	75649497	254	OPPOSITE
129_49P	Zc3h3	intron 3	disrupt CDS	chr15	75649499	7979	OPPOSITE
129_49P	Abcc1	3 prime	29.070 kb	chr16	14504041	555	SAME
129_49P	Chd1	3 prime	18.505 kb	chr17	15928081	266	SAME
129_49P	Pglyrp2	intron 2	disrupt CDS	chr17	32554360	319	SAME
129_49P	Gm20516	5 prime	14.870 kb	chr17	38767728	3325	SAME
129_49P	Safb	intron 4	disrupt CDS	chr17	56733717	758	SAME
129_49P	Asxl3	intron 1	not disrupt CDS	chr18	22516580	284	SAME
129_49P				chr18	88925952	200
129_49P	Olfr1451	5 prime	11.189 kb	chr19	13063221	4810	SAME
129_49P	I830012O16Rik	intron 1	disrupt CDS	chr19	34683551	2004	OPPOSITE
129_49P	4930449E18Rik	3 prime	20.922 kb	chr19	57372464	8537	OPPOSITE
129_49P	Gria3	intron 12	disrupt CDS	chrX	38989673	1575	OPPOSITE
129_49P				chrX	94931257	2045
129_49P				chrX	106620219	1825
129_49P				chrX	122771904	537
129_50F				chr1	27892893	1024
129_50F	Hdac4	5 prime	80.246 kb	chr1	94125216	3742	OPPOSITE
129_50F				chr1	146756977	180
129_50F				chr1	146756978	1555
129_50F				chr1	146756979	215
129_50F				chr1	146756980	750
129_50F				chr1	146756983	180
129_50F				chr2	15173920	2101
129_50F				chr2	108120473	2301
129_50F				chr2	108120476	790
129_50F	Notch2	intron 1	disrupt CDS	chr3	97826036	802	OPPOSITE
129_50F	Cnpy1	intron 1	not disrupt CDS	chr5	28541908	952	OPPOSITE
129_50F				chr5	51592013	1761
129_50F				chr5	51592017	224
129_50F				chr5	101964844	1751
129_50F				chr5	101964845	266
129_50F	Mtf2	intron 1	disrupt CDS	chr5	108497153	5358	SAME
129_50F	Mtf2	intron 1	disrupt CDS	chr5	108497154	347	SAME
129_50F	Mtf2	intron 1	disrupt CDS	chr5	108497155	203	SAME
129_50F	Mtf2	intron 1	disrupt CDS	chr5	108497156	856	SAME
129_50F	Mtf2	intron 1	disrupt CDS	chr5	108497270	612	SAME
129_50F	Prh1	5 prime	20.816 kb	chr6	132501603	713	OPPOSITE
129_50F	9030624J02Rik	intron 26	disrupt CDS	chr7	125963615	1468	SAME
129_50F	Foxi2	5 prime	20.737 kb	chr7	142584561	2350	OPPOSITE
129_50F				chr8	42663747	482
129_50F				chr8	45155128	6971
129_50F				chr8	45155245	312
129_50F	Banp	3 prime	71.209 kb	chr8	124624367	3554	SAME
129_50F	Banp	3 prime	71.210 kb	chr8	124624368	7336	SAME
129_50F	Banp	3 prime	71.211 kb	chr8	124624369	203	SAME
129_50F	Banp	3 prime	71.214 kb	chr8	124624372	243	SAME
129_50F	2310022B05Rik	intron 1	disrupt CDS	chr8	127178579	329	OPPOSITE
129_50F	Olfr834	3 prime	11.954 kb	chr9	18805326	8296	OPPOSITE
129_50F	Olfr834	3 prime	11.956 kb	chr9	18805328	218	OPPOSITE
129_50F				chr9	27365347	4256
129_50F				chr9	27365349	199
129_50F	Strada	intron 1	not disrupt CDS	chr11	106050705	889	SAME
129_50F	Vmn1r206	5 prime	49.289 kb	chr13	22762193	3319	OPPOSITE
129_50F	Fam50b	3 prime	37.616 kb	chr13	34877107	702	SAME
129_50F	Adamts16	intron 18	disrupt CDS	chr13	70886835	7015	SAME
129_50F	Mtx3	3 prime	35.797 kb	chr13	93663982	359	OPPOSITE
129_50F				chr13	111752908	3941
129_50F	Nefm	5 prime	15.868 kb	chr14	68758929	336	OPPOSITE
129_50F	Rictor	intron 2	disrupt CDS	chr15	6668328	1742	OPPOSITE
129_50F	Spef2	intron 1	disrupt CDS	chr15	9672752	284	SAME
129_50F				chr15	9908216	210
129_50F	Cdh18	intron 5	disrupt CDS	chr15	23305102	328	SAME
129_50F				chr15	23900033	887
129_50F				chr15	29169182	4061
129_50F	Grhl2	5 prime	226.557 kb	chr15	37066766	659	OPPOSITE
129_50F	Eif3e	5 prime	22.552 kb	chr15	43136834	12207	SAME
129_50F	Eif3e	5 prime	22.554 kb	chr15	43136836	324	SAME
129_50F	A930017M01Rik	3 prime	56.878 kb	chr15	44773167	1269	SAME
129_50F				chr15	45322785	8411
129_50F				chr15	45393661	279
129_50F	1700022A22Rik	intron 3	not disrupt CDS	chr15	46186586	458	SAME
129_50F				chr15	46625526	3435
129_50F				chr15	47028604	1763
129_50F				chr15	47028605	1570
129_50F				chr15	47028606	1955
129_50F	Csmd3	intron 4	disrupt CDS	chr15	48362484	2733	SAME
129_50F	Aard	3 prime	13.977 kb	chr15	51891246	797	SAME
129_50F				chr15	65067540	734
129_50F	Ndrg1	5 prime	47.895 kb	chr15	66849098	2932	SAME
129_50F	Khdrbs3	intron 7	disrupt CDS	chr15	68890012	932	SAME
129_50F				chr15	70299076	237
129_50F	Zfp641	exon 6	not disrupt CDS	chr15	98117140	1205	SAME
129_50F	Map3k12	intron 2	disrupt CDS	chr15	102335520	317	OPPOSITE
129_50F	Clec16a	intron 20	disrupt CDS	chr16	10694111	1601	SAME
129_50F	Clec16a	intron 20	disrupt CDS	chr16	10694117	328	SAME
129_50F				chr16	64317148	16089
129_50F				chr16	64317150	396
129_50F				chr18	26630570	565
129_50F	Myo7b	intron 5	disrupt CDS	chr18	32172253	12306	SAME
129_50F	Slc14a2	intron 2	not disrupt CDS	chr18	78723501	274	OPPOSITE
14_100F				chr1	5795447	5857
14_100F				chr1	17406430	2219
14_100F	Tram2	intron 2	disrupt CDS	chr1	21005200	1308	SAME
14_100F	Kcnq5	intron 3	disrupt CDS	chr1	21502332	5705	SAME
14_100F	Aff3	intron 1	not disrupt CDS	chr1	38699167	648	OPPOSITE
14_100F	Inpp1	3 prime	40.934 kb	chr1	52833598	760	SAME
14_100F	Aox3	intron 33	disrupt CDS	chr1	58245598	2901	SAME
14_100F	Mtap2	intron 3	not disrupt CDS	chr1	66343560	1698	OPPOSITE
14_100F	Spag16	intron 1	disrupt CDS	chr1	69889221	1929	SAME
14_100F				chr1	77907214	4234
14_100F	Dner	intron 1	disrupt CDS	chr1	84652062	669	OPPOSITE
14_100F				chr1	92350014	534
14_100F	1810006J02Rik	3 prime	35.602 kb	chr1	100076834	379	SAME
14_100F				chr1	100703252	418
14_100F	Cntnap5b	5 prime	805.589 kb	chr1	101576930	2780	SAME
14_100F	Cntnap5b	intron 12	disrupt CDS	chr1	102156152	3257	OPPOSITE
14_100F				chr1	103391419	982
14_100F				chr1	109837176	7684
14_100F				chr1	112995595	631
14_100F	Tsn	3 prime	76.079 kb	chr1	120131630	1346	OPPOSITE
14_100F	Ccdc93	intron 11	disrupt CDS	chr1	123372008	1660	OPPOSITE
14_100F				chr1	123816269	10452
14_100F	Actr3	5 prime	9.350 kb	chr1	127341654	1890	OPPOSITE
14_100F	Mgat5	intron 14	disrupt CDS	chr1	129363255	4560	OPPOSITE
14_100F	Thsd7b	3 prime	1.303 kb	chr1	132117158	6583	SAME
14_100F	Mapkapk2	intron 1	disrupt CDS	chr1	132965457	1380	SAME
14_100F	Nfasc	intron 20	disrupt CDS	chr1	134495986	1632	SAME
14_100F	Nek7	5 prime	11.959 kb	chr1	140528232	1097	SAME
14_100F	Dennd1b	intron 1	not disrupt CDS	chr1	140901681	2975	SAME
14_100F	Crb1	intron 11	disrupt CDS	chr1	141105734	629	SAME
14_100F	Crb1	intron 5	disrupt CDS	chr1	141166366	4853	SAME
14_100F				chr1	144196524	1129
14_100F				chr1	149432514	495
14_100F				chr1	151542096	1356
14_100F	Sec16b	3 prime	22.310 kb	chr1	159520865	5441	SAME
14_100F	Sec16b	3 prime	22.311 kb	chr1	159520866	1130	SAME
14_100F	Fam5b	intron 1	not disrupt CDS	chr1	160243038	388	OPPOSITE
14_100F	Rfwd2	exon 20	not disrupt CDS	chr1	161276861	485	SAME
14_100F	Tnr	intron 20	disrupt CDS	chr1	161845824	1383	OPPOSITE
14_100F	Rabgap1l	intron 17	disrupt CDS	chr1	162360913	2720	OPPOSITE
14_100F	Rabgap1l	intron 13	disrupt CDS	chr1	162453140	1118	SAME
14_100F	Rabgap1l	intron 13	disrupt CDS	chr1	162499638	9884	OPPOSITE
14_100F	Rabgap1l	intron 13	disrupt CDS	chr1	162546905	754	SAME
14_100F	Rabgap1l	intron 7	disrupt CDS	chr1	162651965	542	SAME
14_100F	Serpinc1	intron 7	disrupt CDS	chr1	162931667	630	OPPOSITE
14_100F				chr1	163610670	2129
14_100F	Fasl	3 prime	81.253 kb	chr1	163637373	2276	SAME
14_100F	Gorab	5 prime	24.278 kb	chr1	165358050	3681	OPPOSITE
14_100F	Slamf7	intron 2	disrupt CDS	chr1	173571440	778	SAME
14_100F	Fcer1a	intron 1	disrupt CDS	chr1	175157153	10480	SAME
14_100F	Zfp238	3 prime	56.041 kb	chr1	179436938	1488	SAME
14_100F	Iars2	intron 12	disrupt CDS	chr1	187131066	691	OPPOSITE
14_100F	Iars2	intron 12	disrupt CDS	chr1	187131067	732	OPPOSITE
14_100F	Myo3a	intron 16	disrupt CDS	chr2	22284015	4673	OPPOSITE
14_100F				chr2	96908264	502
14_100F	Rnf24	intron 1	not disrupt CDS	chr2	131169140	6637	SAME
14_100F				chr2	133183091	2062
14_100F	Pax1	3 prime	49.242 kb	chr2	147250026	686	OPPOSITE
14_100F	Ctcfl	5 prime	4.163 kb	chr2	172949189	4389	SAME
14_100F				chr3	3148375	635
14_100F				chr3	18260860	4445
14_100F	Usp13	intron 3	disrupt CDS	chr3	32748860	1019	OPPOSITE
14_100F				chr3	48181946	1941
14_100F				chr3	52437273	3262
14_100F	Reg4	3 prime	0.130 kb	chr3	98040801	882	SAME
14_100F				chr3	111344466	3584
14_100F	Ank2	5 prime	68.282 kb	chr3	126769652	508	OPPOSITE
14_100F	Ank2	5 prime	68.387 kb	chr3	126769757	2060	OPPOSITE
14_100F	Depdc1a	5 prime	63.330 kb	chr3	159129589	1069	OPPOSITE
14_100F	Fut9	intron 2	not disrupt CDS	chr4	25600625	2054	SAME
14_100F				chr4	31809815	413
14_100F				chr4	31809816	1905
14_100F	Ptprd	intron 15	disrupt CDS	chr4	75625803	2604	OPPOSITE
14_100F	Ptprd	intron 1	not disrupt CDS	chr4	76234266	587	OPPOSITE
14_100F	Hook1	3 prime	0.783 kb	chr4	95691748	2911	SAME
14_100F	Dmrta2	3 prime	24.951 kb	chr4	109681240	796	SAME
14_100F	Rab28	intron 4	disrupt CDS	chr5	42036563	1090	SAME
14_100F	Slc4a4	intron 7	disrupt CDS	chr5	89548896	464	OPPOSITE
14_100F	Rabgef1	intron 4	disrupt CDS	chr5	130683448	2783	SAME
14_100F	Lsm5	3 prime	57.249 kb	chr6	56597444	1328	SAME
14_100F	Atoh1	3 prime	2.346 kb	chr6	64683575	3671	SAME
14_100F	Tnip3	5 prime	51.137 kb	chr6	65532897	8524	OPPOSITE
14_100F	Cntn6	intron 2	disrupt CDS	chr6	104532542	3865	SAME
14_100F	Etv6	intron 2	disrupt CDS	chr6	134126415	600	SAME
14_100F				chr7	37322674	716
14_100F	Eftud1	intron 3	disrupt CDS	chr7	89803778	4843	OPPOSITE
14_100F				chr8	59322183	1201
14_100F				chr8	59322184	2562
14_100F	Galntl6	intron 1	disrupt CDS	chr8	61244488	393	OPPOSITE
14_100F	2810422J05Rik	intron 3	disrupt CDS	chr8	73042130	682	SAME
14_100F	Nlrc5	intron 9	disrupt CDS	chr8	97007309	5427	SAME
14_100F	Nudt7	3 prime	9.141 kb	chr8	116685346	2474	SAME
14_100F	Nudt7	3 prime	9.142 kb	chr8	116685347	678	SAME
14_100F	Cntn5	intron 1	not disrupt CDS	chr9	10901779	2072	OPPOSITE
14_100F	Trpc1	intron 5	disrupt CDS	chr9	95624869	2937	OPPOSITE
14_100F	Nt5dc1	5 prime	45.101 kb	chr10	34183435	3383	OPPOSITE
14_100F				chr11	10813674	652
14_100F				chr11	37738504	6206
14_100F				chr11	37738505	4464
14_100F	Car10	intron 4	disrupt CDS	chr11	93388105	2057	SAME
14_100F	Skap1	intron 4	disrupt CDS	chr11	96481151	431	OPPOSITE
14_100F	Efcab3	5 prime	28.904 kb	chr11	104949947	10622	OPPOSITE
14_100F				chr11	112110880	5087
14_100F	Etv1	3 prime	51.671 kb	chr12	39646473	3864	SAME
14_100F	4921506M07Rik	intron 1	not disrupt CDS	chr12	58675373	773	OPPOSITE
14_100F				chr12	61663797	3829
14_100F	4930447C04Rik	5 prime	7.572 kb	chr12	74026324	1491	SAME
14_100F	Fos	5 prime	30.293 kb	chr12	86787926	5114	OPPOSITE
14_100F	Kcnk10	intron 1	disrupt CDS	chr12	99811318	681	SAME
14_100F				chr13	4832897	1283
14_100F	Inhba	5 prime	54.694 kb	chr13	16064350	2202	SAME
14_100F	Inhba	5 prime	54.693 kb	chr13	16064351	1110	SAME
14_100F	Mir1983	5 prime	11.008 kb	chr13	21999926	443	OPPOSITE
14_100F	Gmpr	intron 6	disrupt CDS	chr13	45633135	2719	OPPOSITE
14_100F				chr13	49958324	436
14_100F	Pitx1	5 prime	47.973 kb	chr13	55980759	2737	OPPOSITE
14_100F				chr13	66061760	4826
14_100F	Hapln1	3 prime	39.980 kb	chr13	89791417	727	SAME
14_100F	Kif2a	intron 3	disrupt CDS	chr13	107780375	1003	SAME
14_100F	Tnfrsf10b	intron 1	disrupt CDS	chr14	70168505	523	OPPOSITE
14_100F	Gpr180	3 prime	29.893 kb	chr14	118593347	543	OPPOSITE
14_100F				chr16	19161021	2771
14_100F	Mylk	3 prime	8.594 kb	chr16	35011114	2488	SAME
14_100F				chr17	45412269	366
14_100F	4833403I15Rik	intron 18	disrupt CDS	chr18	47059251	689	SAME
14_100F	Slc14a2	intron 10	disrupt CDS	chr18	78381118	367	OPPOSITE
14_100F	Slc14a2	intron 10	disrupt CDS	chr18	78381119	1829	OPPOSITE
14_100F	Smarca2	intron 27	disrupt CDS	chr19	26799863	6331	SAME
14_100F	Slc25a28	intron 2	disrupt CDS	chr19	43740858	9682	OPPOSITE
14_100F	Esx1	3 prime	18.109 kb	chrX	133636756	957	SAME
14_82P				chr1	130903664	29904
14_82P	Rabgap1l	intron 5	disrupt CDS	chr1	162660247	258200	SAME
14_82P	Ccdc67	intron 9	disrupt CDS	chr9	15382935	8135	OPPOSITE
14_82P	Adarb2	intron 1	disrupt CDS	chr13	8402571	4086	SAME
165_74P	Gm597	3 prime	46.882 kb	chr1	28790215	4250	SAME
165_74P				chr1	29073324	163
165_74P	Col3a1	intron 37	disrupt CDS	chr1	45397299	850	OPPOSITE
165_74P	Spats2l	intron 1	not disrupt CDS	chr1	57904793	1908	OPPOSITE
165_74P	Pard3b	intron 1	disrupt CDS	chr1	61686938	422	OPPOSITE
165_74P				chr1	69385472	3996
165_74P	Dner	intron 8	disrupt CDS	chr1	84436934	2564	OPPOSITE
165_74P	D1Ertd622e	3 prime	44.912 kb	chr1	99513683	1091	SAME
165_74P				chr1	104211093	1316
165_74P				chr1	105674164	650
165_74P				chr1	111015560	297
165_74P				chr1	111069570	362
165_74P				chr1	111679272	10327
165_74P				chr1	113405454	5332
165_74P	En1	5 prime	46.275 kb	chr1	122458293	338	SAME
165_74P	Dpp10	intron 10	disrupt CDS	chr1	125312666	684	SAME
165_74P	Nckap5	intron 14	disrupt CDS	chr1	127854540	384	OPPOSITE
165_74P	Nckap5	intron 1	not disrupt CDS	chr1	128646282	499	OPPOSITE
165_74P	Nckap5	intron 1	not disrupt CDS	chr1	128646284	344	OPPOSITE
165_74P				chr1	128958480	1477
165_74P	Cxcr4	3 prime	7.484 kb	chr1	130481392	147	OPPOSITE
165_74P				chr1	130976214	1001
165_74P	AA986860	3 prime	24.174 kb	chr1	132665373	2919	SAME
165_74P	Il24	5 prime	10.657 kb	chr1	132794645	1062	SAME
165_74P				chr1	143024574	203
165_74P				chr1	143685206	1607
165_74P				chr1	144690360	732
165_74P				chr1	145075370	1811
165_74P				chr1	147087194	1796
165_74P				chr1	149537459	381
165_74P				chr1	149887225	566
165_74P				chr1	149887227	560
165_74P				chr1	149887228	260
165_74P				chr1	149887229	151
165_74P	Ptgs2	3 prime	78.133 kb	chr1	152033275	1328	OPPOSITE
165_74P	Ptgs2	3 prime	78.134 kb	chr1	152033276	1509	OPPOSITE
165_74P	Ptgs2	3 prime	78.135 kb	chr1	152033277	2019	OPPOSITE
165_74P	Hmcn1	intron 36	disrupt CDS	chr1	152558345	155	SAME
165_74P	Ivns1abp	5 prime	23.193 kb	chr1	153180735	2843	OPPOSITE
165_74P	Stx6	3 prime	12.736 kb	chr1	157063383	473	SAME
165_74P	Stx6	3 prime	12.737 kb	chr1	157063384	1399	SAME
165_74P	Lhx4	5 prime	9.174 kb	chr1	157598331	1703	OPPOSITE
165_74P	Cep350	intron 34	disrupt CDS	chr1	157708677	166	SAME
165_74P	Abl2	intron 1	disrupt CDS	chr1	158537474	316	SAME
165_74P	Sec16b	3 prime	94.805 kb	chr1	159593360	376	SAME
165_74P	Astn1	intron 1	disrupt CDS	chr1	160308210	254	OPPOSITE
165_74P	Rfwd2	intron 8	disrupt CDS	chr1	161208171	2147	SAME
165_74P	Tnr	intron 18	disrupt CDS	chr1	161831154	2876	SAME
165_74P	Tnr	intron 18	disrupt CDS	chr1	161834643	158	SAME
165_74P	Tnn	5 prime	6.509 kb	chr1	162090215	8486	SAME
165_74P	Rabgap1l	intron 7	disrupt CDS	chr1	162157239	3309	OPPOSITE
165_74P	Rabgap1l	intron 18	disrupt CDS	chr1	162298812	409	OPPOSITE
165_74P	Rabgap1l	intron 18	disrupt CDS	chr1	162311715	1762	OPPOSITE
165_74P	Rabgap1l	intron 17	disrupt CDS	chr1	162337926	504	SAME
165_74P	Rabgap1l	intron 17	disrupt CDS	chr1	162345717	588	SAME
165_74P	Rabgap1l	intron 17	disrupt CDS	chr1	162345718	1519	SAME
165_74P	Rabgap1l	intron 17	disrupt CDS	chr1	162345720	419	SAME
165_74P	Rabgap1l	intron 17	disrupt CDS	chr1	162345721	508	SAME
165_74P	Rabgap1l	intron 13	disrupt CDS	chr1	162435242	1470	SAME
165_74P	Rabgap1l	intron 13	disrupt CDS	chr1	162515196	2986	OPPOSITE
165_74P	Rabgap1l	intron 13	disrupt CDS	chr1	162540737	747	SAME
165_74P	Rabgap1l	intron 1	not disrupt CDS	chr1	162687115	944	SAME
165_74P	Rabgap1l	intron 1	not disrupt CDS	chr1	162687118	182	SAME
165_74P	Rabgap1l	intron 1	not disrupt CDS	chr1	162699840	866	OPPOSITE
165_74P	Rabgap1l	intron 1	not disrupt CDS	chr1	162709118	1155	SAME
165_74P	Rabgap1l	5 prime	8.519 kb	chr1	162731588	325	OPPOSITE
165_74P	Klhl20	intron 7	disrupt CDS	chr1	163030120	1009	SAME
165_74P	Tnfsf4	5 prime	78.307 kb	chr1	163270030	878	OPPOSITE
165_74P	Kifap3	intron 8	disrupt CDS	chr1	165751070	682	SAME
165_74P	Atp1b1	5 prime	4.401 kb	chr1	166392887	1515	OPPOSITE
165_74P	Pou2f1	5 prime	50.748 kb	chr1	167983513	2599	OPPOSITE
165_74P	Gm4846	3 prime	36.431 kb	chr1	168391288	1829	SAME
165_74P	Rgs5	intron 1	disrupt CDS	chr1	171597856	3982	OPPOSITE
165_74P	Uap1	exon 10	disrupt CDS	chr1	172073577	482	SAME
165_74P	Slamf7	intron 5	disrupt CDS	chr1	173568388	507	SAME
165_74P	Copa	intron 1	disrupt CDS	chr1	174017267	2732	SAME
165_74P	Copa	intron 1	disrupt CDS	chr1	174017270	291	SAME
165_74P	Slamf8	intron 2	disrupt CDS	chr1	174515819	678	OPPOSITE
165_74P	Olfr432	3 prime	0.256 kb	chr1	175981700	417	SAME
165_74P	Smyd3	intron 10	disrupt CDS	chr1	180937661	288	SAME
165_74P	1700112H15Rik	5 prime	28.387 kb	chr1	186409957	3170	SAME
165_74P				chr1	187648349	187
165_74P				chr1	187776020	571
165_74P	Hhat	intron 10	disrupt CDS	chr1	194418624	801	OPPOSITE
165_74P	Nebl	intron 2	disrupt CDS	chr2	17533323	3911	OPPOSITE
165_74P	Myo3a	5 prime	333.376 kb	chr2	22140396	231	SAME
165_74P	Il1rn	3 prime	15.897 kb	chr2	24222908	395	SAME
165_74P	Ubac1	5 prime	25.967 kb	chr2	25903247	1867	SAME
165_74P	Ubac1	5 prime	25.968 kb	chr2	25903248	522	SAME
165_74P	Ubac1	5 prime	25.969 kb	chr2	25903249	973	SAME
165_74P	Ubac1	5 prime	25.971 kb	chr2	25903251	1243	SAME
165_74P	Ubac1	5 prime	25.975 kb	chr2	25903255	310	SAME
165_74P	Ubac1	5 prime	25.979 kb	chr2	25903259	169	SAME
165_74P	Ubac1	5 prime	25.982 kb	chr2	25903262	153	SAME
165_74P	Ubac1	5 prime	26.084 kb	chr2	25903364	360	SAME
165_74P	Gpr107	intron 17	disrupt CDS	chr2	31067484	217	SAME
165_74P	Stom	intron 2	disrupt CDS	chr2	35180979	947	OPPOSITE
165_74P				chr2	46495725	197
165_74P	Slc4a10	intron 1	disrupt CDS	chr2	61935305	768	SAME
165_74P	Kcnh7	intron 2	disrupt CDS	chr2	62934075	2950	OPPOSITE
165_74P				chr2	63180668	326
165_74P				chr2	63180769	3353
165_74P				chr2	63438701	3700
165_74P	B3galt1	5 prime	78.526 kb	chr2	67882221	726	OPPOSITE
165_74P	Syt13	5 prime	107.464 kb	chr2	92688744	290	SAME
165_74P	Hsd17b12	intron 1	disrupt CDS	chr2	93985140	649	OPPOSITE
165_74P	Fastkd5	intron 1	not disrupt CDS	chr2	130454961	325	OPPOSITE
165_74P	AU019990	intron 4	not disrupt CDS	chr2	132459081	322	SAME
165_74P	Rims4	intron 2	disrupt CDS	chr2	163700193	2873	SAME
165_74P	Pabpc1l	intron 5	disrupt CDS	chr2	163859180	862	SAME
165_74P	Slc2a10	3 prime	97.460 kb	chr2	165442871	523	OPPOSITE
165_74P				chr3	4132884	513
165_74P				chr3	12502224	2084
165_74P	Gm5148	5 prime	24.881 kb	chr3	37648163	1228	OPPOSITE
165_74P	Maml3	intron 1	disrupt CDS	chr3	51695805	8451	SAME
165_74P				chr3	60158865	3087
165_74P	Terc	3 prime	23.135 kb	chr3	96195621	615	OPPOSITE
165_74P	Terc	3 prime	23.134 kb	chr3	96195622	339	OPPOSITE
165_74P				chr3	112174565	3618
165_74P				chr3	120586812	3637
165_74P				chr3	147190709	1538
165_74P				chr3	147190712	311
165_74P				chr3	149202990	2020
165_74P	Lrrc7	intron 24	disrupt CDS	chr3	157811132	337	SAME
165_74P				chr4	7056860	3010
165_74P				chr4	74168827	1384
165_74P	Nfib	5 prime	88.991 kb	chr4	82240203	5260	OPPOSITE
165_74P	Heyl	3 prime	5.357 kb	chr4	122932470	1794	SAME
165_74P	Heyl	3 prime	5.358 kb	chr4	122932471	3193	SAME
165_74P	Srrm1	intron 17	disrupt CDS	chr4	134877981	934	OPPOSITE
165_74P	En2	intron 1	disrupt CDS	chr5	28496601	164	OPPOSITE
165_74P				chr5	47298160	3757
165_74P				chr5	63825512	3397
165_74P				chr5	63825513	1632
165_74P	Flt1	5 prime	55.934 kb	chr5	148593498	267	SAME
165_74P	Ndufa4	3 prime	103.997 kb	chr6	11753449	1081	OPPOSITE
165_74P	Creb5	intron 3	disrupt CDS	chr6	53593500	1956	SAME
165_74P	Gm9871	3 prime	50.010 kb	chr6	101801986	686	SAME
165_74P				chr6	110456689	1389
165_74P	Mug1	3 prime	73.027 kb	chr6	121912102	524	SAME
165_74P	Ergic2	intron 11	disrupt CDS	chr6	148136171	9856	OPPOSITE
165_74P	Shank1	intron 12	disrupt CDS	chr7	51583709	2896	SAME
165_74P	Shank1	intron 12	disrupt CDS	chr7	51583714	1256	SAME
165_74P	St8sia2	5 prime	14.023 kb	chr7	81172591	333	OPPOSITE
165_74P	Ntrk3	intron 11	disrupt CDS	chr7	85530365	1684	OPPOSITE
165_74P	Rab6a	intron 2	disrupt CDS	chr7	107775499	2548	OPPOSITE
165_74P	Rab6a	intron 2	disrupt CDS	chr7	107775503	155	OPPOSITE
165_74P	Rab6a	intron 2	disrupt CDS	chr7	107775616	7046	OPPOSITE
165_74P	Stim1	intron 1	disrupt CDS	chr7	109433339	393	SAME
165_74P	Arntl	5 prime	152.242 kb	chr7	120305398	1340	SAME
165_74P	Spon1	intron 7	disrupt CDS	chr7	121171985	2376	SAME
165_74P	Sox6	intron 4	disrupt CDS	chr7	122875574	600	SAME
165_74P	Xylt1	3 prime	59.522 kb	chr7	124870666	399	SAME
165_74P	Acsm1	intron 2	disrupt CDS	chr7	126770949	385	OPPOSITE
165_74P	Ifitm2	5 prime	3.708 kb	chr7	148145568	286	OPPOSITE
165_74P	Sgcz	intron 1	disrupt CDS	chr8	39304000	1299	SAME
165_74P	Stox2	5 prime	11.530 kb	chr8	48449232	919	SAME
165_74P	Klhl2	intron 12	disrupt CDS	chr8	67228372	440	SAME
165_74P	Ssbp4	intron 1	disrupt CDS	chr8	73127548	1089	SAME
165_74P	Smarca5	intron 21	disrupt CDS	chr8	83229099	2145	SAME
165_74P	Fto	intron 8	disrupt CDS	chr8	94152524	1101	OPPOSITE
165_74P				chr8	105529823	1331
165_74P	6030466F02Rik	3 prime	3.107 kb	chr8	126266948	472	OPPOSITE
165_74P	Sesn3	5 prime	85.476 kb	chr9	14045102	4057	OPPOSITE
165_74P				chr9	30533102	7858
165_74P				chr9	30533107	413
165_74P	Ptpn9	intron 9	disrupt CDS	chr9	56904406	1024	OPPOSITE
165_74P				chr9	74390895	2660
165_74P				chr9	93914598	2133
165_74P				chr9	93914600	419
165_74P				chr9	93914700	1461
165_74P	Kif9	intron 14	disrupt CDS	chr9	110413273	407	SAME
165_74P	Kif9	intron 14	disrupt CDS	chr9	110413274	1892	SAME
165_74P	1700052N19Rik	intron 2	disrupt CDS	chr10	5911090	219	OPPOSITE
165_74P	Pex7	intron 6	disrupt CDS	chr10	19607913	2343	OPPOSITE
165_74P	Gnptab	intron 7	disrupt CDS	chr10	87885932	3463	OPPOSITE
165_74P				chr10	112051213	1682
165_74P	Zrsr1	exon 1	not disrupt CDS	chr11	22875619	2534	OPPOSITE
165_74P	Odz2	intron 2	disrupt CDS	chr11	36377841	4489	OPPOSITE
165_74P	Odz2	intron 2	disrupt CDS	chr11	36377843	608	OPPOSITE
165_74P	Odz2	intron 2	disrupt CDS	chr11	36377844	1670	OPPOSITE
165_74P	Phf15	intron 10	disrupt CDS	chr11	51633409	2200	OPPOSITE
165_74P	Igf2bp1	intron 2	disrupt CDS	chr11	95845616	2580	SAME
165_74P	Tubb2a-ps2	3 prime	42.753 kb	chr12	11846952	434	OPPOSITE
165_74P	Tubb2a-ps2	3 prime	22.288 kb	chr12	11867417	2966	SAME
165_74P				chr12	12540922	997
165_74P	Nbas	intron 9	disrupt CDS	chr12	13306319	299	SAME
165_74P				chr12	13823054	524
165_74P				chr12	13889590	320
165_74P				chr12	14042662	423
165_74P				chr12	14533284	195
165_74P				chr12	14533285	386
165_74P				chr12	14804774	3920
165_74P				chr12	14804956	1060
165_74P				chr12	14866431	2392
165_74P	2010109K11Rik	exon 1	not disrupt CDS	chr12	33067612	1348	OPPOSITE
165_74P				chr12	33385968	2807
165_74P	Ahr	intron 1	disrupt CDS	chr12	36216533	163	SAME
165_74P	Zbtb1	3 prime	4.471 kb	chr12	77494205	2762	OPPOSITE
165_74P				chr12	116921372	311
165_74P	Vps41	intron 5	disrupt CDS	chr13	18878384	2278	SAME
165_74P				chr13	50976196	859
165_74P	Nfil3	5 prime	46.145 kb	chr13	53122553	2339	SAME
165_74P	Unc5a	5 prime	68.956 kb	chr13	55038423	246	OPPOSITE
165_74P	H2afy	intron 5	disrupt CDS	chr13	56193941	1543	SAME
165_74P	Gkap1	intron 4	disrupt CDS	chr13	58358576	1885	OPPOSITE
165_74P	Gkap1	intron 4	disrupt CDS	chr13	58358577	725	OPPOSITE
165_74P	Gkap1	intron 4	disrupt CDS	chr13	58358692	441	OPPOSITE
165_74P	Tmem167	3 prime	21.000 kb	chr13	90275526	310	SAME
165_74P	Atp6ap1l	3 prime	89.835 kb	chr13	90955125	7337	SAME
165_74P	4833422C13Rik	intron 1	not disrupt CDS	chr13	91876545	936	SAME
165_74P	1700029F12Rik	3 prime	20.043 kb	chr13	97784274	4273	OPPOSITE
165_74P	Cartpt	3 prime	50.158 kb	chr13	100620480	173	OPPOSITE
165_74P	4933425L06Rik	intron 5	disrupt CDS	chr13	105905407	309	OPPOSITE
165_74P	Ptprg	5 prime	778.067 kb	chr14	12296486	153	SAME
165_74P	Kcnma1	3 prime	768.399 kb	chr14	24055028	2814	OPPOSITE
165_74P				chr14	53333480	3818
165_74P	Lrch1	intron 18	disrupt CDS	chr14	75167477	1078	OPPOSITE
165_74P	Dnajc15	intron 5	disrupt CDS	chr14	78235953	3052	SAME
165_74P				chr14	104378387	2154
165_74P	Rbm26	exon 9	disrupt CDS	chr14	105549544	1175	SAME
165_74P	Mkl2	intron 1	not disrupt CDS	chr16	13298813	2626	OPPOSITE
165_74P	Crybg3	intron 5	disrupt CDS	chr16	59543292	2262	SAME
165_74P				chr17	54979224	1206
165_74P	Hdgfrp2	intron 3	disrupt CDS	chr17	56232518	4616	OPPOSITE
165_74P	Adrb2	5 prime	22.068 kb	chr18	62361681	1570	OPPOSITE
165_74P	2010010A06Rik	5 prime	20.047 kb	chr18	75477030	203	SAME
165_74P	2010010A06Rik	5 prime	20.048 kb	chr18	75477031	1088	SAME
165_74P	2210420H20Rik	5 prime	32.805 kb	chr18	82961236	4801	SAME
165_74P	2210420H20Rik	5 prime	32.806 kb	chr18	82961237	175	SAME
165_74P	Tmx3	5 prime	119.958 kb	chr18	90592701	766	OPPOSITE
165_74P	Tmx3	5 prime	119.957 kb	chr18	90592702	278	OPPOSITE
165_74P	Tmx3	5 prime	119.955 kb	chr18	90592704	153	OPPOSITE
165_74P	Olfr1505	3 prime	74.386 kb	chr19	14068848	829	OPPOSITE
165_74P	Vax1	5 prime	5.009 kb	chr19	59249528	2634	OPPOSITE
165_74P	Zmat1	intron 1	disrupt CDS	chrX	131533121	258	SAME
165_74P	Gm15107	5 prime	47.915 kb	chrX	144611338	307	OPPOSITE
165_74P	Sh3kbp1	intron 7	disrupt CDS	chrX	156368991	3151	SAME
165_74P	Hccs	5 prime	16.158 kb	chrX	165774433	2072	SAME
165_74P	Zfy2	intron 4	disrupt CDS	chrY	1375113	797	SAME
165_93F	Phf3	3 prime	77.243 kb	chr1	30842858	3080	SAME
165_93F				chr1	48829513	430
165_93F	Plcl1	intron 5	disrupt CDS	chr1	55799015	673	SAME
165_93F	1700057K13Rik	5 prime	24.173 kb	chr1	159062949	18785	OPPOSITE
165_93F	1700057K13Rik	5 prime	24.175 kb	chr1	159062951	8210	OPPOSITE
165_93F	1700057K13Rik	5 prime	24.178 kb	chr1	159062954	1289	OPPOSITE
165_93F	1700057K13Rik	5 prime	24.180 kb	chr1	159062956	1338	OPPOSITE
165_93F	1700057K13Rik	5 prime	24.181 kb	chr1	159062957	7214	OPPOSITE
165_93F	1700057K13Rik	5 prime	24.289 kb	chr1	159063065	1891	OPPOSITE
165_93F	Astn1	intron 16	disrupt CDS	chr1	160566871	3313	OPPOSITE
165_93F	Rfwd2	5 prime	156.148 kb	chr1	161121563	20260	OPPOSITE
165_93F	9130409I23Rik	3 prime	10.910 kb	chr1	183001708	2757	SAME
165_93F	Gm14461	3 prime	40.517 kb	chr2	78182904	10995	SAME
165_93F	Gm14461	3 prime	40.518 kb	chr2	78182905	5124	SAME
165_93F	Gm14461	3 prime	40.521 kb	chr2	78182908	440	SAME
165_93F	Gm14461	3 prime	40.522 kb	chr2	78182909	1168	SAME
165_93F	Gm14461	3 prime	40.523 kb	chr2	78182910	1246	SAME
165_93F	Gm14461	3 prime	40.526 kb	chr2	78182913	1153	SAME
165_93F				chr2	78483764	21803
165_93F				chr3	119870902	670
165_93F	Atp8a1	intron 1	disrupt CDS	chr5	68234241	7329	SAME
165_93F	Fryl	intron 3	not disrupt CDS	chr5	73563070	40923	SAME
165_93F				chr7	81893507	6755
165_93F				chr8	33765734	24849
165_93F	Vegfc	5 prime	160.762 kb	chr8	55111046	26308	OPPOSITE
165_93F	Fbxo8	intron 1	not disrupt CDS	chr8	59039249	40797	SAME
165_93F				chr14	113136511	15736
34_30F				chr1	12101962	462
34_30F	Tfap2b	intron 3	disrupt CDS	chr1	19209622	396	OPPOSITE
34_30F	Pkhd1	intron 66	disrupt CDS	chr1	20056352	599	SAME
34_30F	Pkhd1	intron 60	disrupt CDS	chr1	20124502	317	SAME
34_30F	Gsta3	intron 5	disrupt CDS	chr1	21249394	321	OPPOSITE
34_30F				chr1	27206052	488
34_30F				chr1	30062869	420
34_30F	Mfsd9	5 prime	1.945 kb	chr1	40849447	385	OPPOSITE
34_30F	4930448I06Rik	3 prime	70.355 kb	chr1	41167742	441	SAME
34_30F				chr1	48125849	418
34_30F	Pard3b	5 prime	1094.689 kb	chr1	61594169	358	OPPOSITE
34_30F	Gm8883	5 prime	85.880 kb	chr1	71851898	636	OPPOSITE
34_30F	Pax3	3 prime	154.853 kb	chr1	78038858	354	SAME
34_30F	Dis3l2	intron 1	not disrupt CDS	chr1	88604213	315	SAME
34_30F	4933400F21Rik	exon 1	not disrupt CDS	chr1	91580465	442	OPPOSITE
34_30F				chr1	96915745	388
34_30F	D1Ertd622e	3 prime	45.234 kb	chr1	99513361	1362	SAME
34_30F	Cntnap5b	intron 3	disrupt CDS	chr1	101883334	360	OPPOSITE
34_30F	Cntnap5b	intron 13	disrupt CDS	chr1	102213256	417	OPPOSITE
34_30F				chr1	104676370	528
34_30F	Cdh20	intron 7	disrupt CDS	chr1	106850794	425	OPPOSITE
34_30F	Rnf152	3 prime	81.695 kb	chr1	107171592	1040	SAME
34_30F	2310035C23Rik	intron 11	disrupt CDS	chr1	107604837	486	SAME
34_30F	Zcchc2	5 prime	52.030 kb	chr1	107878624	402	SAME
34_30F	Serpinb5	exon 7	not disrupt CDS	chr1	108778708	553	OPPOSITE
34_30F				chr1	114330999	8977
34_30F				chr1	117328529	421
34_30F	Cntnap5a	intron 10	disrupt CDS	chr1	118085796	513	OPPOSITE
34_30F				chr1	118982796	320
34_30F	Ddx18	5 prime	84.388 kb	chr1	123548945	495	OPPOSITE
34_30F				chr1	124050700	436
34_30F	Ccnt2	intron 2	disrupt CDS	chr1	129683137	662	OPPOSITE
34_30F	Thsd7b	intron 1	not disrupt CDS	chr1	131241546	501	OPPOSITE
34_30F	Pik3c2b	intron 1	not disrupt CDS	chr1	134945258	319	SAME
34_30F	Nav1	intron 22	disrupt CDS	chr1	137349133	395	OPPOSITE
34_30F	Atp6v1g3	5 prime	54.912 kb	chr1	140131127	465	OPPOSITE
34_30F				chr1	146379181	846
34_30F				chr1	149889621	312
34_30F				chr1	150514236	459
34_30F				chr1	150588834	552
34_30F				chr1	151238928	740
34_30F	Smg7	5 prime	15.310 kb	chr1	154765086	362	OPPOSITE
34_30F	Acbd6	intron 4	disrupt CDS	chr1	157462733	712	OPPOSITE
34_30F	Ralgps2	5 prime	25.266 kb	chr1	158895023	344	SAME
34_30F	Astn1	intron 8	disrupt CDS	chr1	160463818	320	OPPOSITE
34_30F	Astn1	intron 17	disrupt CDS	chr1	160590735	721	OPPOSITE
34_30F	Pappa2	intron 20	disrupt CDS	chr1	160663804	331	SAME
34_30F	Tnr	5 prime	403.083 kb	chr1	161451970	970	OPPOSITE
34_30F	Tnr	intron 1	not disrupt CDS	chr1	161514949	424	OPPOSITE
34_30F	Rabgap1l	intron 19	disrupt CDS	chr1	162192293	1098	OPPOSITE
34_30F	Rabgap1l	intron 5	disrupt CDS	chr1	162661768	430	SAME
34_30F	Ankrd45	intron 6	not disrupt CDS	chr1	163096305	670	OPPOSITE
34_30F	Fasl	3 prime	13.561 kb	chr1	163705065	451	OPPOSITE
34_30F	Sele	exon 14	not disrupt CDS	chr1	165987422	660	OPPOSITE
34_30F	Nme7	intron 13	disrupt CDS	chr1	166358353	421	OPPOSITE
34_30F	LOC433374	5 prime	12.998 kb	chr1	166788571	796	OPPOSITE
34_30F	LOC433374	5 prime	12.634 kb	chr1	166788935	646	SAME
34_30F	Mgst3	intron 5	disrupt CDS	chr1	169303220	343	OPPOSITE
34_30F	Lrrc52	5 prime	79.695 kb	chr1	169476606	368	SAME
34_30F	Lmx1a	intron 3	disrupt CDS	chr1	169747781	533	OPPOSITE
34_30F	Lmx1a	intron 5	disrupt CDS	chr1	169770418	748	OPPOSITE
34_30F	Pbx1	intron 2	disrupt CDS	chr1	170172733	391	SAME
34_30F	Pbx1	intron 2	disrupt CDS	chr1	170179332	1151	OPPOSITE
34_30F	Uhmk1	intron 7	disrupt CDS	chr1	172132348	423	SAME
34_30F	Ly9	5 prime	20.076 kb	chr1	173557567	339	OPPOSITE
34_30F	Aim2	intron 5	disrupt CDS	chr1	175387855	6744	SAME
34_30F				chr1	183599033	436
34_30F	Lbr	intron 10	disrupt CDS	chr1	183749825	477	OPPOSITE
34_30F	Kcnk2	5 prime	87.773 kb	chr1	191255844	520	SAME
34_30F	Kcnh1	intron 10	disrupt CDS	chr1	194320027	676	OPPOSITE
34_30F				chr2	47883275	398
34_30F	Kcnh7	intron 10	disrupt CDS	chr2	62576368	582	SAME
34_30F				chr2	63187056	481
34_30F	Hsd17b12	intron 4	disrupt CDS	chr2	93916062	324	SAME
34_30F	D430041D05Rik	intron 1	disrupt CDS	chr2	104128170	846	OPPOSITE
34_30F				chr2	116046411	898
34_30F	Plcb1	intron 32	not disrupt CDS	chr2	135239255	968	SAME
34_30F	Macrod2	intron 8	disrupt CDS	chr2	141759412	424	OPPOSITE
34_30F	Slc24a3	intron 2	disrupt CDS	chr2	145145698	311	OPPOSITE
34_30F	Gm14496	5 prime	30.567 kb	chr2	181705225	892	OPPOSITE
34_30F				chr3	22425424	316
34_30F	Prune	intron 1	disrupt CDS	chr3	95074041	721	SAME
34_30F	Eps8l3	5 prime	44.762 kb	chr3	107651056	1048	OPPOSITE
34_30F	Elovl6	3 prime	5.060 kb	chr3	129346471	556	OPPOSITE
34_30F	Arhgef38	intron 1	disrupt CDS	chr3	132897591	540	OPPOSITE
34_30F				chr4	22082139	336
34_30F	Map3k7	5 prime	133.170 kb	chr4	31977271	366	OPPOSITE
34_30F	Pax5	intron 7	disrupt CDS	chr4	44601284	770	OPPOSITE
34_30F	Ncbp1	intron 12	disrupt CDS	chr4	46173550	478	OPPOSITE
34_30F				chr4	50365322	419
34_30F	Ptprd	3 prime	244.900 kb	chr4	75534480	600	SAME
34_30F				chr4	94946588	465
34_30F	Nfia	intron 3	disrupt CDS	chr4	97664607	2314	OPPOSITE
34_30F	Foxd3	3 prime	7.697 kb	chr4	99333059	414	OPPOSITE
34_30F	Foxd3	3 prime	7.899 kb	chr4	99333261	562	OPPOSITE
34_30F	Gm12794	5 prime	48.806 kb	chr4	101566982	331	OPPOSITE
34_30F	Letm1	5 prime	29.196 kb	chr5	34154549	314	OPPOSITE
34_30F	Acox3	3 prime	0.438 kb	chr5	35956888	556	OPPOSITE
34_30F	Btc	5 prime	31.159 kb	chr5	91863179	589	SAME
34_30F	Ttc28	intron 2	disrupt CDS	chr5	111444533	673	SAME
34_30F	Sgsm1	intron 2	not disrupt CDS	chr5	113738552	1102	OPPOSITE
34_30F	Dtx1	intron 3	disrupt CDS	chr5	121144043	373	OPPOSITE
34_30F	Wbscr17	intron 5	disrupt CDS	chr5	131553701	590	OPPOSITE
34_30F	Pms2	intron 1	disrupt CDS	chr5	144671873	312	OPPOSITE
34_30F	Arpc1a	5 prime	28.641 kb	chr5	145840984	321	OPPOSITE
34_30F	2610001J05Rik	3 prime	11.252 kb	chr6	13810231	391	SAME
34_30F	Lrguk	intron 3	disrupt CDS	chr6	33991633	452	OPPOSITE
34_30F	Jazf1	intron 2	not disrupt CDS	chr6	52816163	551	SAME
34_30F	AY512915	3 prime	81.209 kb	chr6	95202778	388	OPPOSITE
34_30F	Fam19a1	intron 3	disrupt CDS	chr6	96521863	867	OPPOSITE
34_30F	1700060C16Rik	intron 2	not disrupt CDS	chr6	143577429	357	SAME
34_30F				chr6	148526934	312
34_30F	Ldhc	intron 5	disrupt CDS	chr7	54130627	392	OPPOSITE
34_30F	Prmt3	3 prime	32.926 kb	chr7	57146561	694	OPPOSITE
34_30F	Mctp2	5 prime	91.794 kb	chr7	79543275	384	OPPOSITE
34_30F	Ntrk3	3 prime	463.381 kb	chr7	85259343	391	OPPOSITE
34_30F	Sema4b	intron 4	disrupt CDS	chr7	87360410	3733	SAME
34_30F	Sema4b	intron 4	disrupt CDS	chr7	87360411	3468	SAME
34_30F	Sema4b	intron 4	disrupt CDS	chr7	87360414	1036	SAME
34_30F	Sema4b	intron 4	disrupt CDS	chr7	87360415	714	SAME
34_30F	Usp47	5 prime	99.778 kb	chr7	119155122	311	OPPOSITE
34_30F	Fam53b	intron 1	not disrupt CDS	chr7	139994046	558	SAME
34_30F	Mapk1ip1	intron 1	not disrupt CDS	chr7	146035084	369	OPPOSITE
34_30F	Mapk1ip1	intron 1	not disrupt CDS	chr7	146035086	2719	OPPOSITE
34_30F	Pwwp2b	3 prime	19.119 kb	chr7	146472271	503	OPPOSITE
34_30F	Tacc1	exon 13	not disrupt CDS	chr8	26269417	313	SAME
34_30F				chr8	52349404	691
34_30F	Zfp869	intron 2	disrupt CDS	chr8	72232428	1127	OPPOSITE
34_30F				chr8	82728488	1344
34_30F	Amotl1	intron 9	disrupt CDS	chr9	14358997	1944	SAME
34_30F	Bbs9	intron 21	disrupt CDS	chr9	22673875	457	OPPOSITE
34_30F				chr9	25632206	893
34_30F				chr9	32981835	465
34_30F	Ccdc33	intron 10	disrupt CDS	chr9	57913497	420	OPPOSITE
34_30F	Cgnl1	intron 8	disrupt CDS	chr9	71533000	312	OPPOSITE
34_30F	Cd109	3 prime	54.683 kb	chr9	78618750	862	OPPOSITE
34_30F	Ptprk	3 prime	68.940 kb	chr10	28386143	898	OPPOSITE
34_30F				chr10	34636386	1521
34_30F				chr10	54349575	440
34_30F	Ank3	intron 1	disrupt CDS	chr10	69201475	752	OPPOSITE
34_30F				chr10	91065972	328
34_30F				chr10	100724288	393
34_30F				chr10	109850462	597
34_30F	1700010J16Rik	intron 5	not disrupt CDS	chr10	112209142	452	OPPOSITE
34_30F	Lgr5	intron 1	disrupt CDS	chr10	114961235	339	SAME
34_30F	Srgap1	intron 2	disrupt CDS	chr10	121366807	518	SAME
34_30F				chr11	15438104	518
34_30F				chr11	45530791	984
34_30F	Blmh	intron 4	disrupt CDS	chr11	76765622	316	OPPOSITE
34_30F	Suz12	intron 8	disrupt CDS	chr11	79835305	627	OPPOSITE
34_30F	Tex14	intron 1	not disrupt CDS	chr11	87237000	446	OPPOSITE
34_30F	Gpatch8	intron 7	disrupt CDS	chr11	102344263	2668	OPPOSITE
34_30F	Rbfox3	intron 1	not disrupt CDS	chr11	118734184	358	SAME
34_30F	9130015A21Rik	5 prime	41.186 kb	chr12	36420976	446	OPPOSITE
34_30F	Slc25a21	intron 2	disrupt CDS	chr12	58076704	419	SAME
34_30F	4930403N07Rik	5 prime	1.946 kb	chr12	73287962	319	SAME
34_30F	Fam71d	intron 2	not disrupt CDS	chr12	79810452	456	SAME
34_30F	Mpp5	intron 1	not disrupt CDS	chr12	79875252	345	SAME
34_30F				chr12	93470424	435
34_30F	Bcl11b	intron 1	disrupt CDS	chr12	109238606	408	SAME
34_30F	Akt1	intron 1	not disrupt CDS	chr12	113910524	5383	SAME
34_30F	Speer6-ps1	3 prime	62.145 kb	chr13	3251069	643	OPPOSITE
34_30F	Cdkal1	intron 10	disrupt CDS	chr13	29636010	457	SAME
34_30F	Gmds	intron 9	disrupt CDS	chr13	31956001	462	OPPOSITE
34_30F	Adcy2	intron 2	disrupt CDS	chr13	69083488	372	SAME
34_30F	Otp	3 prime	36.744 kb	chr13	95690380	536	OPPOSITE
34_30F	Bdp1	intron 1	disrupt CDS	chr13	100870344	374	OPPOSITE
34_30F	Cwc27	intron 10	disrupt CDS	chr13	105539172	340	OPPOSITE
34_30F	Arl15	intron 1	disrupt CDS	chr13	114634025	636	OPPOSITE
34_30F	Fhit	intron 4	disrupt CDS	chr14	11174421	1163	OPPOSITE
34_30F	3632451O06Rik	intron 5	disrupt CDS	chr14	50338083	636	OPPOSITE
34_30F	Blk	3 prime	58.221 kb	chr14	63977803	328	OPPOSITE
34_30F	Nefl	5 prime	50.453 kb	chr14	68655341	926	OPPOSITE
34_30F	Tbc1d4	intron 3	disrupt CDS	chr14	101902759	384	SAME
34_30F	Lpp	intron 2	not disrupt CDS	chr16	24481041	479	SAME
34_30F	Myh15	intron 24	disrupt CDS	chr16	49140290	1015	OPPOSITE
34_30F	Robo2	5 prime	8.362 kb	chr16	74419519	668	SAME
34_30F	Tiam1	intron 2	not disrupt CDS	chr16	89926175	328	OPPOSITE
34_30F	Sim2	intron 1	disrupt CDS	chr16	94089398	433	OPPOSITE
34_30F	Btbd9	intron 9	disrupt CDS	chr17	30403266	544	SAME
34_30F	Hnrnpm	intron 13	disrupt CDS	chr17	33791614	1406	SAME
34_30F				chr17	65372548	403
34_30F				chr17	65378458	628
34_30F	Ptprm	intron 2	disrupt CDS	chr17	67489530	558	OPPOSITE
34_30F	Lama1	3 prime	17.632 kb	chr17	68189617	420	OPPOSITE
34_30F	Alk	intron 1	disrupt CDS	chr17	72823031	456	SAME
34_30F	Slc30a6	intron 10	disrupt CDS	chr17	74814057	452	OPPOSITE
34_30F	Yipf4	3 prime	5.201 kb	chr17	74904818	569	OPPOSITE
34_30F	Arhgef33	intron 15	disrupt CDS	chr17	80779346	581	OPPOSITE
34_30F	Map4k3	intron 2	disrupt CDS	chr17	81064865	2008	OPPOSITE
34_30F	Map4k3	intron 2	disrupt CDS	chr17	81079156	593	SAME
34_30F				chr17	92237333	1449
34_30F				chr17	92985586	379
34_30F				chr17	93055142	3413
34_30F				chr17	93466233	2596
34_30F				chr18	19582569	431
34_30F	Rps14	5 prime	17.980 kb	chr18	60920220	318	SAME
34_30F	Zfp236	intron 27	disrupt CDS	chr18	82773360	603	SAME
34_30F	2410127L17Rik	intron 3	disrupt CDS	chr19	18761474	475	OPPOSITE
34_30F	Ankrd22	5 prime	23.031 kb	chr19	34263562	601	SAME
34_30F	Rab11fip2	intron 3	disrupt CDS	chr19	59997531	1377	OPPOSITE
34_30F	Rab11fip2	intron 3	disrupt CDS	chr19	59997534	527	OPPOSITE
34_30F	Ppp1r3f	intron 1	disrupt CDS	chrX	7143679	546	SAME
34_30F	Gria3	intron 2	disrupt CDS	chrX	38819664	352	OPPOSITE
34_30F	Ctag2	5 prime	86.763 kb	chrX	62215429	621	OPPOSITE
34_30F				chrX	127116994	478
34_30F	Kir3dl1	3 prime	48.081 kb	chrX	133116928	351	OPPOSITE
34_30F	Sh3kbp1	intron 1	disrupt CDS	chrX	156072221	544	OPPOSITE
34_30F	Rbbp7	5 prime	47.882 kb	chrX	159169140	26759	OPPOSITE
34_80P	Bai3	intron 15	disrupt CDS	chr1	25460611	2236	OPPOSITE
34_80P				chr1	83898395	11866
34_80P	Pam	intron 23	disrupt CDS	chr1	99723138	1182	OPPOSITE
34_80P				chr1	104739918	3842
34_80P				chr1	144378056	7686
34_80P	Rgs13	5 prime	8.850 kb	chr1	146033352	817	SAME
34_80P	Rabgap1l	intron 13	disrupt CDS	chr1	162461759	3658	OPPOSITE
34_80P	Rabgap1l	intron 13	disrupt CDS	chr1	162475442	3962	OPPOSITE
34_80P	LOC433374	5 prime	12.998 kb	chr1	166788571	3367	OPPOSITE
34_80P	Uhmk1	intron 7	disrupt CDS	chr1	172132074	943	SAME
34_80P	Exo1	intron 12	disrupt CDS	chr1	177832992	3654	OPPOSITE
34_80P	A330023F24Rik	3 prime	1.966 kb	chr1	196866068	1351	OPPOSITE
34_80P	Dclk2	intron 2	disrupt CDS	chr3	86654457	2110	OPPOSITE
34_80P	Sorcs2	intron 1	disrupt CDS	chr5	36672797	7049	OPPOSITE
34_80P				chr6	98755259	10992
34_80P				chr6	103237101	2655
34_80P	Rev3l	intron 20	disrupt CDS	chr10	39562173	749	OPPOSITE
34_80P	Rev3l	intron 20	disrupt CDS	chr10	39562782	1530	SAME
34_80P	Nup88	intron 2	disrupt CDS	chr11	70779383	4298	OPPOSITE
34_80P	1700020O03Rik	3 prime	17.379 kb	chr12	87649697	2926	OPPOSITE
34_80P	E2f3	intron 1	disrupt CDS	chr13	30026639	1127	OPPOSITE
34_80P				chr13	53755647	3428
34_80P	Adcy2	intron 3	disrupt CDS	chr13	69016288	995	OPPOSITE
34_80P	2810049E08Rik	3 prime	58.874 kb	chr13	84127189	1910	OPPOSITE
34_80P	Serinc5	intron 1	disrupt CDS	chr13	93426386	869	SAME
34_80P	Mcpt-ps1	5 prime	9.740 kb	chr14	56580948	2554	SAME
34_80P				chr14	86072486	2652
34_80P				chr17	92237355	2029
34_80P	4833403I15Rik	5 prime	56.013 kb	chr18	47009087	1444	OPPOSITE
34_80P	Plac1	intron 2	not disrupt CDS	chrX	50431872	526	OPPOSITE
34_80P	Rbbp7	5 prime	47.882 kb	chrX	159169140	44604	OPPOSITE
34_80P	Mid1	intron 6	disrupt CDS	chrX	166422144	854	OPPOSITE
49_112F				chr1	6061566	4360
49_112F	Pard3b	intron 16	disrupt CDS	chr1	62331442	1500	SAME
49_112F	Vwc2l	intron 3	disrupt CDS	chr1	70833120	896	SAME
49_112F				chr1	104480058	1064
49_112F				chr1	115228427	1059
49_112F	Nek7	3 prime	196.460 kb	chr1	140319813	957	OPPOSITE
49_112F	Etl4	intron 2	disrupt CDS	chr2	20330752	2231	SAME
49_112F	Col5a1	intron 18	disrupt CDS	chr2	27823846	2513	OPPOSITE
49_112F	Lrp1b	intron 1	disrupt CDS	chr2	42333020	1458	OPPOSITE
49_112F				chr2	53393971	3374
49_112F	Ldlrad3	intron 3	disrupt CDS	chr2	101908634	3915	OPPOSITE
49_112F	Ldlrad3	intron 3	disrupt CDS	chr2	101908636	937	OPPOSITE
49_112F	Ldlrad3	intron 3	disrupt CDS	chr2	101908640	1177	OPPOSITE
49_112F	Ldlrad3	intron 3	disrupt CDS	chr2	101908741	767	OPPOSITE
49_112F	2700007P21Rik	3 prime	41.668 kb	chr2	106768880	922	OPPOSITE
49_112F	Plcb1	intron 4	disrupt CDS	chr2	135053113	819	SAME
49_112F	4930471I20Rik	exon 3	not disrupt CDS	chr2	155377086	4407	OPPOSITE
49_112F	Emilin3	5 prime	24.055 kb	chr2	160762119	778	SAME
49_112F	Gm14393	3 prime	97.318 kb	chr2	174795946	1415	OPPOSITE
49_112F	Skil	intron 2	disrupt CDS	chr3	31004609	1779	SAME
49_112F	LOC626082	intron 1	not disrupt CDS	chr3	72994080	813	SAME
49_112F	Fstl5	intron 3	disrupt CDS	chr3	76096793	642	OPPOSITE
49_112F				chr3	111173120	2708
49_112F				chr3	124455771	762
49_112F	4930539C22Rik	3 prime	74.986 kb	chr3	134011613	2294	OPPOSITE
49_112F	St6galnac3	intron 1	disrupt CDS	chr3	153319455	2455	OPPOSITE
49_112F	Abcb4	intron 4	disrupt CDS	chr5	8904785	1787	OPPOSITE
49_112F	Magi2	intron 19	disrupt CDS	chr5	20135958	2435	OPPOSITE
49_112F				chr5	43050864	1063
49_112F	1810013D10Rik	5 prime	29.904 kb	chr5	53639875	705	OPPOSITE
49_112F	5830473C10Rik	intron 13	disrupt CDS	chr5	91024572	493	SAME
49_112F	Arhgap24	5 prime	474.739 kb	chr5	102852217	2444	SAME
49_112F				chr5	110145501	508
49_112F				chr5	110145609	1223
49_112F	Pitpnb	intron 3	disrupt CDS	chr5	111769624	3082	SAME
49_112F	Tmem132d	intron 1	disrupt CDS	chr5	128829962	529	SAME
49_112F	Sdk1	intron 4	disrupt CDS	chr5	142090446	4262	SAME
49_112F	Zfp498	3 prime	8.349 kb	chr5	146060687	3009	OPPOSITE
49_112F	Grm8	intron 6	disrupt CDS	chr6	27623663	5800	OPPOSITE
49_112F	D630045J12Rik	intron 8	disrupt CDS	chr6	38127388	1837	SAME
49_112F				chr6	67626367	3576
49_112F	4931417E11Rik	3 prime	93.826 kb	chr6	73325835	1259	SAME
49_112F	Zfml	exon 2	disrupt CDS	chr6	83879649	1055	OPPOSITE
49_112F	Magi1	3 prime	290.455 kb	chr6	93573093	693	SAME
49_112F	4930511E03Rik	3 prime	62.747 kb	chr6	94964286	555	OPPOSITE
49_112F	Iqsec3	5 prime	15.141 kb	chr6	121438837	2373	OPPOSITE
49_112F	Styk1	5 prime	3.433 kb	chr6	131267278	2767	SAME
49_112F				chr7	37284640	708
49_112F				chr7	78339094	485
49_112F	Blm	5 prime	34.920 kb	chr7	87714925	697	SAME
49_112F	Vmn2r75	3 prime	87.053 kb	chr7	93233181	561	SAME
49_112F				chr7	100846032	2796
49_112F	Olfr615	3 prime	0.703 kb	chr7	110710637	996	SAME
49_112F	Olfr615	3 prime	0.704 kb	chr7	110710638	1664	SAME
49_112F	Lmo1	5 prime	47.736 kb	chr7	116361558	2298	OPPOSITE
49_112F	Zkscan2	5 prime	60.293 kb	chr7	130704256	2675	SAME
49_112F	Jmjd5	intron 1	not disrupt CDS	chr7	132590091	745	SAME
49_112F	Olfr541	3 prime	4.488 kb	chr7	147895578	4876	SAME
49_112F	Nadsyn1	exon 20	disrupt CDS	chr7	150983904	3922	SAME
49_112F	Insr	intron 2	disrupt CDS	chr8	3257306	1440	OPPOSITE
49_112F	Dlgap2	intron 2	disrupt CDS	chr8	14512845	4460	OPPOSITE
49_112F				chr8	55468554	5144
49_112F	Ces3b	5 prime	13.378 kb	chr8	107604113	1463	SAME
49_112F	Slc36a4	intron 9	disrupt CDS	chr9	15538956	2785	OPPOSITE
49_112F	Chordc1	5 prime	121.713 kb	chr9	17996731	4300	OPPOSITE
49_112F	Cpne4	intron 2	disrupt CDS	chr9	104662029	489	SAME
49_112F				chr10	11629071	661
49_112F	Utrn	intron 50	disrupt CDS	chr10	12316336	672	OPPOSITE
49_112F				chr10	15571911	1159
49_112F	2010107G23Rik	5 prime	4.053 kb	chr10	61577814	5779	OPPOSITE
49_112F	2010107G23Rik	5 prime	4.054 kb	chr10	61577815	603	OPPOSITE
49_112F				chr10	65948340	3547
49_112F	Cradd	3 prime	205.826 kb	chr10	94580905	797	SAME
49_112F	Gm8633	intron 4	not disrupt CDS	chr10	97774415	2562	SAME
49_112F	Vps54	intron 1	not disrupt CDS	chr11	21144679	3706	SAME
49_112F				chr11	40286404	784
49_112F				chr11	41541408	929
49_112F	Rai1	intron 1	not disrupt CDS	chr11	59957888	9058	OPPOSITE
49_112F	Ttc32	3 prime	53.929 kb	chr12	9097129	3765	OPPOSITE
49_112F				chr12	27626809	3390
49_112F	1700108M19Rik	intron 2	not disrupt CDS	chr12	36971353	1164	OPPOSITE
49_112F	Galntl1	exon 15	not disrupt CDS	chr12	81704400	566	SAME
49_112F	4933406K04Rik	5 prime	16.485 kb	chr12	107971019	3498	OPPOSITE
49_112F	4933406K04Rik	5 prime	16.488 kb	chr12	107971022	1056	OPPOSITE
49_112F				chr12	108225150	2896
49_112F	Adam6b	3 prime	24.526 kb	chr12	114754572	1472	OPPOSITE
49_112F				chr13	11481875	1374
49_112F	Heatr1	intron 32	disrupt CDS	chr13	12520330	1778	SAME
49_112F	Gli3	intron 2	disrupt CDS	chr13	15589874	1417	OPPOSITE
49_112F	Bmp6	intron 1	disrupt CDS	chr13	38462536	2039	OPPOSITE
49_112F	A330048O09Rik	5 prime	31.263 kb	chr13	48400516	1553	OPPOSITE
49_112F	Ntrk2	intron 14	disrupt CDS	chr13	59139996	1898	OPPOSITE
49_112F	Tpbpa	5 prime	16.555 kb	chr13	61059851	3319	OPPOSITE
49_112F	6720489N17Rik	intron 1	disrupt CDS	chr13	62722876	706	SAME
49_112F	2010111I01Rik	5 prime	309.396 kb	chr13	63091568	2129	OPPOSITE
49_112F				chr13	72291397	622
49_112F				chr13	82628578	1053
49_112F	Dhfr	intron 3	disrupt CDS	chr13	93133871	4369	OPPOSITE
49_112F	Naip2	intron 9	disrupt CDS	chr13	100935632	2679	OPPOSITE
49_112F	Gm3264	5 prime	140.420 kb	chr14	4482071	1216	OPPOSITE
49_112F	Nr1d2	intron 4	disrupt CDS	chr14	19049081	4011	OPPOSITE
49_112F	Chd8	5 prime	6.280 kb	chr14	52863527	667	OPPOSITE
49_112F	Zmym2	3 prime	1.286 kb	chr14	57582702	3551	SAME
49_112F	Adam28	5 prime	43.425 kb	chr14	69317324	2145	SAME
49_112F	Ghr	intron 9	disrupt CDS	chr15	3272228	1616	OPPOSITE
49_112F	A630020A06	intron 2	not disrupt CDS	chr15	3951820	1759	SAME
49_112F	Ptger4	5 prime	47.360 kb	chr15	5241191	915	OPPOSITE
49_112F	Dab2	intron 1	not disrupt CDS	chr15	6308984	2021	OPPOSITE
49_112F	Egflam	5 prime	52.097 kb	chr15	7400401	907	OPPOSITE
49_112F	Nipbl	intron 1	not disrupt CDS	chr15	8360972	757	SAME
49_112F	Lmbrd2	3 prime	36.172 kb	chr15	9163378	512	OPPOSITE
49_112F	Il7r	intron 1	disrupt CDS	chr15	9458486	2216	SAME
49_112F	Gm19276	3 prime	59.694 kb	chr15	10822162	801	SAME
49_112F				chr15	11484249	1322
49_112F	Mtmr12	3 prime	26.029 kb	chr15	12228024	5619	OPPOSITE
49_112F				chr15	13823919	3343
49_112F				chr15	14439648	3073
49_112F				chr15	14523244	879
49_112F				chr15	16171391	1678
49_112F				chr15	17169720	3437
49_112F				chr15	17371852	814
49_112F				chr15	17682516	630
49_112F				chr15	17718973	536
49_112F				chr15	18515129	1639
49_112F				chr15	19344015	1193
49_112F				chr15	19522939	2787
49_112F	Cdh12	intron 7	disrupt CDS	chr15	21486124	638	SAME
49_112F				chr15	22068299	1725
49_112F	Gm5803	3 prime	77.008 kb	chr15	22567731	1092	OPPOSITE
49_112F	Cdh18	intron 2	disrupt CDS	chr15	23128162	9535	SAME
49_112F	Cdh18	intron 6	disrupt CDS	chr15	23320603	1535	SAME
49_112F				chr15	24401695	780
49_112F	Basp1	3 prime	104.954 kb	chr15	25238565	2413	OPPOSITE
49_112F	Trio	intron 11	disrupt CDS	chr15	27786745	911	OPPOSITE
49_112F				chr15	29537054	2494
49_112F	Ctnnd2	intron 3	disrupt CDS	chr15	30478930	1033	OPPOSITE
49_112F	Sema5a	intron 5	disrupt CDS	chr15	32412549	809	SAME
49_112F	Sdc2	3 prime	2.458 kb	chr15	32966934	1961	SAME
49_112F	Pgcp	intron 2	not disrupt CDS	chr15	33110856	3297	OPPOSITE
49_112F	Nipal2	5 prime	36.947 kb	chr15	34645408	1233	OPPOSITE
49_112F	Spag1	intron 1	not disrupt CDS	chr15	36109636	628	SAME
49_112F	Rims2	intron 5	disrupt CDS	chr15	39249983	991	OPPOSITE
49_112F	Oxr1	intron 2	disrupt CDS	chr15	41431898	3314	OPPOSITE
49_112F				chr15	41896480	2411
49_112F				chr15	41902782	571
49_112F				chr15	42623919	1900
49_112F				chr15	42683965	495
49_112F				chr15	42737746	582
49_112F				chr15	43477802	662
49_112F	Tmem74	5 prime	42.898 kb	chr15	43744473	1250	SAME
49_112F				chr15	43811123	1576
49_112F				chr15	43901299	937
49_112F	Trhr	3 prime	0.358 kb	chr15	44067816	2655	SAME
49_112F	Trhr	3 prime	18.878 kb	chr15	44086336	1098	OPPOSITE
49_112F	Trhr	3 prime	85.752 kb	chr15	44153210	720	SAME
49_112F	Nudcd1	3 prime	54.698 kb	chr15	44205155	1886	SAME
49_112F	Nudcd1	intron 5	disrupt CDS	chr15	44232553	794	SAME
49_112F	Pkhd1l1	intron 27	disrupt CDS	chr15	44348911	1692	SAME
49_112F	Pkhd1l1	intron 27	disrupt CDS	chr15	44348912	2194	SAME
49_112F	Ebag9	3 prime	6.334 kb	chr15	44478906	1102	SAME
49_112F	A930017M01Rik	3 prime	43.598 kb	chr15	44759887	3349	OPPOSITE
49_112F				chr15	45228711	2175
49_112F				chr15	45787172	5679
49_112F	4930523O13Rik	intron 7	not disrupt CDS	chr15	46276963	5118	OPPOSITE
49_112F				chr15	46695674	814
49_112F				chr15	46708490	1365
49_112F				chr15	46832523	2018
49_112F				chr15	46832524	2410
49_112F				chr15	46854191	526
49_112F	Csmd3	intron 38	disrupt CDS	chr15	47560064	3057	OPPOSITE
49_112F	Csmd3	intron 11	disrupt CDS	chr15	47997743	2706	OPPOSITE
49_112F	Csmd3	intron 2	disrupt CDS	chr15	48479781	684	SAME
49_112F				chr15	48999803	3119
49_112F				chr15	49234079	4616
49_112F				chr15	49372589	740
49_112F				chr15	50852293	2337
49_112F	Gm19303	3 prime	165.045 kb	chr15	51062111	1819	SAME
49_112F	Colec10	5 prime	80.823 kb	chr15	54217090	761	SAME
49_112F				chr15	56687521	532
49_112F	Zhx2	intron 2	not disrupt CDS	chr15	57604533	1989	SAME
49_112F	Mtss1	5 prime	27.061 kb	chr15	58940642	477	SAME
49_112F	Lrrc6	intron 1	disrupt CDS	chr15	66323410	742	SAME
49_112F	Khdrbs3	intron 2	disrupt CDS	chr15	68831870	2552	OPPOSITE
49_112F				chr15	72114755	1616
49_112F	Kcnk9	3 prime	42.163 kb	chr15	72334546	2422	OPPOSITE
49_112F	Ly6f	3 prime	68.966 kb	chr15	75171630	1376	SAME
49_112F				chr15	86783424	1488
49_112F				chr15	86945481	1275
49_112F	E330033B04Rik	exon 1	not disrupt CDS	chr15	96102176	2498	SAME
49_112F	Hoxc13	5 prime	63.124 kb	chr15	102696121	3375	OPPOSITE
49_112F	Tmprss7	intron 16	disrupt CDS	chr16	45660320	1397	SAME
49_112F	App	5 prime	2.472 kb	chr16	85176424	894	SAME
49_112F	H2-M11	3 prime	24.559 kb	chr17	36710756	3472	OPPOSITE
49_112F	St6gal2	intron 1	not disrupt CDS	chr17	55618178	1093	SAME
49_112F	St6gal2	intron 1	not disrupt CDS	chr17	55618179	2435	SAME
49_112F	Socs5	intron 1	not disrupt CDS	chr17	87508187	1046	OPPOSITE
49_112F				chr17	94162762	1814
49_112F	Pik3c3	intron 21	disrupt CDS	chr18	30485993	3240	OPPOSITE
49_112F	Map4k2	3 prime	1.969 kb	chr19	6355496	2798	SAME
49_112F	Olfr1477	5 prime	11.201 kb	chr19	13566581	636	SAME
49_112F	Psat1	intron 7	disrupt CDS	chr19	15982714	2092	OPPOSITE
49_112F				chr19	20054198	550
49_112F	Cyp2c37	3 prime	7.242 kb	chr19	40093975	2286	SAME
49_112F	Hpse2	intron 3	disrupt CDS	chr19	43229873	3454	OPPOSITE
49_112F	Hpse2	intron 3	disrupt CDS	chr19	43229874	491	OPPOSITE
49_112F	Cnga2	3 prime	81.540 kb	chrX	69337097	4058	OPPOSITE
49_112F	Fndc3c1	intron 22	disrupt CDS	chrX	103626327	3886	SAME
49_112F	Fndc3c1	5 prime	58.265 kb	chrX	103738833	1602	OPPOSITE
49_112F				chrX	111106967	1816
49_112F				chrX	111106968	538
49_73P	Rp1	3 prime	78.137 kb	chr1	4272258	2078	OPPOSITE
49_73P	Daf2	intron 9	disrupt CDS	chr1	132298410	1947	SAME
49_73P				chr2	16010662	2760
49_73P	4933433C11Rik	5 prime	1.515 kb	chr2	25071665	3530	OPPOSITE
49_73P				chr2	61762792	4091
49_73P	Gm6639	3 prime	106.583 kb	chr3	35458502	417	SAME
49_73P	Setd7	intron 2	disrupt CDS	chr3	51353389	1218	SAME
49_73P				chr3	59262469	320
49_73P	Chchd3	intron 4	disrupt CDS	chr6	32886226	436	SAME
49_73P	Osbpl3	5 prime	14.468 kb	chr6	50420637	481	SAME
49_73P	Gpr19	intron 3	not disrupt CDS	chr6	134829993	4777	SAME
49_73P	Ptpro	intron 1	disrupt CDS	chr6	137216650	1932	SAME
49_73P	Dlg2	intron 1	disrupt CDS	chr7	98402930	3483	OPPOSITE
49_73P				chr8	5871143	4083
49_73P				chr8	8517334	1507
49_73P	Unc5d	3 prime	671.269 kb	chr8	29658839	2377	SAME
49_73P				chr8	64746350	5129
49_73P	Cdh8	intron 8	disrupt CDS	chr8	101651346	652	SAME
49_73P	Cdh13	intron 2	disrupt CDS	chr8	121099112	6134	OPPOSITE
49_73P	Ccdc67	intron 2	disrupt CDS	chr9	15418546	2021	SAME
49_73P	Ddx10	intron 13	disrupt CDS	chr9	52987143	637	OPPOSITE
49_73P	Ddx10	intron 13	disrupt CDS	chr9	52987147	4709	OPPOSITE
49_73P	Ddx10	intron 9	disrupt CDS	chr9	53031209	1087	OPPOSITE
49_73P	Fam63b	intron 2	disrupt CDS	chr9	70487019	548	OPPOSITE
49_73P	Fam63b	intron 2	disrupt CDS	chr9	70487127	1342	OPPOSITE
49_73P	4922501C03Rik	5 prime	31.581 kb	chr9	87181948	420	OPPOSITE
49_73P	Pccb	intron 6	disrupt CDS	chr9	100900199	1749	OPPOSITE
49_73P				chr9	112630717	3029
49_73P	Gm20125	3 prime	189.136 kb	chr10	16626452	3196	OPPOSITE
49_73P				chr11	25371103	2707
49_73P				chr11	27606080	337
49_73P	Rufy1	5 prime	43.764 kb	chr11	50288377	4188	SAME
49_73P	Jmjd6	3 prime	7.428 kb	chr11	116697335	679	OPPOSITE
49_73P	1700019E19Rik	3 prime	24.769 kb	chr12	87528178	4460	SAME
49_73P	Foxf2	exon 1	disrupt CDS	chr13	31719088	9573	SAME
49_73P				chr13	42506106	1712
49_73P	G630093K05Rik	5 prime	109.578 kb	chr13	47920092	510	SAME
49_73P	4932441B19Rik	3 prime	1.320 kb	chr13	65140632	3933	SAME
49_73P	Trip13	3 prime	42.977 kb	chr13	74032238	2567	OPPOSITE
49_73P	Cox7c	5 prime	52.733 kb	chr13	86239133	8300	OPPOSITE
49_73P	Tep1	intron 1	not disrupt CDS	chr14	51489259	1906	OPPOSITE
49_73P				chr14	81179234	1498
49_73P				chr14	111876776	511
49_73P	Plcxd3	5 prime	262.866 kb	chr15	4262713	2888	SAME
49_73P	Rictor	intron 5	disrupt CDS	chr15	6700501	1941	SAME
49_73P	Adamts12	3 prime	13.797 kb	chr15	11290419	7606	SAME
49_73P	Tars	5 prime	21.622 kb	chr15	11351035	1682	OPPOSITE
49_73P				chr15	13989561	1641
49_73P				chr15	14555155	6680
49_73P				chr15	17341670	302
49_73P				chr15	17846071	4555
49_73P				chr15	17886445	4310
49_73P				chr15	19416717	1652
49_73P				chr15	19855282	523
49_73P				chr15	20444266	2316
49_73P	Acot10	3 prime	94.487 kb	chr15	20502018	560	SAME
49_73P	Cdh12	intron 3	disrupt CDS	chr15	21359846	646	SAME
49_73P	Cdh12	intron 7	disrupt CDS	chr15	21468607	396	OPPOSITE
49_73P				chr15	24091065	1108
49_73P	Gm5468	3 prime	41.140 kb	chr15	25423313	946	OPPOSITE
49_73P				chr15	26059683	1236
49_73P				chr15	28673896	1992
49_73P				chr15	29117284	1465
49_73P				chr15	29266819	1874
49_73P				chr15	29406935	1347
49_73P				chr15	31703784	564
49_73P	Sdc2	intron 3	disrupt CDS	chr15	32953859	2712	SAME
49_73P	Stk3	intron 8	disrupt CDS	chr15	34893105	4821	OPPOSITE
49_73P	Snx31	5 prime	9.136 kb	chr15	36494463	4912	OPPOSITE
49_73P	Ncald	intron 2	not disrupt CDS	chr15	37551613	401	OPPOSITE
49_73P	Zfpm2	5 prime	521.356 kb	chr15	40414782	5234	OPPOSITE
49_73P	Oxr1	intron 2	disrupt CDS	chr15	41468806	543	OPPOSITE
49_73P	Angpt1	intron 1	disrupt CDS	chr15	42418961	4250	SAME
49_73P	Ttc35	5 prime	115.818 kb	chr15	43243505	4491	SAME
49_73P	Tmem74	3 prime	102.358 kb	chr15	43599217	1464	SAME
49_73P	Tmem74	3 prime	54.370 kb	chr15	43647205	606	SAME
49_73P	Tmem74	3 prime	13.252 kb	chr15	43688323	313	SAME
49_73P				chr15	43858929	2376
49_73P	Trhr	5 prime	71.106 kb	chr15	43996352	1899	OPPOSITE
49_73P	Trhr	exon 2	disrupt CDS	chr15	44028893	365	OPPOSITE
49_73P	Trhr	intron 2	disrupt CDS	chr15	44054907	7777	OPPOSITE
49_73P	Pkhd1l1	intron 58	disrupt CDS	chr15	44395211	314	OPPOSITE
49_73P	2310069G16Rik	3 prime	33.214 kb	chr15	44670589	8717	OPPOSITE
49_73P	A930017M01Rik	5 prime	15.573 kb	chr15	44700716	3072	SAME
49_73P				chr15	45156894	1496
49_73P				chr15	45698868	572
49_73P	4930523O13Rik	intron 2	not disrupt CDS	chr15	46320870	678	SAME
49_73P				chr15	46740421	1315
49_73P	Csmd3	intron 27	disrupt CDS	chr15	47704936	361	SAME
49_73P				chr15	49452262	954
49_73P				chr15	51366381	865
49_73P	Aard	3 prime	29.452 kb	chr15	51906721	1363	SAME
49_73P	Ext1	intron 1	disrupt CDS	chr15	52999432	1103	SAME
49_73P	Nov	3 prime	81.739 kb	chr15	54667055	2892	SAME
49_73P				chr15	55897206	525
49_73P	1700012I11Rik	intron 5	not disrupt CDS	chr15	67125183	469	OPPOSITE
49_73P				chr15	67685274	8034
49_73P				chr15	67685280	13458
49_73P	Mir30d	5 prime	5.279 kb	chr15	68178130	980	SAME
49_73P	Trappc9	intron 16	disrupt CDS	chr15	72706407	840	OPPOSITE
49_73P	Tab1	intron 1	disrupt CDS	chr15	79975698	3204	OPPOSITE
49_73P	Muc19	intron 24	disrupt CDS	chr15	91725144	516	SAME
49_73P	Krt85	intron 1	disrupt CDS	chr15	101493801	1907	SAME
49_73P				chr16	55085619	2013
49_73P				chr16	86890769	1561
49_73P				chr17	53223315	14033
49_73P	Zfand5	3 prime	40.295 kb	chr19	21401625	3889	SAME
49_73P	Dmrt2	3 prime	64.540 kb	chr19	25818021	970	OPPOSITE
49_73P	4930506M07Rik	5 prime	22.609 kb	chr19	59173168	1676	SAME
49_73P				chrX	22284539	790
499_53P				chr1	29378803	124
499_53P	Uggt1	intron 2	disrupt CDS	chr1	36289488	117	SAME
499_53P	Dgkd	intron 18	disrupt CDS	chr1	89827006	181	OPPOSITE
499_53P				chr1	106207161	105
499_53P	Slc41a1	intron 2	disrupt CDS	chr1	133731112	117	SAME
499_53P	Prrx1	5 prime	2.087 kb	chr1	165245868	114	SAME
499_53P				chr2	19957390	94
499_53P				chr2	39790546	242
499_53P	Galnt13	5 prime	734.941 kb	chr2	54235214	151	SAME
499_53P	BC052040	intron 10	disrupt CDS	chr2	115574146	113	OPPOSITE
499_53P				chr2	116505900	169
499_53P				chr2	122984692	117
499_53P	1700010M22Rik	3 prime	72.685 kb	chr2	144722836	117	SAME
499_53P				chr3	3334118	173
499_53P	Hnf4g	intron 1	disrupt CDS	chr3	3607207	97	SAME
499_53P				chr3	24085489	96
499_53P	Usp13	intron 13	disrupt CDS	chr3	32806901	130	OPPOSITE
499_53P	Gria2	intron 2	disrupt CDS	chr3	80546238	94	OPPOSITE
499_53P	St6galnac5	intron 2	disrupt CDS	chr3	152636120	128	OPPOSITE
499_53P	Steap4	5 prime	48.181 kb	chr5	7934032	148	OPPOSITE
499_53P	Grm3	intron 1	not disrupt CDS	chr5	9675127	111	SAME
499_53P	Pclo	intron 3	disrupt CDS	chr5	14634386	108	OPPOSITE
499_53P	Ppp1cb	intron 1	disrupt CDS	chr5	32767653	120	OPPOSITE
499_53P				chr5	69326965	100
499_53P				chr5	83004276	105
499_53P	1700063O14Rik	3 prime	36.479 kb	chr5	92159847	174	SAME
499_53P	Mvk	3 prime	73.831 kb	chr5	114984430	190	OPPOSITE
499_53P	St7	intron 8	disrupt CDS	chr6	17821906	95	OPPOSITE
499_53P	Chchd3	intron 2	disrupt CDS	chr6	32986712	100	OPPOSITE
499_53P				chr6	44800538	95
499_53P	Fam13a	intron 13	disrupt CDS	chr6	58898830	119	SAME
499_53P	Gm156	5 prime	22.311 kb	chr6	129748178	150	SAME
499_53P	Cmas	3 prime	6.455 kb	chr6	142730689	135	SAME
499_53P				chr7	47496148	203
499_53P	Zfp788	5 prime	23.506 kb	chr7	48883396	114	OPPOSITE
499_53P				chr7	59873690	97
499_53P				chr7	65264086	122
499_53P				chr7	77353830	207
499_53P				chr7	79017232	139
499_53P	Pard3	3 prime	69.711 kb	chr8	130205897	221	SAME
499_53P	Ccdc7	3 prime	124.106 kb	chr8	131465286	130	OPPOSITE
499_53P	Zfp317	intron 7	disrupt CDS	chr9	19449323	96	OPPOSITE
499_53P	9230110F15Rik	3 prime	24.421 kb	chr9	35627314	187	SAME
499_53P	Sh3rf3	intron 1	disrupt CDS	chr10	58314367	115	OPPOSITE
499_53P	1700113H08Rik	intron 4	disrupt CDS	chr10	86687803	136	OPPOSITE
499_53P	Olfr791	5 prime	12.521 kb	chr10	128951702	109	OPPOSITE
499_53P				chr11	18509999	108
499_53P				chr11	27318392	105
499_53P				chr12	20278717	110
499_53P	2010109K11Rik	3 prime	86.296 kb	chr12	33154104	148	SAME
499_53P				chr12	36493221	235
499_53P	Mdga2	intron 5	disrupt CDS	chr12	67807098	124	SAME
499_53P	Foxf2	exon 1	disrupt CDS	chr13	31719110	248	OPPOSITE
499_53P	Txndc5	5 prime	25.844 kb	chr13	38646173	104	OPPOSITE
499_53P				chr13	103365974	116
499_53P	Pde4d	intron 8	disrupt CDS	chr13	110704557	180	SAME
499_53P				chr14	89609867	98
499_53P				chr15	5341546	92
499_53P	Wdr70	intron 10	disrupt CDS	chr15	7900712	93	SAME
499_53P				chr15	15043908	112
499_53P				chr15	15506211	110
499_53P				chr15	16099250	104
499_53P	Cdh12	5 prime	486.592 kb	chr15	21032696	121	OPPOSITE
499_53P				chr15	23742024	92
499_53P				chr15	24906161	121
499_53P				chr15	28591575	135
499_53P	Ctnnd2	intron 10	disrupt CDS	chr15	30735697	101	OPPOSITE
499_53P				chr15	31937274	118
499_53P	Ywhaz	5 prime	53.244 kb	chr15	36779928	175	SAME
499_53P	Ttc35	5 prime	64.410 kb	chr15	43294913	115	OPPOSITE
499_53P	Tmem74	3 prime	40.412 kb	chr15	43661163	187	OPPOSITE
499_53P				chr15	43829663	154
499_53P				chr15	43865335	140
499_53P	Trhr	intron 2	disrupt CDS	chr15	44043414	131	SAME
499_53P	Nudcd1	intron 1	disrupt CDS	chr15	44253841	153	OPPOSITE
499_53P	Pkhd1l1	intron 49	disrupt CDS	chr15	44382147	104	SAME
499_53P	Kcnv1	3 prime	53.427 kb	chr15	44893053	121	SAME
499_53P				chr15	45141174	113
499_53P	4930523O13Rik	intron 2	not disrupt CDS	chr15	46304990	106	OPPOSITE
499_53P	4930523O13Rik	intron 1	not disrupt CDS	chr15	46324361	145	SAME
499_53P				chr15	46832390	109
499_53P	Csmd3	3 prime	1244.650 kb	chr15	47378885	165	OPPOSITE
499_53P	Csmd3	3 prime	1225.225 kb	chr15	47398310	101	SAME
499_53P				chr15	49861124	96
499_53P	Mtbp	intron 13	disrupt CDS	chr15	55420598	92	SAME
499_53P	Has2as	5 prime	53.379 kb	chr15	56472636	121	SAME
499_53P	Zfp572	5 prime	37.939 kb	chr15	59105629	166	OPPOSITE
499_53P	St3gal1	3 prime	90.574 kb	chr15	66917870	93	OPPOSITE
499_53P	Fam135b	5 prime	44.504 kb	chr15	71602772	102	SAME
499_53P				chr15	72052508	126
499_53P	Trappc9	intron 18	disrupt CDS	chr15	72533473	102	OPPOSITE
499_53P	Syngr1	intron 1	disrupt CDS	chr15	79934506	220	SAME
499_53P	Slc2a13	intron 3	disrupt CDS	chr15	91324435	109	SAME
499_53P	Pdzrn4	intron 3	disrupt CDS	chr15	92274632	95	SAME
499_53P	Scaf11	5 prime	85.699 kb	chr15	96376973	92	SAME
499_53P	Grasp	3 prime	20.327 kb	chr15	101083514	101	SAME
499_53P	Lpp	intron 2	not disrupt CDS	chr16	24464323	111	OPPOSITE
499_53P	Kalrn	intron 9	disrupt CDS	chr16	34301175	108	SAME
499_53P				chr17	15301957	162
499_53P	Vmn2r99	3 prime	14.869 kb	chr17	19546423	92	SAME
499_53P				chr18	28417487	103
499_53P	A730017C20Rik	3 prime	13.364 kb	chr18	59249978	202	SAME
499_53P	Olfr1505	3 prime	78.443 kb	chr19	14072905	136	SAME
499_53P	Rorb	intron 1	disrupt CDS	chr19	19083356	112	OPPOSITE
499_53P	Tmc1	5 prime	6.001 kb	chr19	21034693	161	OPPOSITE
499_53P	Gria3	5 prime	316.189 kb	chrX	38715589	107	SAME
499_53P				chrX	64634306	149
499_53P	Magea1	5 prime	19.817 kb	chrX	151544150	96	OPPOSITE
499_53P	Rbbp7	5 prime	47.999 kb	chrX	159169023	4169	OPPOSITE
499_53P	Zfy2	5 prime	9.329 kb	chrY	1435686	110	OPPOSITE
499_61F	Oprk1	3 prime	20.149 kb	chr1	5616363	1056	OPPOSITE
499_61F				chr1	26915215	817
499_61F				chr1	49047361	847
499_61F	Wdr12	intron 11	disrupt CDS	chr1	60138578	726	SAME
499_61F				chr1	104893336	590
499_61F	Nckap5	intron 1	not disrupt CDS	chr1	128603022	1057	SAME
499_61F	Fam188a	5 prime	6.535 kb	chr2	12347622	1086	SAME
499_61F	Gpr158	intron 5	disrupt CDS	chr2	21572454	500	OPPOSITE
499_61F				chr2	47774004	780
499_61F	5430417L22Rik	5 prime	5.215 kb	chr2	118569328	487	OPPOSITE
499_61F	Pxmp4	5 prime	8.691 kb	chr2	154438100	951	OPPOSITE
499_61F	Samhd1	5 prime	2.066 kb	chr2	156963024	578	SAME
499_61F	Sulf2	5 prime	6.883 kb	chr2	165988066	556	SAME
499_61F				chr3	12312183	623
499_61F	Slc7a11	5 prime	73.789 kb	chr3	50321324	779	SAME
499_61F				chr3	72427481	439
499_61F				chr3	91094206	1143
499_61F	Acp6	3 prime	17.082 kb	chr3	96997581	559	OPPOSITE
499_61F				chr3	99427934	454
499_61F	Mcoln2	intron 1	not disrupt CDS	chr3	145817553	517	OPPOSITE
499_61F	V1rg10	5 prime	68.706 kb	chr5	3069817	540	SAME
499_61F	Ankib1	intron 5	disrupt CDS	chr5	3743431	432	SAME
499_61F	Cacna2d1	intron 19	disrupt CDS	chr5	15832600	519	SAME
499_61F	Zbtb49	intron 4	disrupt CDS	chr5	38597851	640	OPPOSITE
499_61F	Ccdc149	intron 1	disrupt CDS	chr5	52861785	632	SAME
499_61F	Rbpj	intron 1	disrupt CDS	chr5	54004912	455	SAME
499_61F				chr5	74266921	455
499_61F	Scfd2	exon 1	disrupt CDS	chr5	74926887	530	SAME
499_61F	Csn1s1	5 prime	31.215 kb	chr5	88080384	574	OPPOSITE
499_61F				chr5	90505976	595
499_61F	Art3	intron 2	not disrupt CDS	chr5	92768593	501	SAME
499_61F	Zfp644	intron 2	disrupt CDS	chr5	107068167	1172	OPPOSITE
499_61F				chr5	127132368	523
499_61F	Shfm1	5 prime	94.919 kb	chr6	6623577	948	SAME
499_61F	2010107G12Rik	intron 2	not disrupt CDS	chr6	34922124	603	SAME
499_61F	D630045J12Rik	intron 1	disrupt CDS	chr6	38195087	933	SAME
499_61F	Chn2	intron 6	disrupt CDS	chr6	54199575	852	OPPOSITE
499_61F	Fam190a	intron 10	disrupt CDS	chr6	62034345	482	SAME
499_61F	Dysf	intron 17	disrupt CDS	chr6	84045040	1071	SAME
499_61F				chr6	105326164	600
499_61F				chr6	133607260	987
499_61F	Mgst1	3 prime	77.656 kb	chr6	138182929	1145	OPPOSITE
499_61F	Dennd5b	intron 3	disrupt CDS	chr6	149012915	546	OPPOSITE
499_61F	Usp29	intron 2	not disrupt CDS	chr7	6862650	471	OPPOSITE
499_61F	Aurkc	3 prime	28.006 kb	chr7	6983808	795	OPPOSITE
499_61F	Vmn1r79	3 prime	1.456 kb	chr7	12763918	429	OPPOSITE
499_61F	Cyp2a12	5 prime	12.046 kb	chr7	27809788	770	OPPOSITE
499_61F	Slc7a9	3 prime	4.769 kb	chr7	36255822	587	OPPOSITE
499_61F	Gabra5	5 prime	42.811 kb	chr7	64808190	712	SAME
499_61F	Asb7	intron 6	not disrupt CDS	chr7	73811028	655	SAME
499_61F				chr7	102319984	554
499_61F	Rps3	intron 4	disrupt CDS	chr7	106629784	771	OPPOSITE
499_61F	2018-03-01	intron 2	not disrupt CDS	chr8	68489663	487	OPPOSITE
499_61F	Tomm20	3 prime	62.309 kb	chr8	129407512	853	SAME
499_61F	Pgr	5 prime	98.701 kb	chr9	8869910	466	OPPOSITE
499_61F	Cntn5	3 prime	1260.205 kb	chr9	9644521	553	OPPOSITE
499_61F				chr9	33196294	1008
499_61F	Olfr984	5 prime	3.235 kb	chr9	39912308	502	OPPOSITE
499_61F	Smad3	intron 1	disrupt CDS	chr9	63544702	626	SAME
499_61F	1190002N15Rik	intron 2	disrupt CDS	chr9	94422191	812	SAME
499_61F	Nek11	intron 6	disrupt CDS	chr9	105214316	457	SAME
499_61F	Ccdc12	intron 1	disrupt CDS	chr9	110582130	497	SAME
499_61F	Prss42	3 prime	1.398 kb	chr9	110707646	936	OPPOSITE
499_61F	4933432G23Rik	5 prime	58.109 kb	chr9	118288057	442	OPPOSITE
499_61F	Scn10a	5 prime	7.003 kb	chr9	119635153	618	SAME
499_61F				chr10	16352664	510
499_61F	Gpr6	5 prime	81.320 kb	chr10	40872710	513	OPPOSITE
499_61F	Qrsl1	intron 1	disrupt CDS	chr10	43618657	583	SAME
499_61F				chr10	47127492	753
499_61F	Fam162b	5 prime	5.817 kb	chr10	51316083	501	SAME
499_61F	Pcbp3	intron 1	not disrupt CDS	chr10	76415299	727	OPPOSITE
499_61F	Mir3966	5 prime	53.538 kb	chr10	96832658	443	SAME
499_61F	Nav3	3 prime	400.993 kb	chr10	109036282	1245	OPPOSITE
499_61F	Glipr1l2	3 prime	32.968 kb	chr10	111578122	599	OPPOSITE
499_61F	A130077B15Rik	5 prime	48.389 kb	chr10	122055336	530	OPPOSITE
499_61F	Scgb3a1	3 prime	0.846 kb	chr11	49479466	799	SAME
499_61F	Accn1	intron 1	disrupt CDS	chr11	80821387	628	SAME
499_61F	Slfn8	5 prime	0.411 kb	chr11	82834723	1004	SAME
499_61F	Nfe2l1	5 prime	5.033 kb	chr11	96696315	1066	OPPOSITE
499_61F	Mllt6	intron 6	disrupt CDS	chr11	97528551	487	SAME
499_61F	Asxl2	intron 8	disrupt CDS	chr12	3490200	607	SAME
499_61F	Asxl2	intron 8	disrupt CDS	chr12	3490338	546	SAME
499_61F				chr12	15486873	454
499_61F				chr12	19427527	431
499_61F	Sh3yl1	3 prime	56.329 kb	chr12	31701343	749	SAME
499_61F	Dock4	intron 1	disrupt CDS	chr12	41187451	460	SAME
499_61F				chr12	63116982	462
499_61F				chr12	121063665	436
499_61F				chr13	37619754	468
499_61F	Nlrp4f	5 prime	38.015 kb	chr13	65345039	489	SAME
499_61F				chr13	87946192	515
499_61F	Atg10	5 prime	21.157 kb	chr13	91384749	1084	OPPOSITE
499_61F				chr14	4346361	616
499_61F	Ube2e2	intron 5	disrupt CDS	chr14	19411215	786	OPPOSITE
499_61F	Ube2e2	5 prime	14.395 kb	chr14	19740536	560	SAME
499_61F	Mettl3	5 prime	2.952 kb	chr14	52927751	444	OPPOSITE
499_61F	Ints9	intron 14	disrupt CDS	chr14	65653161	508	OPPOSITE
499_61F	Gm16677	intron 2	not disrupt CDS	chr14	69948382	663	SAME
499_61F	AU021034	5 prime	2.431 kb	chr14	78491245	460	OPPOSITE
499_61F	4930529K09Rik	3 prime	65.741 kb	chr14	86727590	500	OPPOSITE
499_61F	Dach1	intron 1	disrupt CDS	chr14	98563828	496	OPPOSITE
499_61F				chr14	113869425	442
499_61F				chr15	3057810	563
499_61F	Ghr	intron 3	disrupt CDS	chr15	3334937	438	OPPOSITE
499_61F	Ghr	intron 2	disrupt CDS	chr15	3342034	666	SAME
499_61F	Fbxo4	3 prime	106.153 kb	chr15	3823420	557	SAME
499_61F	Plcxd3	3 prime	65.461 kb	chr15	4591040	429	SAME
499_61F	C6	intron 5	disrupt CDS	chr15	4703071	539	SAME
499_61F	Heatr7b2	intron 28	disrupt CDS	chr15	4887168	582	OPPOSITE
499_61F	5430437J10Rik	intron 1	not disrupt CDS	chr15	5453228	706	OPPOSITE
499_61F				chr15	5830739	460
499_61F	C1qtnf3	5 prime	31.851 kb	chr15	10878066	526	OPPOSITE
499_61F	Drosha	3 prime	30.216 kb	chr15	12895262	1284	SAME
499_61F	Drosha	3 prime	77.247 kb	chr15	12942293	853	OPPOSITE
499_61F				chr15	14203194	433
499_61F				chr15	14879392	849
499_61F				chr15	15792277	687
499_61F				chr15	15958161	579
499_61F	4921515E04Rik	intron 7	not disrupt CDS	chr15	18160231	523	SAME
499_61F				chr15	19968395	671
499_61F	Cdh12	intron 4	disrupt CDS	chr15	21413658	446	OPPOSITE
499_61F				chr15	21897855	436
499_61F				chr15	23727156	686
499_61F				chr15	23736114	830
499_61F				chr15	24559117	558
499_61F				chr15	24652972	499
499_61F				chr15	24980206	888
499_61F	Fbxl7	intron 2	disrupt CDS	chr15	26565996	663	SAME
499_61F	Mir297-1	3 prime	15.739 kb	chr15	27262237	1259	OPPOSITE
499_61F				chr15	29812692	576
499_61F				chr15	29854161	570
499_61F	Ctnnd2	intron 11	disrupt CDS	chr15	30775603	466	OPPOSITE
499_61F	Cmbl	intron 2	disrupt CDS	chr15	31511991	452	SAME
499_61F	Sema5a	intron 11	disrupt CDS	chr15	32526137	541	OPPOSITE
499_61F	Sdc2	5 prime	185.724 kb	chr15	32778752	679	OPPOSITE
499_61F	Sdc2	intron 1	disrupt CDS	chr15	32887392	636	SAME
499_61F	Pgcp	intron 8	disrupt CDS	chr15	33467170	1298	OPPOSITE
499_61F	Tspyl5	5 prime	20.094 kb	chr15	33637732	493	OPPOSITE
499_61F	Dpys	intron 7	disrupt CDS	chr15	39625508	517	SAME
499_61F	Rspo2	intron 5	disrupt CDS	chr15	42898763	446	OPPOSITE
499_61F	Rspo2	intron 2	disrupt CDS	chr15	42986941	502	SAME
499_61F	Ttc35	3 prime	12.539 kb	chr15	43371862	922	OPPOSITE
499_61F				chr15	43483206	1573
499_61F	Tmem74	5 prime	44.923 kb	chr15	43746498	739	OPPOSITE
499_61F				chr15	43837581	795
499_61F				chr15	43850479	583
499_61F				chr15	43865515	428
499_61F				chr15	43888929	2479
499_61F				chr15	43912025	774
499_61F	Trhr	5 prime	43.980 kb	chr15	44023478	628	OPPOSITE
499_61F	Trhr	intron 2	disrupt CDS	chr15	44041883	873	OPPOSITE
499_61F	Nudcd1	3 prime	74.446 kb	chr15	44185407	639	OPPOSITE
499_61F	Nudcd1	intron 1	disrupt CDS	chr15	44254370	852	SAME
499_61F	Sybu	intron 1	disrupt CDS	chr15	44573270	687	OPPOSITE
499_61F	Sybu	intron 1	disrupt CDS	chr15	44607889	464	SAME
499_61F	A930017M01Rik	5 prime	16.321 kb	chr15	44699968	790	OPPOSITE
499_61F	A930017M01Rik	3 prime	65.270 kb	chr15	44781559	736	SAME
499_61F	Kcnv1	5 prime	19.570 kb	chr15	44966050	552	OPPOSITE
499_61F	Kcnv1	5 prime	55.242 kb	chr15	45001722	617	SAME
499_61F	Kcnv1	5 prime	65.810 kb	chr15	45012290	1374	SAME
499_61F				chr15	45447092	477
499_61F				chr15	45475845	521
499_61F				chr15	45552676	695
499_61F				chr15	45677039	457
499_61F				chr15	45725959	456
499_61F	1700022A22Rik	5 prime	51.342 kb	chr15	46154103	821	OPPOSITE
499_61F				chr15	46766417	588
499_61F				chr15	46922836	825
499_61F				chr15	47123702	987
499_61F	Csmd3	intron 68	disrupt CDS	chr15	47419681	590	SAME
499_61F	Csmd3	5 prime	1.190 kb	chr15	48624725	808	SAME
499_61F	Csmd3	5 prime	53.234 kb	chr15	48676769	759	OPPOSITE
499_61F				chr15	48809307	576
499_61F				chr15	48882388	441
499_61F				chr15	49642535	529
499_61F				chr15	49660713	436
499_61F				chr15	50031550	573
499_61F	Trps1	3 prime	326.438 kb	chr15	50395149	834	SAME
499_61F	Eif3h	intron 2	disrupt CDS	chr15	51666544	888	SAME
499_61F				chr15	51998313	943
499_61F	Samd12	intron 3	disrupt CDS	chr15	53491034	440	SAME
499_61F	Samd12	intron 2	disrupt CDS	chr15	53575041	462	OPPOSITE
499_61F	Sntb1	intron 3	disrupt CDS	chr15	55570016	498	SAME
499_61F	Sntb1	5 prime	21.241 kb	chr15	55759745	1708	SAME
499_61F	Has2as	5 prime	59.378 kb	chr15	56466637	551	SAME
499_61F				chr15	56780782	667
499_61F	D15Ertd621e	3 prime	48.068 kb	chr15	58337424	553	SAME
499_61F	Adcy8	intron 3	disrupt CDS	chr15	64647680	632	OPPOSITE
499_61F				chr15	64854389	823
499_61F				chr15	70213206	573
499_61F				chr15	72089585	435
499_61F	Ly6f	3 prime	45.732 kb	chr15	75148396	563	OPPOSITE
499_61F	9030619P08Rik	intron 2	disrupt CDS	chr15	75261763	641	SAME
499_61F	9030619P08Rik	5 prime	31.405 kb	chr15	75293664	458	SAME
499_61F	Mb	intron 1	not disrupt CDS	chr15	76858660	484	OPPOSITE
499_61F	Apol7b	intron 1	not disrupt CDS	chr15	77263310	978	SAME
499_61F				chr15	86565288	471
499_61F				chr15	87870577	596
499_61F	Spn-ps	3 prime	87.751 kb	chr15	90641156	463	SAME
499_61F	Muc19	3 prime	75.528 kb	chr15	91840514	1311	OPPOSITE
499_61F	Adamts20	intron 7	disrupt CDS	chr15	94188519	582	SAME
499_61F	Dbx2	5 prime	44.675 kb	chr15	95529877	492	SAME
499_61F	Slc4a8	intron 2	disrupt CDS	chr15	100606452	474	OPPOSITE
499_61F	Acvrl1	3 prime	24.757 kb	chr15	101000524	477	OPPOSITE
499_61F	Crebbp	intron 3	disrupt CDS	chr16	4148528	643	SAME
499_61F	Grin2a	intron 1	disrupt CDS	chr16	9767200	570	OPPOSITE
499_61F	Shisa9	intron 2	disrupt CDS	chr16	12123449	580	SAME
499_61F	Shisa9	intron 2	disrupt CDS	chr16	12220788	438	SAME
499_61F	Lamp3	5 prime	19.468 kb	chr16	19725926	882	SAME
499_61F				chr16	39422126	661
499_61F	Gm609	intron 1	disrupt CDS	chr16	45454893	427	SAME
499_61F	4930567J20Rik	3 prime	97.617 kb	chr16	71365038	989	SAME
499_61F	2700054A10Rik	5 prime	75.061 kb	chr17	13822021	874	SAME
499_61F				chr17	16247997	686
499_61F				chr17	16629822	593
499_61F	Notch4	5 prime	29.708 kb	chr17	34695780	524	SAME
499_61F	Crisp1	5 prime	30.311 kb	chr17	40486467	928	SAME
499_61F	Kcnh8	5 prime	395.887 kb	chr17	52648657	682	OPPOSITE
499_61F	Capn13	intron 5	disrupt CDS	chr17	73701564	433	OPPOSITE
499_61F				chr17	78277615	529
499_61F				chr17	92972104	670
499_61F				chr17	94612500	467
499_61F	Ctnna1	5 prime	163.021 kb	chr18	35251408	685	SAME
499_61F	0610010O12Rik	intron 2	disrupt CDS	chr18	36527695	604	OPPOSITE
499_61F				chr18	49314180	599
499_61F	Hdhd1a	5 prime	75.351 kb	chr18	50803704	570	OPPOSITE
499_61F	Rttn	intron 17	disrupt CDS	chr18	89188370	467	OPPOSITE
499_61F	Chka	3 prime	1.479 kb	chr19	3895846	438	OPPOSITE
499_61F	Olfr1437	5 prime	13.592 kb	chr19	12410907	611	SAME
499_61F	Tbc1d12	intron 1	disrupt CDS	chr19	38930312	796	OPPOSITE
499_61F	Sorbs1	intron 1	not disrupt CDS	chr19	40585820	766	SAME
499_61F	Rap2c	5 prime	27.865 kb	chrX	48399060	572	SAME
499_61F	Htr2c	intron 2	not disrupt CDS	chrX	143432729	1063	OPPOSITE
499_61F	Maged2	5 prime	40.153 kb	chrX	147289035	603	SAME
501_77P	Prex2	3 prime	5.789 kb	chr1	11299552	2187	OPPOSITE
501_77P				chr1	32896203	901
501_77P				chr1	76296178	1138
501_77P				chr1	76296182	1202
501_77P	A630001G21Rik	5 prime	50.700 kb	chr1	87683881	1089	SAME
501_77P				chr1	150778728	4178
501_77P	Mettl11b	3 prime	35.445 kb	chr1	165619918	1364	OPPOSITE
501_77P	Ush2a	intron 3	disrupt CDS	chr1	190159490	2324	OPPOSITE
501_77P	Fam107b	3 prime	19.623 kb	chr2	3719029	6401	SAME
501_77P	Bend7	3 prime	26.132 kb	chr2	4749324	1969	SAME
501_77P	Camsap1	intron 4	disrupt CDS	chr2	25809095	4365	SAME
501_77P	Lypd6	intron 1	not disrupt CDS	chr2	49947513	2363	SAME
501_77P	Olfr1120	5 prime	11.840 kb	chr2	87186707	4229	SAME
501_77P	Olfr1151	3 prime	2.577 kb	chr2	87700837	818	OPPOSITE
501_77P	Gm13939	intron 4	not disrupt CDS	chr2	109743942	1088	SAME
501_77P	Aqr	intron 23	disrupt CDS	chr2	113951255	9487	SAME
501_77P	Plcb1	intron 1	disrupt CDS	chr2	134631294	2131	SAME
501_77P	Gtsf1l	5 prime	55.416 kb	chr2	162970753	7516	SAME
501_77P	Bmp7	3 prime	99.718 kb	chr2	172666076	2297	SAME
501_77P	Pdlim5	3 prime	230.461 kb	chr3	141828199	888	SAME
501_77P	Cpz	3 prime	54.718 kb	chr5	35813557	5613	SAME
501_77P	Dhx15	intron 2	disrupt CDS	chr5	52574167	972	OPPOSITE
501_77P				chr5	110098958	2242
501_77P	Mn1	3 prime	53.938 kb	chr5	111939983	7197	SAME
501_77P	Zfp780b	3 prime	19.498 kb	chr7	28744678	2776	OPPOSITE
501_77P	Luzp2	5 prime	509.981 kb	chr7	62014277	2617	OPPOSITE
501_77P	Aldh1a3	5 prime	38.535 kb	chr7	73610898	5689	SAME
501_77P	Fam76b	3 prime	2.729 kb	chr9	13653695	1668	OPPOSITE
501_77P				chr9	46940358	6562
501_77P	1700041C23Rik	5 prime	13.748 kb	chr9	57020167	10405	SAME
501_77P	Rasa2	intron 19	disrupt CDS	chr9	96450652	1792	SAME
501_77P	Slc25a36	intron 1	disrupt CDS	chr9	97006997	1232	SAME
501_77P	Stag1	intron 21	disrupt CDS	chr9	100800164	841	SAME
501_77P				chr10	4148448	2082
501_77P	Arg1	5 prime	48.329 kb	chr10	24695605	2143	SAME
501_77P	Hs3st5	5 prime	379.580 kb	chr10	36174620	2276	SAME
501_77P				chr10	96669083	1822
501_77P				chr10	112792496	1539
501_77P	Tns3	5 prime	56.771 kb	chr11	8621309	742	SAME
501_77P	5730522E02Rik	intron 2	not disrupt CDS	chr11	25841490	2543	SAME
501_77P	Rtn4	intron 1	disrupt CDS	chr11	29631198	3973	OPPOSITE
501_77P	Spnb2	intron 1	disrupt CDS	chr11	30073512	1078	SAME
501_77P	Rnft1	intron 3	disrupt CDS	chr11	86300667	993	OPPOSITE
501_77P	Rad51ap2	exon 3	disrupt CDS	chr12	11469468	3246	SAME
501_77P				chr13	35413213	1238
501_77P				chr13	39344175	5350
501_77P	Trpc7	5 prime	36.940 kb	chr13	57033889	1307	OPPOSITE
501_77P	Agtpbp1	intron 1	not disrupt CDS	chr13	59655604	3044	OPPOSITE
501_77P				chr13	69287494	1478
501_77P	Ttc37	intron 11	disrupt CDS	chr13	76255844	1323	SAME
501_77P	Ttc37	intron 11	disrupt CDS	chr13	76255961	2192	OPPOSITE
501_77P				chr13	86994282	2261
501_77P				chr13	87240600	8339
501_77P	Gcnt4	intron 1	not disrupt CDS	chr13	97698564	2710	SAME
501_77P	Pde4d	intron 1	not disrupt CDS	chr13	109512583	4823	OPPOSITE
501_77P	Rab3c	intron 3	disrupt CDS	chr13	110903659	1150	SAME
501_77P	Rab3c	intron 3	disrupt CDS	chr13	110957019	1058	OPPOSITE
501_77P	Actbl2	5 prime	52.736 kb	chr13	111995221	940	OPPOSITE
501_77P	Emb	5 prime	62.356 kb	chr13	118000866	1806	OPPOSITE
501_77P	Fgf10	intron 1	disrupt CDS	chr13	119532831	915	SAME
501_77P	Scara5	intron 6	disrupt CDS	chr14	66360789	906	SAME
501_77P				chr14	107707495	1040
501_77P				chr14	108754685	3612
501_77P				chr14	108770125	1072
501_77P	Ubac2	intron 1	disrupt CDS	chr14	122296307	1097	SAME
501_77P				chr15	3704217	3131
501_77P	Oxct1	intron 7	disrupt CDS	chr15	4021246	2748	SAME
501_77P	Oxct1	intron 13	disrupt CDS	chr15	4064359	8274	OPPOSITE
501_77P				chr15	6044060	1251
501_77P				chr15	6044061	1117
501_77P	Egflam	intron 1	disrupt CDS	chr15	7326926	1390	SAME
501_77P	Nipbl	5 prime	59.431 kb	chr15	8453894	3765	SAME
501_77P				chr15	14602481	1610
501_77P				chr15	18461329	1293
501_77P	Cdh12	intron 5	disrupt CDS	chr15	21427399	1533	OPPOSITE
501_77P	Cdh18	intron 1	not disrupt CDS	chr15	23027797	682	SAME
501_77P	Cdh18	3 prime	32.704 kb	chr15	23436877	1038	SAME
501_77P				chr15	25056271	681
501_77P				chr15	26068529	4142
501_77P				chr15	28535896	1941
501_77P				chr15	28535897	1266
501_77P				chr15	29695047	10060
501_77P				chr15	29920780	752
501_77P	Ankrd33b	intron 1	disrupt CDS	chr15	31256343	2742	OPPOSITE
501_77P				chr15	31736238	2800
501_77P				chr15	31982026	832
501_77P	Oxr1	5 prime	479.909 kb	chr15	41212684	1189	OPPOSITE
501_77P	Oxr1	intron 3	disrupt CDS	chr15	41559264	1480	SAME
501_77P	Angpt1	intron 1	disrupt CDS	chr15	42381825	675	OPPOSITE
501_77P	Angpt1	intron 1	disrupt CDS	chr15	42457137	878	OPPOSITE
501_77P	Rspo2	intron 2	disrupt CDS	chr15	42981920	766	SAME
501_77P	Eif3e	5 prime	63.960 kb	chr15	43178242	2343	OPPOSITE
501_77P	Tmem74	3 prime	54.485 kb	chr15	43647090	874	SAME
501_77P	Tmem74	5 prime	51.124 kb	chr15	43752699	1644	OPPOSITE
501_77P	Tmem74	5 prime	71.089 kb	chr15	43772664	1427	OPPOSITE
501_77P				chr15	43854061	1436
501_77P				chr15	43858361	1331
501_77P				chr15	43897308	1080
501_77P	Trhr	5 prime	86.173 kb	chr15	43981285	935	SAME
501_77P	Trhr	5 prime	43.854 kb	chr15	44023604	2070	SAME
501_77P	Trhr	3 prime	57.274 kb	chr15	44124732	1089	SAME
501_77P	Nudcd1	3 prime	83.833 kb	chr15	44176020	3702	OPPOSITE
501_77P	Nudcd1	3 prime	83.832 kb	chr15	44176021	1404	OPPOSITE
501_77P				chr15	45413751	969
501_77P				chr15	45758842	936
501_77P	1700022A22Rik	3 prime	21.812 kb	chr15	46227257	2015	SAME
501_77P	4930523O13Rik	5 prime	21.404 kb	chr15	46349129	1182	OPPOSITE
501_77P	Csmd3	intron 36	disrupt CDS	chr15	47571345	3115	OPPOSITE
501_77P				chr15	48971680	1740
501_77P				chr15	49064669	3844
501_77P	Trps1	3 prime	238.870 kb	chr15	50482717	2540	SAME
501_77P	Gm19303	intron 2	not disrupt CDS	chr15	51152672	951	OPPOSITE
501_77P	Gm19303	intron 2	not disrupt CDS	chr15	51152673	2022	OPPOSITE
501_77P				chr15	52792416	1980
501_77P	Ndrg1	intron 10	disrupt CDS	chr15	66770436	3748	SAME
501_77P				chr15	70583424	3509
501_77P	Trappc9	intron 15	disrupt CDS	chr15	72754745	3381	OPPOSITE
501_77P	Tnrc6b	intron 2	not disrupt CDS	chr15	80588756	5327	OPPOSITE
501_77P	Tcf20	5 prime	3.626 kb	chr15	82746190	2054	OPPOSITE
501_77P	Atf1	intron 2	disrupt CDS	chr15	100070008	1847	OPPOSITE
501_77P				chr16	74781757	900
501_77P	Pja2	3 prime	68.943 kb	chr17	64612280	3927	SAME
501_77P	Gm10125	exon 7	not disrupt CDS	chr18	5491811	5637	OPPOSITE
501_77P	Gm10125	exon 7	not disrupt CDS	chr18	5491812	3204	OPPOSITE
501_77P	Ctdp1	intron 11	disrupt CDS	chr18	80626337	2934	SAME
501_77P	Rorb	5 prime	55.635 kb	chr19	19241321	5320	OPPOSITE
501_77P	Btrc	intron 11	disrupt CDS	chr19	45592468	1388	SAME
501_77P	Nanos1	5 prime	43.951 kb	chr19	60791866	1586	OPPOSITE
501_77P	2610002M06Rik	intron 6	disrupt CDS	chrX	104985967	2423	SAME
501_77P				chrX	107778121	957
501_92F				chr2	115018949	743
501_92F				chr2	115019066	269
501_92F				chr2	171544632	383
501_92F	Bmp7	3 prime	99.835 kb	chr2	172665959	3419	SAME
501_92F				chr3	12383435	324
501_92F	Clec2e	3 prime	16.587 kb	chr6	129034334	270	SAME
501_92F	Etv6	intron 1	disrupt CDS	chr6	134068741	299	SAME
501_92F	Lrp3	intron 3	disrupt CDS	chr7	35995797	288	SAME
501_92F	Lrp3	intron 3	disrupt CDS	chr7	35995799	7339	SAME
501_92F	Lrp3	intron 3	disrupt CDS	chr7	35995909	828	SAME
501_92F	Cpeb1	intron 1	disrupt CDS	chr7	88596923	290	OPPOSITE
501_92F	Stox2	5 prime	40.914 kb	chr8	48478616	994	SAME
501_92F	Slc10a7	exon 2	disrupt CDS	chr8	81039503	493	SAME
501_92F	Pts	3 prime	7.406 kb	chr9	50329340	591	OPPOSITE
501_92F	Golga4	intron 1	disrupt CDS	chr9	118417415	340	SAME
501_92F	Hace1	intron 1	disrupt CDS	chr10	45302282	367	OPPOSITE
501_92F				chr10	96680875	294
501_92F	Spnb2	5 prime	21.281 kb	chr11	30141053	1718	SAME
501_92F	E030025P04Rik	3 prime	64.347 kb	chr11	108941336	1265	SAME
501_92F	Sip1	intron 7	disrupt CDS	chr12	60123753	407	OPPOSITE
501_92F	Ofcc1	3 prime	320.058 kb	chr13	40063322	381	OPPOSITE
501_92F				chr13	82922939	665
501_92F				chr13	116893608	272
501_92F	Mphosph8	intron 5	disrupt CDS	chr14	57302604	308	OPPOSITE
501_92F				chr14	108904719	383
501_92F				chr14	108934378	1835
501_92F	Oxct1	3 prime	73.045 kb	chr15	4178389	376	OPPOSITE
501_92F	Prkaa1	intron 1	disrupt CDS	chr15	5104139	373	SAME
501_92F	Slc1a3	5 prime	75.058 kb	chr15	8735865	271	SAME
501_92F				chr15	16916561	550
501_92F	Gm5803	3 prime	78.662 kb	chr15	22566077	2402	SAME
501_92F	Basp1	intron 1	not disrupt CDS	chr15	25302675	307	SAME
501_92F	2018-03-11	intron 2	disrupt CDS	chr15	26263056	364	OPPOSITE
501_92F	2018-03-11	intron 2	disrupt CDS	chr15	26263173	314	OPPOSITE
501_92F	Tmem74	5 prime	68.639 kb	chr15	43770214	294	OPPOSITE
501_92F	Eny2	intron 2	disrupt CDS	chr15	44263360	357	OPPOSITE
501_92F	Eny2	3 prime	8.029 kb	chr15	44277260	286	SAME
501_92F	1700022A22Rik	intron 2	not disrupt CDS	chr15	46174218	434	SAME
501_92F	Csmd3	intron 31	disrupt CDS	chr15	47665289	523	OPPOSITE
501_92F	Csmd3	intron 5	disrupt CDS	chr15	48194954	284	OPPOSITE
501_92F	Nov	3 prime	4.435 kb	chr15	54589751	472	SAME
501_92F				chr15	86685128	3569
501_92F	Spn-ps	3 prime	9.657 kb	chr15	90719250	580	OPPOSITE
501_92F	Scn8a	intron 1	not disrupt CDS	chr15	100746477	352	SAME
501_92F				chr19	19401291	287
501_92F	Minpp1	3 prime	68.014 kb	chr19	32657874	759	SAME
501_92F	Btrc	intron 1	disrupt CDS	chr19	45460608	910	SAME
505_58P	Sntg1	intron 3	not disrupt CDS	chr1	8913002	596	SAME
505_58P				chr1	50553322	1280
505_58P	Pard3b	intron 1	disrupt CDS	chr1	61750865	683	OPPOSITE
505_58P	Pard3b	intron 1	disrupt CDS	chr1	61750867	1353	OPPOSITE
505_58P	Pard3b	intron 1	disrupt CDS	chr1	61750873	212	OPPOSITE
505_58P	Pard3b	intron 1	disrupt CDS	chr1	61750874	501	OPPOSITE
505_58P	Pard3b	intron 1	disrupt CDS	chr1	61750984	388	OPPOSITE
505_58P	Erbb4	intron 4	disrupt CDS	chr1	68441011	1165	OPPOSITE
505_58P	Pid1	3 prime	252.592 kb	chr1	84028628	4438	SAME
505_58P	Pid1	3 prime	252.587 kb	chr1	84028633	196	SAME
505_58P	Nppc	5 prime	9.746 kb	chr1	88576894	1429	OPPOSITE
505_58P	Sh3bp4	intron 4	disrupt CDS	chr1	91044144	502	OPPOSITE
505_58P				chr1	97065761	12986
505_58P				chr1	113451074	411
505_58P				chr1	115995655	77
505_58P				chr1	115995661	61
505_58P				chr1	115995772	47
505_58P	Epb4.1l5	intron 14	disrupt CDS	chr1	121500192	184	OPPOSITE
505_58P	B230209K01Rik	5 prime	49.673 kb	chr1	122967879	645	OPPOSITE
505_58P				chr1	123666032	188
505_58P	Dpp10	intron 3	disrupt CDS	chr1	125748791	274	OPPOSITE
505_58P	Nckap5	intron 5	disrupt CDS	chr1	128038750	597	SAME
505_58P	Il10	5 prime	23.267 kb	chr1	132898280	356	SAME
505_58P	Cfhr2	exon 5	disrupt CDS	chr1	141710079	2178	OPPOSITE
505_58P				chr1	150885826	182
505_58P	Ptgs2	3 prime	43.136 kb	chr1	151998278	1894	OPPOSITE
505_58P				chr1	152060205	1404
505_58P				chr1	152060211	241
505_58P				chr1	159718785	224
505_58P	Rfwd2	5 prime	198.543 kb	chr1	161079168	1521	SAME
505_58P	Rfwd2	5 prime	198.542 kb	chr1	161079169	351	SAME
505_58P	Rfwd2	5 prime	198.540 kb	chr1	161079171	732	SAME
505_58P	Rfwd2	5 prime	198.527 kb	chr1	161079184	129	SAME
505_58P	Rfwd2	5 prime	198.426 kb	chr1	161079285	57	SAME
505_58P	Prdx6	3 prime	32.907 kb	chr1	163148390	168	SAME
505_58P	AI848100	5 prime	7.949 kb	chr1	163814741	807	SAME
505_58P	AI848100	5 prime	25.979 kb	chr1	163832771	591	OPPOSITE
505_58P	Fmo6	intron 6	disrupt CDS	chr1	164848789	1169	SAME
505_58P	Itpkb	intron 2	disrupt CDS	chr1	182296401	8774	OPPOSITE
505_58P				chr1	186245035	1771
505_58P	1700112H15Rik	3 prime	54.226 kb	chr1	186327344	1585	SAME
505_58P	1700112H15Rik	3 prime	54.225 kb	chr1	186327345	165	SAME
505_58P	1700112H15Rik	3 prime	54.219 kb	chr1	186327351	175	SAME
505_58P	Tgfb2	intron 1	disrupt CDS	chr1	188495632	4956	SAME
505_58P	Tgfb2	intron 1	disrupt CDS	chr1	188495635	818	SAME
505_58P	Usp6nl	intron 1	disrupt CDS	chr2	6303374	475	OPPOSITE
505_58P	Taf3	intron 2	disrupt CDS	chr2	9886195	2812	OPPOSITE
505_58P	Arhgap15	intron 3	disrupt CDS	chr2	43694258	3514	SAME
505_58P				chr2	46445515	156
505_58P	Syt13	5 prime	83.847 kb	chr2	92712361	2833	SAME
505_58P				chr2	97639629	55
505_58P				chr2	122993798	9053
505_58P				chr2	122993801	688
505_58P				chr2	122993802	722
505_58P				chr2	122993803	720
505_58P				chr2	122993804	449
505_58P				chr2	122993807	468
505_58P				chr2	122993915	517
505_58P	Tbl1xr1	5 prime	149.109 kb	chr3	21966407	519	OPPOSITE
505_58P				chr3	66234957	419
505_58P	Olfr1402	3 prime	20.034 kb	chr3	97195068	1607	SAME
505_58P	Olfr1402	3 prime	20.029 kb	chr3	97195073	241	SAME
505_58P				chr4	37700950	792
505_58P	Nfia	intron 2	disrupt CDS	chr4	97555972	357	OPPOSITE
505_58P	Ssbp3	5 prime	142.634 kb	chr4	106579665	1848	OPPOSITE
505_58P	Ssbp3	5 prime	142.632 kb	chr4	106579667	229	OPPOSITE
505_58P	Ssbp3	5 prime	142.627 kb	chr4	106579672	189	OPPOSITE
505_58P	Ssbp3	5 prime	142.625 kb	chr4	106579674	255	OPPOSITE
505_58P	CK137956	5 prime	65.675 kb	chr4	127713760	56	OPPOSITE
505_58P	CK137956	5 prime	65.679 kb	chr4	127713764	36	OPPOSITE
505_58P	CK137956	5 prime	65.685 kb	chr4	127713770	232	OPPOSITE
505_58P	CK137956	5 prime	65.690 kb	chr4	127713775	64	OPPOSITE
505_58P	CK137956	5 prime	65.792 kb	chr4	127713877	68	OPPOSITE
505_58P	Grrp1	5 prime	15.518 kb	chr4	133825539	1721	SAME
505_58P	Grrp1	5 prime	15.519 kb	chr4	133825540	422	SAME
505_58P	Grrp1	5 prime	15.521 kb	chr4	133825542	349	SAME
505_58P	Cdk14	intron 14	not disrupt CDS	chr5	4873784	6051	SAME
505_58P	Cdk14	intron 14	not disrupt CDS	chr5	4873785	9306	SAME
505_58P	Cdk14	intron 14	not disrupt CDS	chr5	4873787	3375	SAME
505_58P	Cdk14	intron 14	not disrupt CDS	chr5	4873788	766	SAME
505_58P	Cdk14	intron 14	not disrupt CDS	chr5	4873789	1447	SAME
505_58P	Cdk14	intron 14	not disrupt CDS	chr5	4873790	197	SAME
505_58P	Cdk14	intron 14	not disrupt CDS	chr5	4873791	571	SAME
505_58P	Cdk14	intron 14	not disrupt CDS	chr5	4873792	220	SAME
505_58P	Cdk14	intron 14	not disrupt CDS	chr5	4873799	189	SAME
505_58P	Cdk14	intron 14	not disrupt CDS	chr5	4873901	849	SAME
505_58P	Lphn3	intron 6	disrupt CDS	chr5	81839786	66	OPPOSITE
505_58P	Arhgap24	intron 2	disrupt CDS	chr5	102984503	733	OPPOSITE
505_58P	Arhgap24	intron 2	disrupt CDS	chr5	102984504	4717	OPPOSITE
505_58P	Arhgap24	intron 2	disrupt CDS	chr5	102984605	326	OPPOSITE
505_58P	Idua	3 prime	4.642 kb	chr5	109118219	251	OPPOSITE
505_58P	Tctn2	intron 11	disrupt CDS	chr5	125068221	387	OPPOSITE
505_58P				chr6	15985821	319
505_58P	Ephb6	5 prime	45.250 kb	chr6	41525256	1203	OPPOSITE
505_58P	Grid2	intron 2	disrupt CDS	chr6	63698031	100	OPPOSITE
505_58P				chr6	98705183	480
505_58P	Ifltd1	5 prime	23.725 kb	chr6	145407170	1286	SAME
505_58P	Spon1	intron 7	disrupt CDS	chr7	121162681	37	SAME
505_58P				chr8	77105628	163
505_58P	Zcchc14	intron 3	disrupt CDS	chr8	124136664	1235	SAME
505_58P	Bcl2a1c	3 prime	6.215 kb	chr9	114245911	273	OPPOSITE
505_58P	Syne1	3 prime	76.241 kb	chr10	5085833	3918	OPPOSITE
505_58P	Samd5	3 prime	135.434 kb	chr10	9259572	310	SAME
505_58P	Rspo3	intron 1	disrupt CDS	chr10	29254847	85	SAME
505_58P	H2afy2	5 prime	3.696 kb	chr10	61250308	6060	SAME
505_58P	H2afy2	5 prime	3.700 kb	chr10	61250312	997	SAME
505_58P	H2afy2	5 prime	3.701 kb	chr10	61250313	407	SAME
505_58P	H2afy2	5 prime	3.702 kb	chr10	61250314	167	SAME
505_58P	H2afy2	5 prime	3.704 kb	chr10	61250316	288	SAME
505_58P	Asb3	intron 2	disrupt CDS	chr11	30910774	149	OPPOSITE
505_58P				chr11	48007129	6223
505_58P	Tmem132e	5 prime	119.008 kb	chr11	82140821	170	SAME
505_58P	Rrm2	3 prime	0.176 kb	chr12	25399187	321	SAME
505_58P				chr12	61473542	3841
505_58P	2610307P16Rik	intron 2	not disrupt CDS	chr13	28973804	1311	OPPOSITE
505_58P	Foxf2	exon 1	disrupt CDS	chr13	31719113	163	OPPOSITE
505_58P	Fam50b	5 prime	42.261 kb	chr13	34797230	226	OPPOSITE
505_58P	Ell2	3 prime	16.332 kb	chr13	75926138	4154	OPPOSITE
505_58P				chr13	87130726	2640
505_58P				chr13	90861991	3521
505_58P	Ankdd1b	intron 2	disrupt CDS	chr13	97227228	516	OPPOSITE
505_58P	Slmap	intron 1	disrupt CDS	chr14	27332366	915	OPPOSITE
505_58P	Stc1	5 prime	54.928 kb	chr14	69604530	427	OPPOSITE
505_58P	Naa16	intron 18	disrupt CDS	chr14	79736635	73	OPPOSITE
505_58P	Naa16	intron 18	disrupt CDS	chr14	79736636	44	OPPOSITE
505_58P	Naa16	intron 18	disrupt CDS	chr14	79736638	39	OPPOSITE
505_58P	Naa16	intron 18	disrupt CDS	chr14	79736643	61	OPPOSITE
505_58P	Naa16	intron 18	disrupt CDS	chr14	79736752	160	OPPOSITE
505_58P	Ndfip2	intron 7	not disrupt CDS	chr14	105706407	46	SAME
505_58P	Olfr19	5 prime	14.309 kb	chr16	16688381	224	OPPOSITE
505_58P	Olfr19	5 prime	14.321 kb	chr16	16688393	112	OPPOSITE
505_58P	Olfr19	5 prime	14.325 kb	chr16	16688397	197	OPPOSITE
505_58P	Olfr19	5 prime	14.426 kb	chr16	16688498	88	OPPOSITE
505_58P	Cblb	5 prime	249.933 kb	chr16	51958226	731	OPPOSITE
505_58P	Pla2g16	intron 2	disrupt CDS	chr19	7641202	1900	OPPOSITE
505_58P	Gm5382	3 prime	49.766 kb	chrX	13838549	926	OPPOSITE
505_58P	Gm5382	3 prime	49.770 kb	chrX	13838553	181	OPPOSITE
505_65F	Cpa6	intron 10	disrupt CDS	chr1	10316814	20113	OPPOSITE
505_65F	Cpa6	intron 10	disrupt CDS	chr1	10316817	921	OPPOSITE
505_65F	Cpa6	intron 10	disrupt CDS	chr1	10316818	1861	OPPOSITE
505_65F	Cpa6	intron 10	disrupt CDS	chr1	10316819	4041	OPPOSITE
505_65F	Cpa6	intron 10	disrupt CDS	chr1	10316820	1462	OPPOSITE
505_65F	Cpa6	intron 10	disrupt CDS	chr1	10316931	928	OPPOSITE
505_65F	Rims1	intron 20	disrupt CDS	chr1	22400592	25898	SAME
505_65F				chr1	25014940	3272
505_65F				chr1	25014946	932
505_65F	9430031J16Rik	intron 2	disrupt CDS	chr1	81153700	5357	SAME
505_65F	Olfr1414	5 prime	1.269 kb	chr1	94416361	1920	OPPOSITE
505_65F	Olfr1414	5 prime	1.270 kb	chr1	94416362	1267	OPPOSITE
505_65F	Olfr1414	5 prime	1.271 kb	chr1	94416363	6717	OPPOSITE
505_65F	Camsap2	intron 2	disrupt CDS	chr1	138210711	848	SAME
505_65F	1700012A16Rik	intron 6	disrupt CDS	chr1	155291177	14458	SAME
[truncated: 1,206 more rows]

## Sheet: Table7
Supplementary Table 7 - Foretinib Specific Insertions - Metastatic Medulloblastoma
GENE	Chi-squared	D.F.	P-VALUE	FDR	NUM_TUMORS	CLONAL_RATIO
Basp1	200.842	1	1.37e-45	7.37e-42	4	1
1700009P17Rik	170.963	1	4.56e-39	1.96e-35	2	1
Acot10	144.151	1	3.29e-33	1.18e-29	2	1
Fcgr4	130.054	1	3.99e-30	1.23e-26	2	1.5
Rai14	123.002	1	1.39e-28	3.75e-25	5	1
Fastkd5	122.387	1	1.9e-28	4.55e-25	2	1
1110020G09Rik	118.949	1	1.07e-27	2.31e-24	3	1
Psmg4	114.966	1	8e-27	1.57e-23	2	1
Rnasen	100.815	1	1.01e-23	1.67e-20	4	1
Fundc1	84.92	1	3.11e-20	4.18e-17	2	1.5
Tnfsf4	83.443	1	6.56e-20	8.31e-17	2	1
Dtx2	80.086	1	3.58e-19	4.06e-16	2	1
Colec10	79.427	1	5e-19	5.39e-16	3	1
Flt4	71.786	1	2.4e-17	2.07e-14	2	1
Ubox5	66.374	1	3.73e-16	2.77e-13	2	1
Fyb	65.863	1	4.83e-16	3.47e-13	3	1
Ttc33	58.195	1	2.37e-14	1.28e-11	2	1
Trps1	53.156	1	3.08e-13	1.28e-10	5	1
Dcaf13	51.427	1	7.43e-13	2.91e-10	2	1
Laptm4b	50.96	1	9.42e-13	3.56e-10	2	1
Eif3e	50.215	1	1.38e-12	4.79e-10	2	1
Depdc6	44.1	1	3.12e-11	8e-09	3	1.333
Ankdd1b	44.106	1	3.11e-11	8.07e-09	2	1
Zbtb40	43.894	1	3.47e-11	8.68e-09	2	1
Agxt2	42.52	1	7e-11	1.69e-08	2	1
Gpatch2	41.059	1	1.48e-10	3.15e-08	3	1
Tnr	40.405	1	2.06e-10	4.28e-08	5	1.2
Fam5c	38.536	1	5.38e-10	1.01e-07	6	1.167
Fam163a	36.801	1	1.31e-09	2.18e-07	2	1
Rbks	32.406	1	1.25e-08	1.67e-06	2	1
Mllt10	31.676	1	1.82e-08	2.36e-06	3	1
Rnf165	31.553	1	1.94e-08	2.47e-06	2	1.5
Rab3gap2	31.141	1	2.4e-08	2.99e-06	2	1
Bat2l2	28.326	1	1.03e-07	1.16e-05	2	1
Rc3h1	28.054	1	1.18e-07	1.32e-05	2	1
Enpp2	27.503	1	1.57e-07	1.66e-05	2	1
Asxl2	25.198	1	5.17e-07	5.04e-05	2	1
Plcxd3	23.168	1	1.48e-06	0.000133	3	1.333
Spef2	22.82	1	1.78e-06	0.000159	2	1

## Sheet: Table8
Supplementary Table 8 - Foretinib Insertions - Metastatic Medulloblastoma (per sample)
Tumor Sample	Gene	Location	Classification	Chromosome	Start	End	Strand
105_95F	Xkr4	3 prime	458.515 kb	chr1	3203064	360	OPPOSITE
105_95F	Arfgef1	intron 21	disrupt CDS	chr1	10155742	527	SAME
105_95F	Gdap1	3 prime	52.019 kb	chr1	17206370	618	SAME
105_95F	B3gat2	5 prime	121.058 kb	chr1	23733639	4421	SAME
105_95F	Khdrbs2	intron 6	disrupt CDS	chr1	32612226	190	SAME
105_95F				chr1	106477162	4457
105_95F	Cdh20	intron 1	not disrupt CDS	chr1	106789863	1373	OPPOSITE
105_95F	Pign	intron 27	disrupt CDS	chr1	107449045	1379	SAME
105_95F	Bcl2	3 prime	196.828 kb	chr1	108414039	1699	OPPOSITE
105_95F				chr1	110117546	1421
105_95F				chr1	112995963	575
105_95F				chr1	114410800	3336
105_95F				chr1	114410801	184
105_95F				chr1	116494765	571
105_95F	Cntnap5a	5 prime	993.718 kb	chr1	117483533	408	SAME
105_95F	Dpp10	5 prime	66.218 kb	chr1	126008354	164	OPPOSITE
105_95F	Thsd7b	intron 2	disrupt CDS	chr1	131329701	1625	SAME
105_95F	Tmcc2	intron 2	disrupt CDS	chr1	134268180	1236	SAME
105_95F	Fam5c	intron 7	disrupt CDS	chr1	148720112	1664	SAME
105_95F	Hmcn1	intron 45	disrupt CDS	chr1	152533540	190	SAME
105_95F	Rnf2	5 prime	57.604 kb	chr1	153405557	2358	SAME
105_95F	Cacna1e	intron 3	disrupt CDS	chr1	156493211	1572	OPPOSITE
105_95F				chr1	156828812	2793
105_95F	Fam163a	5 prime	2.556 kb	chr1	158137712	4861	SAME
105_95F	Pappa2	intron 20	disrupt CDS	chr1	160647471	833	SAME
105_95F	Pappa2	intron 20	disrupt CDS	chr1	160647473	396	SAME
105_95F	Pappa2	intron 20	disrupt CDS	chr1	160647588	863	SAME
105_95F	Pappa2	5 prime	99.728 kb	chr1	160987297	795	SAME
105_95F	Rfwd2	5 prime	163.457 kb	chr1	161114254	409	OPPOSITE
105_95F	Rabgap1l	intron 18	disrupt CDS	chr1	162290100	378	SAME
105_95F	Rabgap1l	intron 17	disrupt CDS	chr1	162334584	3280	OPPOSITE
105_95F	Rabgap1l	intron 13	disrupt CDS	chr1	162503120	1267	SAME
105_95F	Rabgap1l	intron 13	disrupt CDS	chr1	162529527	1114	SAME
105_95F	Rabgap1l	intron 13	disrupt CDS	chr1	162546205	686	OPPOSITE
105_95F	Klhl20	intron 2	disrupt CDS	chr1	163043724	438	OPPOSITE
105_95F	Tnfsf4	5 prime	34.439 kb	chr1	163313898	857	SAME
105_95F	Tnfsf4	3 prime	28.333 kb	chr1	163376670	2596	OPPOSITE
105_95F	Tnfsf18	3 prime	73.937 kb	chr1	163509358	378	SAME
105_95F	LOC433374	5 prime	10.149 kb	chr1	166791420	298	SAME
105_95F	Uhmk1	3 prime	19.707 kb	chr1	172125817	3052	OPPOSITE
105_95F	Cd84	intron 2	disrupt CDS	chr1	173780534	4030	SAME
105_95F	Fcrl6	5 prime	9.687 kb	chr1	174542369	1069	OPPOSITE
105_95F	Olfr1408	5 prime	4.475 kb	chr1	175065821	839	SAME
105_95F	Ush2a	intron 20	disrupt CDS	chr1	190317223	141	SAME
105_95F	Pax8	intron 10	disrupt CDS	chr2	24282659	982	OPPOSITE
105_95F				chr2	116189679	181
105_95F	Prnd	3 prime	29.842 kb	chr2	131811708	1291	SAME
105_95F	Zhx3	intron 2	not disrupt CDS	chr2	160651428	2562	OPPOSITE
105_95F	Magi3	intron 4	disrupt CDS	chr3	103891297	210	SAME
105_95F	Papss1	3 prime	43.728 kb	chr3	131350363	184	OPPOSITE
105_95F	Fam110b	3 prime	1.315 kb	chr4	5728406	743	SAME
105_95F	Zfp292	intron 1	disrupt CDS	chr4	34815819	648	OPPOSITE
105_95F	Gm13109	5 prime	15.225 kb	chr4	143556144	647	SAME
105_95F	Gm13109	5 prime	15.226 kb	chr4	143556145	2190	SAME
105_95F				chr5	70098940	261
105_95F	Gabrb1	intron 4	disrupt CDS	chr5	72268943	1109	SAME
105_95F	Gabrb1	intron 4	disrupt CDS	chr5	72268946	183	SAME
105_95F	1700123L14Rik	3 prime	77.738 kb	chr6	96038461	4073	OPPOSITE
105_95F	Lmo3	intron 1	not disrupt CDS	chr6	138474516	3072	SAME
105_95F	Tox3	5 prime	46.339 kb	chr8	92918490	214	SAME
105_95F	Fto	intron 7	disrupt CDS	chr8	94035939	4417	SAME
105_95F	Pdgfd	5 prime	233.227 kb	chr9	6144292	1055	OPPOSITE
105_95F	Pdgfd	intron 1	disrupt CDS	chr9	6252632	1591	OPPOSITE
105_95F	Pdgfd	intron 1	disrupt CDS	chr9	6252633	266	OPPOSITE
105_95F				chr9	90721482	1302
105_95F				chr10	15573434	530
105_95F				chr11	7326800	1912
105_95F	Ikzf3	intron 3	disrupt CDS	chr11	98354537	4338	OPPOSITE
105_95F	Ispd	intron 9	disrupt CDS	chr12	37394000	225	SAME
105_95F				chr12	48915022	1105
105_95F				chr12	94617426	479
105_95F	1700001K19Rik	5 prime	4.121 kb	chr12	111924950	375	SAME
105_95F	Dnahc11	intron 51	disrupt CDS	chr12	119249030	3778	OPPOSITE
105_95F	Foxf2	intron 1	disrupt CDS	chr13	31719127	474	SAME
105_95F	Hiatl1	intron 6	disrupt CDS	chr13	65177423	787	OPPOSITE
105_95F	Edil3	intron 1	disrupt CDS	chr13	89021419	802	OPPOSITE
105_95F	Papd4	intron 12	disrupt CDS	chr13	93924843	158	OPPOSITE
105_95F	Esm1	3 prime	29.560 kb	chr13	114037872	250	OPPOSITE
105_95F				chr14	108246789	1900
105_95F				chr14	110091015	340
105_95F				chr16	54712600	864
105_95F				chr16	81927353	3331
105_95F	Slc5a7	5 prime	29.729 kb	chr17	54468088	962	OPPOSITE
105_95F	Srbd1	3 prime	175.386 kb	chr17	86369129	2787	OPPOSITE
105_95F	Spink5	intron 5	disrupt CDS	chr18	44139379	242	OPPOSITE
105_95F	Ppargc1b	5 prime	41.301 kb	chr18	61601386	3250	OPPOSITE
105_95F	Mppe1	intron 9	disrupt CDS	chr18	67386928	1106	OPPOSITE
105_95F	Rom1	intron 2	disrupt CDS	chr19	9002457	9330	SAME
105_95F	Pdha1	5 prime	42.022 kb	chrX	156618290	1557	OPPOSITE
105_97P	Msc	5 prime	68.297 kb	chr1	14814344	191	OPPOSITE
105_97P				chr1	17289946	5195
105_97P				chr1	17290046	1586
105_97P				chr1	31611588	1112
105_97P				chr1	41617336	867
105_97P	9430016H08Rik	3 prime	69.731 kb	chr1	57542533	1687	SAME
105_97P				chr1	76969810	188
105_97P	Dner	intron 5	disrupt CDS	chr1	84528968	512	OPPOSITE
105_97P	Bcl2	intron 1	disrupt CDS	chr1	108531019	465	OPPOSITE
105_97P	Gli2	3 prime	268.231 kb	chr1	120681965	548	SAME
105_97P				chr1	124744145	438
105_97P				chr1	125018090	1800
105_97P	Dpp10	intron 1	disrupt CDS	chr1	125818742	1723	SAME
105_97P	Mgat5	intron 16	disrupt CDS	chr1	129372681	6060	OPPOSITE
105_97P	Srgap2	intron 3	disrupt CDS	chr1	133314629	310	OPPOSITE
105_97P	Kcnt2	intron 1	disrupt CDS	chr1	142148748	295	SAME
105_97P				chr1	144325991	2706
105_97P	Rgs18	3 prime	75.494 kb	chr1	146547057	1335	OPPOSITE
105_97P				chr1	148020081	233
105_97P				chr1	148021137	650
105_97P				chr1	149111117	2486
105_97P	Glul	3 prime	75.190 kb	chr1	155832034	3103	OPPOSITE
105_97P	Lhx4	5 prime	11.027 kb	chr1	157600184	6278	OPPOSITE
105_97P	Rfwd2	exon 20	not disrupt CDS	chr1	161276663	3223	OPPOSITE
105_97P	Rabgap1l	intron 19	disrupt CDS	chr1	162214743	336	SAME
105_97P	Rabgap1l	intron 13	disrupt CDS	chr1	162467307	1239	SAME
105_97P	Rabgap1l	intron 1	not disrupt CDS	chr1	162711858	761	SAME
105_97P	Rabgap1l	5 prime	19.585 kb	chr1	162742654	1387	SAME
105_97P	Prdx6	3 prime	28.902 kb	chr1	163152395	267	SAME
105_97P	Prdx6	5 prime	16.746 kb	chr1	163198043	252	OPPOSITE
105_97P	Tnfsf18	intron 2	disrupt CDS	chr1	163432466	499	OPPOSITE
105_97P	Kifap3	intron 5	disrupt CDS	chr1	165743744	7207	SAME
105_97P	Fam78b	intron 1	disrupt CDS	chr1	169007774	893	OPPOSITE
105_97P	Lrrc52	5 prime	15.226 kb	chr1	169412137	317	OPPOSITE
105_97P				chr2	7896814	1872
105_97P	Plcb4	5 prime	293.499 kb	chr2	135545305	3257	SAME
105_97P	Macrod2	3 prime	39.428 kb	chr2	142255214	4153	OPPOSITE
105_97P	Ctnnbl1	intron 3	disrupt CDS	chr2	157608175	4035	OPPOSITE
105_97P	Pxmp3	3 prime	26.406 kb	chr3	5549744	2772	SAME
105_97P	Ubqln4	3 prime	8.334 kb	chr3	88381981	980	SAME
105_97P	Ubqln4	3 prime	8.335 kb	chr3	88381982	627	SAME
105_97P	Odf2l	intron 6	disrupt CDS	chr3	144791497	1364	SAME
105_97P				chr3	148242707	514
105_97P	Clvs1	intron 3	disrupt CDS	chr4	9292955	1155	SAME
105_97P	Clvs1	intron 3	disrupt CDS	chr4	9292956	5360	SAME
105_97P	Clvs1	intron 3	disrupt CDS	chr4	9292957	1308	SAME
105_97P	Clvs1	intron 3	disrupt CDS	chr4	9292959	246	SAME
105_97P				chr4	21491474	803
105_97P	Tmem8b	intron 3	not disrupt CDS	chr4	43692880	181	SAME
105_97P	Tmem8b	intron 3	not disrupt CDS	chr4	43692881	455	SAME
105_97P	Tmem8b	intron 3	not disrupt CDS	chr4	43692882	441	SAME
105_97P	Foxd3	5 prime	61.993 kb	chr4	99263369	1012	SAME
105_97P	En2	intron 1	disrupt CDS	chr5	28496382	404	SAME
105_97P	Zfp326	5 prime	43.902 kb	chr5	106300935	2941	SAME
105_97P	Zfp746	5 prime	12.371 kb	chr6	48048963	702	OPPOSITE
105_97P				chr6	102656093	523
105_97P	Cacna1c	intron 3	disrupt CDS	chr6	118957204	3218	OPPOSITE
105_97P	Ipo8	3 prime	94.012 kb	chr6	148685977	392	OPPOSITE
105_97P	Vmn1r118	3 prime	9.867 kb	chr7	21687499	1436	SAME
105_97P				chr8	88752306	1775
105_97P				chr9	87960976	2214
105_97P	Anks1b	intron 12	disrupt CDS	chr10	89852208	367	OPPOSITE
105_97P	Tmcc3	intron 1	disrupt CDS	chr10	93990724	644	SAME
105_97P	Tmcc3	intron 1	disrupt CDS	chr10	93990841	384	SAME
105_97P	Gria1	3 prime	46.056 kb	chr11	57189802	246	SAME
105_97P	Olfr318	5 prime	4.235 kb	chr11	58538831	326	SAME
105_97P	D11Wsu47e	intron 2	disrupt CDS	chr11	113551793	1154	SAME
105_97P				chr12	60804355	881
105_97P	Zfp410	intron 6	not disrupt CDS	chr12	85676357	1577	OPPOSITE
105_97P				chr13	82684303	195
105_97P	B3gnt5	intron 3	not disrupt CDS	chr16	19767839	9236	OPPOSITE
105_97P	Esp24	5 prime	18.704 kb	chr17	39158468	1389	OPPOSITE
105_97P	Dsc1	5 prime	24.450 kb	chr18	20297724	2657	OPPOSITE
105_97P	Klhl14	intron 2	disrupt CDS	chr18	21741747	4275	SAME
105_97P	Rnf165	intron 1	disrupt CDS	chr18	77790231	427	OPPOSITE
105_97P	Rnf165	intron 1	disrupt CDS	chr18	77790332	7350	OPPOSITE
105_97P	Jak2	intron 21	disrupt CDS	chr19	29376860	170	SAME
105_97P	Col4a6	intron 31	disrupt CDS	chrX	137620029	4132	SAME
109_34F				chr1	6075781	820
109_34F				chr1	29477478	718
109_34F	Phf3	intron 4	disrupt CDS	chr1	30879067	889	SAME
109_34F				chr1	47337332	660
109_34F				chr1	69299931	1883
109_34F				chr1	69299934	544
109_34F	9430031J16Rik	intron 1	not disrupt CDS	chr1	81083583	1399	OPPOSITE
109_34F	1810006J02Rik	3 prime	8.673 kb	chr1	100049905	440	SAME
109_34F				chr1	116046690	644
109_34F				chr1	124923567	240
109_34F	Dpp10	intron 3	disrupt CDS	chr1	125589251	1737	SAME
109_34F	Cxcr4	5 prime	8.516 kb	chr1	130497392	1075	OPPOSITE
109_34F	Cxcr4	5 prime	8.519 kb	chr1	130497395	463	OPPOSITE
109_34F	Thsd7b	intron 3	disrupt CDS	chr1	131502656	332	SAME
109_34F	Thsd7b	intron 15	disrupt CDS	chr1	131923241	676	OPPOSITE
109_34F	Cd55	5 prime	53.794 kb	chr1	132413111	197	SAME
109_34F	Slc26a9	intron 9	disrupt CDS	chr1	133654198	1069	SAME
109_34F	Slc26a9	intron 9	disrupt CDS	chr1	133654199	277	SAME
109_34F	Snrpe	3 prime	67.081 kb	chr1	135439776	170	OPPOSITE
109_34F				chr1	149228804	324
109_34F				chr1	149625125	725
109_34F				chr1	149625127	213
109_34F	1700025G04Rik	intron 3	disrupt CDS	chr1	153825045	341	OPPOSITE
109_34F	Fam20b	intron 3	disrupt CDS	chr1	158630652	187	SAME
109_34F				chr1	159735844	1305
109_34F				chr1	159735845	818
109_34F				chr1	159735847	830
109_34F	Rfwd2	3 prime	63.423 kb	chr1	161341134	396	SAME
109_34F	Tnr	intron 1	not disrupt CDS	chr1	161616974	269	OPPOSITE
109_34F	Mrps14	exon 3	not disrupt CDS	chr1	162131039	176	OPPOSITE
109_34F	Rabgap1l	intron 17	disrupt CDS	chr1	162361026	3681	SAME
109_34F	Rc3h1	intron 2	disrupt CDS	chr1	162862673	720	OPPOSITE
109_34F	Tnfsf18	3 prime	79.444 kb	chr1	163514865	172	SAME
109_34F	Prrc2c	intron 23	disrupt CDS	chr1	164620576	552	SAME
109_34F	LOC433374	intron 2	not disrupt CDS	chr1	166794924	266	OPPOSITE
109_34F	Adcy10	intron 17	disrupt CDS	chr1	167475807	983	SAME
109_34F	4933439K11Rik	intron 1	not disrupt CDS	chr1	174480645	3132	SAME
109_34F	4922505E12Rik	3 prime	28.426 kb	chr1	184650885	708	OPPOSITE
109_34F	Dusp10	intron 2	disrupt CDS	chr1	185883131	808	SAME
109_34F	Dusp10	intron 2	disrupt CDS	chr1	185883134	210	SAME
109_34F	Gpatch2	intron 5	disrupt CDS	chr1	189097350	1159	SAME
109_34F	Stk39	intron 16	disrupt CDS	chr2	68064023	580	OPPOSITE
109_34F				chr2	123023714	3046
109_34F	Csnk2a1	intron 8	disrupt CDS	chr2	152094024	1175	OPPOSITE
109_34F	Tshz2	5 prime	270.978 kb	chr2	169443026	1390	OPPOSITE
109_34F	Gm5150	3 prime	58.403 kb	chr3	15847929	224	OPPOSITE
109_34F	Serpini1	intron 1	not disrupt CDS	chr3	75410425	2993	OPPOSITE
109_34F	9830132P13	3 prime	27.333 kb	chr3	127685471	1690	OPPOSITE
109_34F	Negr1	intron 6	disrupt CDS	chr3	156887487	307	OPPOSITE
109_34F	Cyp7a1	5 prime	9.760 kb	chr4	6212538	187	SAME
109_34F				chr4	23756825	165
109_34F				chr4	67801162	433
109_34F	9530036O11Rik	intron 1	not disrupt CDS	chr5	28882406	1379	OPPOSITE
109_34F	Stim2	3 prime	44.823 kb	chr5	54557119	981	OPPOSITE
109_34F	Ttc28	intron 2	disrupt CDS	chr5	111432788	437	SAME
109_34F	Ctnna2	intron 8	disrupt CDS	chr6	77166157	347	OPPOSITE
109_34F	Frmd4b	intron 6	disrupt CDS	chr6	97315057	1195	SAME
109_34F	Gm5885	3 prime	90.272 kb	chr6	133573052	1397	OPPOSITE
109_34F	Recql	intron 15	disrupt CDS	chr6	142305296	242	OPPOSITE
109_34F				chr7	37318155	2450
109_34F				chr7	37942156	859
109_34F				chr7	47419457	785
109_34F	Vrk3	intron 6	disrupt CDS	chr7	52016561	852	OPPOSITE
109_34F	Nell1	intron 12	disrupt CDS	chr7	57691208	450	OPPOSITE
109_34F	Tmco3	intron 8	disrupt CDS	chr8	13309358	1754	OPPOSITE
109_34F	Defb11	5 prime	10.932 kb	chr8	23027836	188	SAME
109_34F	B930018H19	3 prime	60.344 kb	chr8	35643026	254	OPPOSITE
109_34F	Scrg1	intron 1	not disrupt CDS	chr8	59937774	510	SAME
109_34F	Slc25a42	intron 3	disrupt CDS	chr8	72715613	2404	SAME
109_34F	N4bp1	5 prime	66.429 kb	chr8	89475586	1658	SAME
109_34F	Opcml	intron 1	disrupt CDS	chr9	27669395	876	OPPOSITE
109_34F	Opcml	intron 1	disrupt CDS	chr9	27944552	435	SAME
109_34F	4930502A04Rik	3 prime	101.795 kb	chr9	68266212	373	OPPOSITE
109_34F	Stag1	intron 5	disrupt CDS	chr9	100672044	2678	OPPOSITE
109_34F	Snrk	intron 2	disrupt CDS	chr9	122064652	339	SAME
109_34F	Ifngr1	3 prime	6.752 kb	chr10	19336783	834	SAME
109_34F	4932415G12Rik	exon 3	not disrupt CDS	chr10	94137798	461	SAME
109_34F				chr10	100310557	1797
109_34F	Cpsf6	5 prime	2.617 kb	chr10	116816646	868	SAME
109_34F	Galnt10	intron 7	disrupt CDS	chr11	57586613	376	OPPOSITE
109_34F	Synrg	intron 13	disrupt CDS	chr11	83823759	448	SAME
109_34F	Synrg	intron 13	disrupt CDS	chr11	83823762	229	SAME
109_34F	Fam150b	5 prime	34.150 kb	chr12	31544569	2046	OPPOSITE
109_34F				chr13	18621627	360
109_34F				chr13	65952242	262
109_34F	Asb14	intron 6	disrupt CDS	chr14	27723573	351	SAME
109_34F	4930542D17Rik	intron 3	not disrupt CDS	chr16	50629308	595	SAME
109_34F	Gabpa	3 prime	83.561 kb	chr16	84947584	888	OPPOSITE
109_34F	Mc4r	3 prime	93.421 kb	chr18	66926705	300	SAME
109_34F	Hif1an	3 prime	99.881 kb	chr19	44750645	987	SAME
109_34F	Hif1an	3 prime	99.883 kb	chr19	44750647	185	SAME
109_34F	Hif1an	3 prime	99.884 kb	chr19	44750648	185	SAME
109_34F	Dusp5	5 prime	13.358 kb	chr19	53602454	1042	OPPOSITE
109_34F				chrX	144175285	765
109_34F	Rps6ka3	intron 2	disrupt CDS	chrX	155732689	495	OPPOSITE
109_34F	Reps2	intron 1	disrupt CDS	chrX	159029752	382	OPPOSITE
109_34F	Txlng	intron 3	disrupt CDS	chrX	159239154	240	OPPOSITE
109_39P	Sntg1	intron 1	not disrupt CDS	chr1	9250391	323	OPPOSITE
109_39P	Gm4850	3 prime	45.897 kb	chr1	31370803	2299	SAME
109_39P				chr1	45075389	1054
109_39P				chr1	49252544	335
109_39P	Dnahc7a	intron 55	disrupt CDS	chr1	53496483	237	OPPOSITE
109_39P	Dnahc7a	intron 21	disrupt CDS	chr1	53640239	3733	SAME
109_39P	9430016H08Rik	3 prime	95.055 kb	chr1	57567857	268	SAME
109_39P	Stradb	intron 4	disrupt CDS	chr1	59043249	1279	SAME
109_39P	Pard3b	intron 21	disrupt CDS	chr1	62634290	223	OPPOSITE
109_39P	Akr1cl	intron 6	disrupt CDS	chr1	65067908	2190	SAME
109_39P	Akr1cl	intron 6	disrupt CDS	chr1	65067914	532	SAME
109_39P				chr1	76727672	147
109_39P	Dock10	intron 1	disrupt CDS	chr1	80659070	396	SAME
109_39P	Twist2	5 prime	81.574 kb	chr1	93663030	613	OPPOSITE
109_39P	Slco4c1	5 prime	29.095 kb	chr1	98797843	501	OPPOSITE
109_39P				chr1	99436618	161
109_39P				chr1	105437755	343
109_39P				chr1	106138500	140
109_39P				chr1	114039626	472
109_39P				chr1	116261442	211
109_39P				chr1	118645245	281
109_39P				chr1	124580623	1646
109_39P	R3hdm1	intron 1	not disrupt CDS	chr1	130023429	550	OPPOSITE
109_39P	Thsd7b	intron 12	disrupt CDS	chr1	131726094	1954	SAME
109_39P	Cd55	intron 1	disrupt CDS	chr1	132358747	1674	SAME
109_39P	Cd55	5 prime	37.856 kb	chr1	132397173	420	SAME
109_39P	Il19	5 prime	11.386 kb	chr1	132847204	358	SAME
109_39P				chr1	139249183	631
109_39P	Dennd1b	intron 8	disrupt CDS	chr1	140975463	398	OPPOSITE
109_39P	Dennd1b	intron 18	disrupt CDS	chr1	141050383	305	SAME
109_39P	Gm4788	intron 8	disrupt CDS	chr1	141634077	217	SAME
109_39P				chr1	143720895	1264
109_39P				chr1	144785066	672
109_39P				chr1	146320188	1035
109_39P	Fam5c	intron 1	not disrupt CDS	chr1	148352100	138	OPPOSITE
109_39P	Fam5c	intron 2	disrupt CDS	chr1	148446204	1890	OPPOSITE
109_39P				chr1	150251059	4288
109_39P				chr1	150440293	419
109_39P	Pla2g4a	5 prime	12.292 kb	chr1	151820706	1157	SAME
109_39P	1700012A16Rik	intron 1	disrupt CDS	chr1	155274204	546	OPPOSITE
109_39P				chr1	156732866	285
109_39P				chr1	159712506	503
109_39P	Tnr	intron 1	not disrupt CDS	chr1	161482652	214	OPPOSITE
109_39P	Tnr	3 prime	41.061 kb	chr1	161896114	163	OPPOSITE
109_39P	4930523C07Rik	3 prime	4.542 kb	chr1	162013259	385	OPPOSITE
109_39P	Tnn	5 prime	21.900 kb	chr1	162105606	265	SAME
109_39P	Rabgap1l	intron 13	disrupt CDS	chr1	162475398	764	OPPOSITE
109_39P	Rabgap1l	intron 13	disrupt CDS	chr1	162519033	126	OPPOSITE
109_39P	Rabgap1l	intron 13	disrupt CDS	chr1	162546922	145	SAME
109_39P	Ankrd45	3 prime	16.162 kb	chr1	163116800	186	SAME
109_39P	Tnfsf4	5 prime	67.830 kb	chr1	163280507	160	OPPOSITE
109_39P	Prrx1	intron 1	disrupt CDS	chr1	165235759	1234	SAME
109_39P	4930455F23Rik	intron 4	disrupt CDS	chr1	166215005	1539	SAME
109_39P	LOC433374	5 prime	12.641 kb	chr1	166788928	1103	SAME
109_39P	LOC433374	5 prime	10.497 kb	chr1	166791072	1260	SAME
109_39P	LOC433374	5 prime	9.336 kb	chr1	166792233	1254	OPPOSITE
109_39P				chr1	169879999	152
109_39P	1700084C01Rik	5 prime	70.312 kb	chr1	171794472	766	SAME
109_39P	Nos1ap	intron 2	disrupt CDS	chr1	172406597	280	OPPOSITE
109_39P	Nos1ap	intron 2	disrupt CDS	chr1	172406698	521	OPPOSITE
109_39P	Slamf6	intron 1	disrupt CDS	chr1	173860034	748	OPPOSITE
109_39P	Rgs7	exon 11	disrupt CDS	chr1	177021149	660	OPPOSITE
109_39P	1700112H15Rik	3 prime	79.695 kb	chr1	186301875	358	OPPOSITE
109_39P	Kctd3	5 prime	70.443 kb	chr1	190902162	192	OPPOSITE
109_39P	Batf3	3 prime	21.393 kb	chr1	192954215	244	OPPOSITE
109_39P	Prkcq	intron 1	not disrupt CDS	chr2	11104829	1027	SAME
109_39P	Metap1d	intron 1	disrupt CDS	chr2	71328588	1111	OPPOSITE
109_39P	Zfp804a	3 prime	53.189 kb	chr2	82153224	182	OPPOSITE
109_39P	1110051M20Rik	intron 2	disrupt CDS	chr2	91246796	186	OPPOSITE
109_39P	Frmd5	intron 4	disrupt CDS	chr2	121410158	3849	SAME
109_39P	Ralyl	intron 3	disrupt CDS	chr3	13888154	962	OPPOSITE
109_39P	Rsrc1	3 prime	1.174 kb	chr3	67163499	3961	OPPOSITE
109_39P				chr3	99302989	174
109_39P	Chia	intron 8	disrupt CDS	chr3	105932541	309	OPPOSITE
109_39P				chr3	112287246	603
109_39P				chr3	112782060	163
109_39P	Dpyd	intron 20	disrupt CDS	chr3	119114973	342	SAME
109_39P	Lrrc7	intron 14	disrupt CDS	chr3	157844644	509	SAME
109_39P				chr4	17051987	617
109_39P				chr4	79086929	161
109_39P				chr4	92700797	987
109_39P	Acot11	exon 16	not disrupt CDS	chr4	106417484	472	SAME
109_39P	Zmpste24	intron 2	disrupt CDS	chr4	120762266	139	OPPOSITE
109_39P	4930465A12Rik	3 prime	46.801 kb	chr4	127797410	751	SAME
109_39P	Zbtb8os	intron 4	disrupt CDS	chr4	129019255	739	SAME
109_39P	Hdac1	5 prime	5.073 kb	chr4	129224963	176	SAME
109_39P	Abcb1a	intron 4	disrupt CDS	chr5	8680204	2151	OPPOSITE
109_39P	Ccdc146	intron 2	disrupt CDS	chr5	20892705	1792	OPPOSITE
109_39P	4932441J04Rik	3 prime	151.958 kb	chr5	57957200	1925	OPPOSITE
109_39P	Ppfibp1	intron 1	not disrupt CDS	chr6	146864944	416	SAME
109_39P	Akt2	intron 1	not disrupt CDS	chr7	28378881	303	SAME
109_39P	Lins	intron 5	not disrupt CDS	chr7	73854371	1775	SAME
109_39P	Fam108c	intron 1	disrupt CDS	chr7	91283036	1948	SAME
109_39P	Lrrc32	3 prime	14.687 kb	chr7	105665027	635	SAME
109_39P	Galntl4	intron 1	disrupt CDS	chr7	118804082	328	OPPOSITE
109_39P	Sox6	intron 9	disrupt CDS	chr7	122694979	378	SAME
109_39P	Vegfc	5 prime	144.091 kb	chr8	55127717	336	OPPOSITE
109_39P	BC021891	intron 4	disrupt CDS	chr8	128452684	794	SAME
109_39P				chr9	12077316	890
109_39P	Map2k5	intron 17	disrupt CDS	chr9	63069838	5482	SAME
109_39P	Rpf2	3 prime	25.146 kb	chr10	39941639	1541	SAME
109_39P				chr10	66210122	2103
109_39P				chr11	19309012	279
109_39P	Odz2	intron 2	disrupt CDS	chr11	36225575	332	OPPOSITE
109_39P	Gm12298	5 prime	36.025 kb	chr11	66796613	691	SAME
109_39P	Rhot1	intron 1	disrupt CDS	chr11	80032797	1157	SAME
109_39P	Myo1d	intron 1	disrupt CDS	chr11	80514043	458	OPPOSITE
109_39P	Sdk2	intron 1	disrupt CDS	chr11	113808767	305	OPPOSITE
109_39P				chr12	75837295	136
109_39P	Max	5 prime	52.486 kb	chr12	78115721	458	SAME
109_39P				chr13	7969682	1093
109_39P	Fam120a	intron 2	disrupt CDS	chr13	49042459	490	SAME
109_39P				chr13	86359986	739
109_39P	Pde4d	intron 3	disrupt CDS	chr13	110450210	554	SAME
109_39P				chr13	116355575	503
109_39P	Ubac2	intron 7	disrupt CDS	chr14	122403536	400	SAME
109_39P	Trat1	intron 3	disrupt CDS	chr16	48748044	524	SAME
109_39P	4930553E22Rik	3 prime	76.742 kb	chr16	84452492	198	SAME
109_39P	Synj1	intron 2	disrupt CDS	chr16	90997746	890	SAME
109_39P				chr17	7799059	609
109_39P	Lnpep	intron 12	disrupt CDS	chr17	17682939	933	SAME
109_39P	Rab11b	intron 1	disrupt CDS	chr17	33890081	2013	SAME
109_39P	4833427F10Rik	3 prime	17.331 kb	chr17	35934963	173	OPPOSITE
109_39P				chr17	78097404	169
109_39P	Sos1	intron 20	disrupt CDS	chr17	80800324	193	OPPOSITE
109_39P	Kctd16	intron 1	disrupt CDS	chr18	40464231	229	OPPOSITE
109_39P	Smad2	3 prime	45.356 kb	chr18	76516757	2489	OPPOSITE
109_39P				chr18	83652791	1520
109_39P	Pcsk5	intron 14	disrupt CDS	chr19	17652521	2547	SAME
109_39P	Mir3085	5 prime	0.938 kb	chr19	42355598	500	OPPOSITE
109_39P	Mxi1	intron 2	disrupt CDS	chr19	53408790	1260	OPPOSITE
109_39P	Dmd	intron 44	disrupt CDS	chrX	81331185	248	OPPOSITE
109_39P	Dmd	intron 61	disrupt CDS	chrX	82215926	275	OPPOSITE
109_39P	Zc4h2	3 prime	62.614 kb	chrX	92791157	120	SAME
109_39P	Capn6	intron 2	disrupt CDS	chrX	140254639	132	OPPOSITE
109_39P	Gm15107	5 prime	47.915 kb	chrX	144611338	144	SAME
109_39P	Ott	3 prime	2.543 kb	chrX	144958532	237	SAME
109_39P	Rbbp7	5 prime	47.999 kb	chrX	159169023	15337	OPPOSITE
109_39P	Rbbp7	5 prime	47.996 kb	chrX	159169026	321	OPPOSITE
109_39P	Rbbp7	5 prime	47.995 kb	chrX	159169027	873	OPPOSITE
109_39P	Rbbp7	5 prime	47.994 kb	chrX	159169028	198	OPPOSITE
109_39P	Rbbp7	5 prime	47.993 kb	chrX	159169029	358	OPPOSITE
109_39P	Rbbp7	5 prime	47.991 kb	chrX	159169031	172	OPPOSITE
109_39P	Rbbp7	5 prime	47.990 kb	chrX	159169032	569	OPPOSITE
121_83F				chr1	7511601	180
121_83F	A830018L16Rik	intron 3	disrupt CDS	chr1	11519048	431	OPPOSITE
121_83F	Rims1	intron 1	disrupt CDS	chr1	22766315	2129	SAME
121_83F				chr1	26511544	436
121_83F				chr1	27871567	233
121_83F	Npas2	intron 5	disrupt CDS	chr1	39365645	1007	OPPOSITE
121_83F	Gulp1	intron 1	not disrupt CDS	chr1	44734419	170	OPPOSITE
121_83F	Dnahc7b	intron 11	disrupt CDS	chr1	46179028	740	SAME
121_83F	Raph1	5 prime	13.673 kb	chr1	60637282	771	SAME
121_83F				chr1	64338766	1219
121_83F	1110028C15Rik	intron 2	disrupt CDS	chr1	66832185	1354	OPPOSITE
121_83F	1110028C15Rik	intron 2	disrupt CDS	chr1	66832187	159	OPPOSITE
121_83F	Pax3	3 prime	107.841 kb	chr1	78085870	605	SAME
121_83F				chr1	79965960	810
121_83F	Trip12	intron 2	disrupt CDS	chr1	84802006	328	SAME
121_83F	Eif4e2	intron 6	disrupt CDS	chr1	89128563	3366	OPPOSITE
121_83F				chr1	103492306	401
121_83F	Cdh20	intron 1	not disrupt CDS	chr1	106715332	1143	OPPOSITE
121_83F				chr1	110459565	3179
121_83F				chr1	114302247	1216
121_83F				chr1	114855513	1676
121_83F				chr1	115695241	361
121_83F				chr1	116797852	621
121_83F	Cntnap5a	intron 1	disrupt CDS	chr1	117600043	3862	SAME
121_83F	Cntnap5a	intron 13	disrupt CDS	chr1	118210432	406	OPPOSITE
121_83F				chr1	118694726	1058
121_83F	Tfcp2l1	intron 7	disrupt CDS	chr1	120556246	450	SAME
121_83F				chr1	122859101	1140
121_83F				chr1	125003995	350
121_83F				chr1	126707422	184
121_83F	Nckap5	intron 4	disrupt CDS	chr1	128142801	1038	OPPOSITE
121_83F	Daf2	3 prime	97.702 kb	chr1	132221874	1045	OPPOSITE
121_83F	Cd55	5 prime	70.880 kb	chr1	132430197	446	SAME
121_83F	Gm19461	intron 1	not disrupt CDS	chr1	135160157	404	SAME
121_83F				chr1	139141895	392
121_83F				chr1	139149353	319
121_83F	Atp6v1g3	3 prime	73.336 kb	chr1	140259375	2777	OPPOSITE
121_83F	2310009B15Rik	5 prime	3.256 kb	chr1	140756687	161	OPPOSITE
121_83F	Crb1	intron 1	disrupt CDS	chr1	141250851	569	OPPOSITE
121_83F	4930590L20Rik	intron 3	not disrupt CDS	chr1	142483654	245	SAME
121_83F				chr1	143046914	154
121_83F				chr1	143944734	162
121_83F	Rgs1	5 prime	61.600 kb	chr1	146157834	1039	SAME
121_83F				chr1	147036702	401
121_83F	Fam5c	intron 3	disrupt CDS	chr1	148545067	199	OPPOSITE
121_83F				chr1	150841294	2909
121_83F	Ivns1abp	intron 9	disrupt CDS	chr1	153207577	239	SAME
121_83F	Cacna1e	5 prime	41.937 kb	chr1	156614987	363	OPPOSITE
121_83F				chr1	156734437	204
121_83F				chr1	156766335	1033
121_83F	Rasal2	intron 3	disrupt CDS	chr1	159201495	722	SAME
121_83F	Pappa2	intron 2	disrupt CDS	chr1	160804737	379	SAME
121_83F	Tnr	intron 2	not disrupt CDS	chr1	161731426	379	SAME
121_83F	Rabgap1l	intron 16	disrupt CDS	chr1	162372980	1335	OPPOSITE
121_83F	Rabgap1l	intron 16	disrupt CDS	chr1	162372981	205	OPPOSITE
121_83F	Rabgap1l	intron 13	disrupt CDS	chr1	162427104	1046	OPPOSITE
121_83F	Rabgap1l	intron 13	disrupt CDS	chr1	162500259	1701	OPPOSITE
121_83F	Rabgap1l	intron 5	disrupt CDS	chr1	162660447	753	OPPOSITE
121_83F	Tnfsf4	5 prime	25.841 kb	chr1	163322496	2185	SAME
121_83F	Fmo3	intron 2	disrupt CDS	chr1	164911848	185	OPPOSITE
121_83F				chr1	165481202	529
121_83F				chr1	166581213	695
121_83F	LOC433374	intron 1	not disrupt CDS	chr1	166793797	631	SAME
121_83F	Dcaf6	intron 14	disrupt CDS	chr1	167279678	2071	OPPOSITE
121_83F	Dcaf6	intron 6	disrupt CDS	chr1	167331305	273	SAME
121_83F	Pou2f1	5 prime	38.984 kb	chr1	167971749	538	SAME
121_83F	Pogk	5 prime	4.959 kb	chr1	168344918	157	SAME
121_83F	Gm4846	3 prime	14.245 kb	chr1	168413474	928	SAME
121_83F	Fmo9	5 prime	40.393 kb	chr1	168652369	848	SAME
121_83F	Gm16701	3 prime	50.355 kb	chr1	168879506	449	SAME
121_83F	Pbx1	intron 2	disrupt CDS	chr1	170286858	269	SAME
121_83F				chr1	171150878	1536
121_83F	Itln1	intron 7	disrupt CDS	chr1	173449941	903	OPPOSITE
121_83F	Ncstn	exon 7	disrupt CDS	chr1	174002647	1212	OPPOSITE
121_83F	Olfr1406	3 prime	20.743 kb	chr1	175093892	914	OPPOSITE
121_83F	Ifi202b	exon 6	disrupt CDS	chr1	175894100	354	OPPOSITE
121_83F	Adss	5 prime	82.172 kb	chr1	179808812	315	OPPOSITE
121_83F	Pppde1	intron 1	disrupt CDS	chr1	180136213	1609	OPPOSITE
121_83F	Smyd3	intron 10	disrupt CDS	chr1	180952831	235	SAME
121_83F	Mark1	5 prime	17.988 kb	chr1	186841416	601	SAME
121_83F				chr1	187501771	195
121_83F				chr1	187501772	933
121_83F	Tgfb2	intron 1	disrupt CDS	chr1	188527548	733	SAME
121_83F	Gpatch2	intron 5	disrupt CDS	chr1	189091449	518	SAME
121_83F	Esrrg	5 prime	618.819 kb	chr1	189419944	907	SAME
121_83F	Esrrg	5 prime	618.818 kb	chr1	189419945	408	SAME
121_83F	Esrrg	5 prime	618.816 kb	chr1	189419947	357	SAME
121_83F	Esrrg	intron 1	not disrupt CDS	chr1	189606910	381	OPPOSITE
121_83F				chr1	192224296	637
121_83F	Mir29b-2	5 prime	25.034 kb	chr1	196838280	263	OPPOSITE
121_83F	C1ql3	intron 1	disrupt CDS	chr2	12927325	220	SAME
121_83F	Slc23a2	intron 1	not disrupt CDS	chr2	131938914	725	SAME
121_83F	Macrod2	intron 5	disrupt CDS	chr2	141206738	1647	SAME
121_83F	Macrod2	intron 5	disrupt CDS	chr2	141206739	619	SAME
121_83F	Macrod2	intron 5	disrupt CDS	chr2	141206741	260	SAME
121_83F	Nkx2-2as	intron 1	not disrupt CDS	chr2	147031167	364	SAME
121_83F	a	5 prime	77.813 kb	chr2	154798935	1408	SAME
121_83F	B4galt5	intron 7	disrupt CDS	chr2	167128542	315	SAME
121_83F				chr3	7048691	197
121_83F				chr3	23794679	788
121_83F	Frem2	intron 2	disrupt CDS	chr3	53451398	1152	OPPOSITE
121_83F	A530072M11Rik	3 prime	36.332 kb	chr4	16229704	635	OPPOSITE
121_83F				chr4	78776282	1502
121_83F	Tyrp1	5 prime	53.517 kb	chr4	80444105	2775	OPPOSITE
121_83F	Dmrta2	3 prime	75.288 kb	chr4	109731577	194	SAME
121_83F	Zbtb40	intron 1	not disrupt CDS	chr4	136584034	666	SAME
121_83F	Zfp804b	intron 1	disrupt CDS	chr5	6928076	766	SAME
121_83F	Dmtf1	5 prime	78.159 kb	chr5	9239935	251	OPPOSITE
121_83F	Gm3716	5 prime	36.499 kb	chr5	65038437	373	SAME
121_83F	Gabra2	intron 3	disrupt CDS	chr5	71477997	246	SAME
121_83F	Dtx2	intron 2	not disrupt CDS	chr5	136480137	4149	SAME
121_83F	Tmem168	intron 2	disrupt CDS	chr6	13552044	331	SAME
121_83F	Trim24	intron 1	disrupt CDS	chr6	37847452	1200	OPPOSITE
121_83F	Cxcl17	intron 1	disrupt CDS	chr7	26197546	491	SAME
121_83F	4930433I11Rik	5 prime	18.825 kb	chr7	48231378	1122	SAME
121_83F	4930433I11Rik	5 prime	18.824 kb	chr7	48231379	256	SAME
121_83F	4930433I11Rik	5 prime	18.823 kb	chr7	48231380	195	SAME
121_83F	4930433I11Rik	5 prime	18.822 kb	chr7	48231381	222	SAME
121_83F	1700015G11Rik	5 prime	5.842 kb	chr7	59276928	295	OPPOSITE
121_83F	E230029C05Rik	3 prime	54.611 kb	chr7	97243401	171	OPPOSITE
121_83F	Dhx32	intron 2	disrupt CDS	chr7	140945524	652	SAME
121_83F	Tnfrsf23	intron 1	disrupt CDS	chr7	150869530	282	OPPOSITE
121_83F	Sgcz	intron 1	disrupt CDS	chr8	39335333	717	OPPOSITE
121_83F				chr8	76239257	1140
121_83F	Wwox	intron 8	disrupt CDS	chr8	117344645	2031	SAME
121_83F	Wwox	intron 8	disrupt CDS	chr8	117344646	530	SAME
121_83F	Tomm20	3 prime	94.369 kb	chr8	129375452	3436	SAME
121_83F	Rab27a	intron 5	disrupt CDS	chr9	72942841	218	SAME
121_83F	Unc13c	3 prime	468.312 kb	chr9	73313062	212	SAME
121_83F	Ptprk	5 prime	586.652 kb	chr10	27730551	155	OPPOSITE
121_83F	Cdh23	intron 37	not disrupt CDS	chr10	59801069	347	OPPOSITE
121_83F	Vmn2r83	5 prime	42.240 kb	chr10	78912659	841	OPPOSITE
121_83F				chr10	118055850	1246
121_83F	Mirlet7i	3 prime	18.680 kb	chr10	122404100	211	OPPOSITE
121_83F	Mirlet7i	3 prime	18.679 kb	chr10	122404101	276	OPPOSITE
121_83F	Lif	3 prime	68.308 kb	chr11	4240825	228	OPPOSITE
121_83F	Gm12070	3 prime	44.434 kb	chr11	26732293	416	SAME
121_83F	Odz2	intron 2	disrupt CDS	chr11	36578150	734	SAME
121_83F				chr11	47428598	861
121_83F	Fstl4	intron 3	disrupt CDS	chr11	52734347	3701	SAME
121_83F	Skap1	intron 4	disrupt CDS	chr11	96417948	201	OPPOSITE
121_83F	Krt20	5 prime	21.551 kb	chr11	99321018	451	SAME
121_83F	Nrcam	intron 1	not disrupt CDS	chr12	45482193	192	OPPOSITE
121_83F				chr12	59010976	737
121_83F	2610021K21Rik	intron 5	disrupt CDS	chr12	101044498	174	OPPOSITE
121_83F				chr12	117111813	1162
121_83F	Ptprn2	intron 3	disrupt CDS	chr12	117999483	769	OPPOSITE
121_83F	Elmo1	5 prime	565.358 kb	chr13	20134864	569	OPPOSITE
121_83F	Zfp184	5 prime	27.530 kb	chr13	22024824	232	OPPOSITE
121_83F	Agtpbp1	intron 12	disrupt CDS	chr13	59607131	2192	SAME
121_83F	Mctp1	intron 1	not disrupt CDS	chr13	76559121	4014	SAME
121_83F				chr13	82166134	322
121_83F				chr13	83094072	1399
121_83F	Gpbp1	5 prime	2.696 kb	chr13	112282945	562	SAME
121_83F	Slmap	intron 2	disrupt CDS	chr14	27297375	1443	OPPOSITE
121_83F	Slmap	intron 2	disrupt CDS	chr14	27297376	312	OPPOSITE
121_83F	Capn7	intron 5	disrupt CDS	chr14	32162398	706	OPPOSITE
121_83F	Grid1	intron 3	disrupt CDS	chr14	35782162	371	SAME
121_83F				chr14	83531123	2144
121_83F	Gm7168	3 prime	47.005 kb	chr17	14134690	1715	OPPOSITE
121_83F	Thada	intron 28	disrupt CDS	chr17	84719851	416	SAME
121_83F	Mettl4	3 prime	115.047 kb	chr17	95034185	245	SAME
121_83F				chr18	8064810	373
121_83F	Dcc	intron 1	disrupt CDS	chr18	72409239	2257	OPPOSITE
121_83F				chr19	51528400	353
121_83F	Mir3086	5 prime	16.769 kb	chr19	59003018	409	SAME
139_107F				chr1	7740072	3078
139_107F	Slco5a1	intron 1	disrupt CDS	chr1	12938693	1272	SAME
139_107F	Bai3	5 prime	22.965 kb	chr1	25909517	1563	SAME
139_107F	Gm6086	3 prime	7.552 kb	chr1	95915668	2663	SAME
139_107F	Fam174a	5 prime	39.242 kb	chr1	97192619	2341	OPPOSITE
139_107F	Steap3	5 prime	34.679 kb	chr1	122202338	3177	OPPOSITE
139_107F	Syt2	3 prime	16.299 kb	chr1	136662293	91	OPPOSITE
139_107F				chr1	142745820	439
139_107F				chr1	143234005	397
139_107F	Rgs13	5 prime	10.979 kb	chr1	146035481	2176	SAME
139_107F	Rgs13	5 prime	10.980 kb	chr1	146035482	86	SAME
139_107F	Fam5c	5 prime	409.383 kb	chr1	148340219	112	SAME
139_107F	Fam163a	intron 1	not disrupt CDS	chr1	158117823	85	OPPOSITE
139_107F				chr1	160992328	214
139_107F	Rfwd2	3 prime	3.529 kb	chr1	161281240	1035	OPPOSITE
139_107F	Rabgap1l	intron 13	disrupt CDS	chr1	162445088	2399	OPPOSITE
139_107F	Nme7	intron 12	disrupt CDS	chr1	166322646	657	OPPOSITE
139_107F	Ddr2	intron 1	not disrupt CDS	chr1	172012230	85	OPPOSITE
139_107F	Pld5	intron 9	disrupt CDS	chr1	177894697	1033	OPPOSITE
139_107F	Pld5	intron 2	disrupt CDS	chr1	178042939	1766	OPPOSITE
139_107F	Nvl	intron 15	disrupt CDS	chr1	183042152	186	SAME
139_107F	Lass6	intron 1	disrupt CDS	chr2	68707813	1089	OPPOSITE
139_107F	Ubr3	intron 5	disrupt CDS	chr2	69770974	4149	SAME
139_107F	Tnfsf10	5 prime	43.817 kb	chr3	27194770	127	SAME
139_107F				chr3	78186702	1128
139_107F	Osgin2	exon 6	not disrupt CDS	chr4	15924918	8100	OPPOSITE
139_107F				chr5	10593236	148
139_107F	Thsd7a	intron 1	disrupt CDS	chr6	12647770	1674	OPPOSITE
139_107F				chr6	76460860	2682
139_107F	Asprv1	3 prime	6.378 kb	chr6	86586076	168	SAME
139_107F				chr7	37323804	277
139_107F	Nsmce4a	intron 5	disrupt CDS	chr7	137682119	237	OPPOSITE
139_107F	Csmd1	intron 1	disrupt CDS	chr8	17511992	130	SAME
139_107F				chr8	94549988	1318
139_107F	Hydin	intron 19	disrupt CDS	chr8	112949920	313	SAME
139_107F	Sgk1	intron 2	disrupt CDS	chr10	21676264	5072	SAME
139_107F				chr10	54232448	157
139_107F	Zfp354a	exon 5	disrupt CDS	chr11	50882912	856	OPPOSITE
139_107F				chr11	92098419	5205
139_107F	Gm20187	5 prime	99.625 kb	chr12	27899485	1117	OPPOSITE
139_107F	4933406K04Rik	3 prime	93.540 kb	chr12	107860994	463	OPPOSITE
139_107F	Dip2c	intron 1	disrupt CDS	chr13	9485213	354	SAME
139_107F	Prl2c4	3 prime	23.667 kb	chr13	12868658	129	OPPOSITE
139_107F				chr13	26254884	2460
139_107F	Psmg4	5 prime	18.298 kb	chr13	34251743	98	OPPOSITE
139_107F				chr13	87287898	989
139_107F	Msh3	intron 19	disrupt CDS	chr13	93008834	85	SAME
139_107F	Fgf9	3 prime	16.506 kb	chr14	58748063	399	SAME
139_107F				chr16	93070490	375
139_107F	Rbbp8	intron 11	not disrupt CDS	chr18	11881803	6979	SAME
139_107F	Sema6a	3 prime	153.200 kb	chr18	47375322	1847	OPPOSITE
139_107F	Thoc2	intron 33	disrupt CDS	chrX	39163071	196	SAME
139_107F	Sox3	5 prime	47.472 kb	chrX	58194077	3065	OPPOSITE
139_86P	Slco5a1	intron 4	disrupt CDS	chr1	12910782	542	OPPOSITE
139_86P				chr1	42152178	356
139_86P	Dnahc7b	3 prime	8.614 kb	chr1	46439009	1609	OPPOSITE
139_86P	St8sia4	3 prime	86.213 kb	chr1	97477958	1447	SAME
139_86P	St8sia4	5 prime	19.699 kb	chr1	97583870	1499	SAME
139_86P				chr1	101318511	619
139_86P				chr1	106278201	114
139_86P				chr1	106278212	104
139_86P				chr1	106278318	553
139_86P				chr1	110227387	165
139_86P				chr1	110389115	2148
139_86P	Cdh7	3 prime	29.917 kb	chr1	112065495	1701	OPPOSITE
139_86P	Ptpn4	intron 1	not disrupt CDS	chr1	121709241	1753	SAME
139_86P	4930590L20Rik	intron 2	not disrupt CDS	chr1	142514009	2204	SAME
139_86P				chr1	144050051	215
139_86P	Rgs13	5 prime	10.979 kb	chr1	146035481	4053	SAME
139_86P	Rgs18	3 prime	76.033 kb	chr1	146546518	7538	OPPOSITE
139_86P				chr1	148137148	1026
139_86P	Fam5c	intron 2	disrupt CDS	chr1	148398179	206	OPPOSITE
139_86P	Lhx4	5 prime	22.016 kb	chr1	157611173	1340	SAME
139_86P	Rabgap1l	intron 14	disrupt CDS	chr1	162394293	436	SAME
139_86P	Tnfsf4	3 prime	8.408 kb	chr1	163356745	478	OPPOSITE
139_86P	LOC433374	5 prime	9.526 kb	chr1	166792043	5909	SAME
139_86P	Gm16432	intron 1	disrupt CDS	chr1	179926732	1888	SAME
139_86P	3110099E03Rik	3 prime	76.925 kb	chr2	115261012	3047	OPPOSITE
139_86P	Kcnip3	intron 2	disrupt CDS	chr2	127331246	929	SAME
139_86P	Kcnip3	intron 2	disrupt CDS	chr2	127331247	245	SAME
139_86P	Macrod2	intron 5	disrupt CDS	chr2	140977747	182	SAME
139_86P	Macrod2	intron 5	disrupt CDS	chr2	140977753	317	SAME
139_86P	Macrod2	intron 5	disrupt CDS	chr2	140977759	134	SAME
139_86P	Macrod2	intron 5	disrupt CDS	chr2	140977864	20608	SAME
139_86P	Hspa4l	intron 6	disrupt CDS	chr3	40565612	82	SAME
139_86P	Hspa4l	intron 6	disrupt CDS	chr3	40565614	102	SAME
139_86P	Hspa4l	intron 6	disrupt CDS	chr3	40565726	422	SAME
139_86P	Gm6602	intron 2	not disrupt CDS	chr3	111792625	4358	SAME
139_86P				chr3	156078650	309
139_86P	Cnpy1	5 prime	12.143 kb	chr5	28576556	1663	SAME
139_86P				chr5	39483119	221
139_86P	Epha5	3 prime	412.082 kb	chr5	84434325	888	SAME
139_86P	Grsf1	5 prime	38.636 kb	chr5	89143832	1659	SAME
139_86P	Grsf1	5 prime	38.637 kb	chr5	89143833	618	SAME
139_86P	Thsd7a	intron 1	disrupt CDS	chr6	12647770	3587	OPPOSITE
139_86P	Ppp1r3a	3 prime	67.330 kb	chr6	14637944	9599	SAME
139_86P	Sval3	exon 1	disrupt CDS	chr6	41918228	517	OPPOSITE
139_86P	Egr4	5 prime	63.752 kb	chr6	85527288	2135	OPPOSITE
139_86P	Magi1	intron 8	disrupt CDS	chr6	93705602	356	SAME
139_86P	Chl1	intron 2	not disrupt CDS	chr6	103590345	1226	OPPOSITE
139_86P	Vmn2r78	3 prime	11.252 kb	chr7	94114939	1418	SAME
139_86P	Plekha2	intron 10	disrupt CDS	chr8	26156123	4116	OPPOSITE
139_86P	Hhip	5 prime	20.558 kb	chr8	82602465	332	OPPOSITE
139_86P	4933407C03Rik	intron 1	disrupt CDS	chr8	119898477	380	OPPOSITE
139_86P	Esr1	intron 3	disrupt CDS	chr10	5574469	1016	SAME
139_86P				chr12	96205721	132
139_86P				chr12	96205838	663
139_86P	Adarb2	intron 1	disrupt CDS	chr13	8300236	299	OPPOSITE
139_86P	Trim38	intron 1	disrupt CDS	chr13	23877016	1857	OPPOSITE
139_86P				chr13	25868114	203
139_86P	Foxc1	5 prime	77.731 kb	chr13	31824773	5041	OPPOSITE
139_86P	Psmg4	5 prime	18.298 kb	chr13	34251743	755	OPPOSITE
139_86P	Msh3	intron 19	disrupt CDS	chr13	93008834	4430	SAME
139_86P	Msh3	intron 19	disrupt CDS	chr13	93008835	1259	SAME
139_86P	Msh3	intron 19	disrupt CDS	chr13	93008836	703	SAME
139_86P	Msh3	intron 19	disrupt CDS	chr13	93008838	280	SAME
139_86P				chr14	108080078	666
139_86P	Tbc1d12	intron 2	disrupt CDS	chr19	38955855	69	SAME
139_86P	Mycs	5 prime	89.688 kb	chrX	5136071	558	OPPOSITE
139_86P	Mycs	5 prime	89.690 kb	chrX	5136073	85	OPPOSITE
139_86P	Mycs	5 prime	89.701 kb	chrX	5136084	118	OPPOSITE
139_86P	Mycs	5 prime	89.705 kb	chrX	5136088	624	OPPOSITE
139_86P	Mycs	5 prime	89.805 kb	chrX	5136188	493	OPPOSITE
139_86P	Eras	intron 1	not disrupt CDS	chrX	7505212	771	SAME
139_86P	Fundc1	intron 3	disrupt CDS	chrX	17138333	117	OPPOSITE
139_86P	Hs6st2	intron 2	disrupt CDS	chrX	48915463	1119	SAME
139_86P				chrX	55092024	1679
139_86P				chrX	55092025	1250
139_86P	Sox3	5 prime	47.472 kb	chrX	58194077	5237	OPPOSITE
139_86P	Gpm6b	intron 6	disrupt CDS	chrX	162823147	6860	OPPOSITE
139_86P				chrX	163295069	2509
16_16P	Pard3b	3 prime	6.924 kb	chr1	62695782	6	SAME
16_16P	Sgpp2	intron 1	disrupt CDS	chr1	78351221	2	SAME
16_16P	Smg7	intron 1	disrupt CDS	chr1	154732376	2	OPPOSITE
16_16P	Serpinc1	intron 3	disrupt CDS	chr1	162922412	2	SAME
16_16P	Prdx6	5 prime	9.824 kb	chr1	163191121	2	SAME
16_16P	Prdx6	5 prime	9.826 kb	chr1	163191123	2	SAME
16_16P	Fmo9	5 prime	46.661 kb	chr1	168658637	2	OPPOSITE
16_16P	Pbx1	intron 2	disrupt CDS	chr1	170297517	2	OPPOSITE
16_16P	Fcgr4	intron 3	disrupt CDS	chr1	172955064	5	OPPOSITE
16_16P	1700009P17Rik	5 prime	10.289 kb	chr1	173046809	6	OPPOSITE
16_16P	Pld5	intron 2	disrupt CDS	chr1	178029387	2	SAME
16_16P	Kif26b	intron 3	disrupt CDS	chr1	180619985	9	SAME
16_16P	5730409E04Rik	3 prime	4.675 kb	chr4	126296290	2	SAME
16_16P	Xiap	intron 2	not disrupt CDS	chrX	39443507	2	OPPOSITE
16_37F	Dsel	exon 2	disrupt CDS	chr1	113758432	867	SAME
16_37F	Inhbb	5 prime	31.566 kb	chr1	121350391	526	OPPOSITE
16_37F	Pfkfb2	exon 15	not disrupt CDS	chr1	132592531	15497	SAME
16_37F	Pfkfb2	exon 15	not disrupt CDS	chr1	132592648	804	SAME
16_37F	Il19	5 prime	22.024 kb	chr1	132857842	772	SAME
16_37F	Nr5a2	intron 7	disrupt CDS	chr1	138782602	701	SAME
16_37F				chr1	143699528	401
16_37F				chr1	145125015	1394
16_37F	Pla2g4a	3 prime	219.600 kb	chr1	151588814	3397	OPPOSITE
16_37F	Tnr	intron 1	not disrupt CDS	chr1	161636094	1190	OPPOSITE
16_37F	Rabgap1l	intron 15	disrupt CDS	chr1	162380878	3178	OPPOSITE
16_37F	Rabgap1l	intron 13	disrupt CDS	chr1	162424082	1125	OPPOSITE
16_37F	Dnm3	intron 14	disrupt CDS	chr1	164128124	539	SAME
16_37F	Prrc2c	5 prime	3.992 kb	chr1	164674679	1693	SAME
16_37F	LOC433374	5 prime	9.227 kb	chr1	166792342	543	SAME
16_37F	Fmo9	5 prime	46.661 kb	chr1	168658637	1183	OPPOSITE
16_37F	Lrrc52	5 prime	55.540 kb	chr1	169452451	2019	OPPOSITE
16_37F	Pbx1	intron 2	disrupt CDS	chr1	170172559	506	SAME
16_37F	Fcgr4	intron 3	disrupt CDS	chr1	172955064	39883	OPPOSITE
16_37F	Fcgr4	intron 3	disrupt CDS	chr1	172955181	4032	OPPOSITE
16_37F	1700009P17Rik	5 prime	10.289 kb	chr1	173046809	2479	OPPOSITE
16_37F	Apcs	5 prime	27.044 kb	chr1	174852229	607	SAME
16_37F	Kif26b	intron 2	disrupt CDS	chr1	180470745	869	SAME
16_37F	Kif26b	intron 3	disrupt CDS	chr1	180619985	7839	SAME
16_37F	Celf2	intron 3	disrupt CDS	chr2	6589975	786	SAME
16_37F	Med27	intron 3	disrupt CDS	chr2	29283765	766	SAME
16_37F	Olfr1257	3 prime	5.306 kb	chr2	89727220	440	OPPOSITE
16_37F	Bdnf	intron 1	not disrupt CDS	chr2	109559049	996	OPPOSITE
16_37F	Grem1	intron 1	not disrupt CDS	chr2	113595251	617	SAME
16_37F	Pdgfc	intron 1	disrupt CDS	chr3	80929574	673	SAME
16_37F	Gatad2b	intron 1	disrupt CDS	chr3	90146019	4890	OPPOSITE
16_37F	Gatad2b	intron 1	disrupt CDS	chr3	90146023	4834	OPPOSITE
16_37F	Nfia	intron 2	disrupt CDS	chr4	97519196	516	OPPOSITE
16_37F	Zbtb40	5 prime	13.022 kb	chr4	136617632	510	SAME
16_37F	1700047L14Rik	5 prime	6.699 kb	chr5	109191237	403	OPPOSITE
16_37F	Aym1	3 prime	43.485 kb	chr5	113830326	1774	OPPOSITE
16_37F	Aym1	3 prime	43.486 kb	chr5	113830327	1237	OPPOSITE
16_37F	Gramd1a	5 prime	9.128 kb	chr7	31945197	909	OPPOSITE
16_37F	Gm12669	intron 1	not disrupt CDS	chr7	144635997	1484	OPPOSITE
16_37F				chr9	4056650	423
16_37F	Syt1	intron 1	not disrupt CDS	chr10	108382116	1053	OPPOSITE
16_37F	Nav3	intron 8	disrupt CDS	chr10	109281002	935	OPPOSITE
16_37F	Hspa4	3 prime	44.566 kb	chr11	53069415	2268	OPPOSITE
16_37F	Aipl1	5 prime	3.456 kb	chr11	71854467	959	OPPOSITE
16_37F	Immp2l	intron 4	disrupt CDS	chr12	41883389	601	OPPOSITE
16_37F	Syt16	intron 1	disrupt CDS	chr12	75118175	516	SAME
16_37F	Cdkal1	intron 3	disrupt CDS	chr13	29938433	640	SAME
16_37F	Cdkal1	intron 3	disrupt CDS	chr13	29938549	471	SAME
16_37F	Tspan17	3 prime	85.179 kb	chr13	54983315	629	OPPOSITE
16_37F	Unc5a	5 prime	105.833 kb	chr13	55001546	3605	OPPOSITE
16_37F	Unc5a	5 prime	105.832 kb	chr13	55001547	846	OPPOSITE
16_37F	Cd96	5 prime	16.812 kb	chr16	46137173	2653	OPPOSITE
16_37F	Tnfrsf21	intron 3	disrupt CDS	chr17	43200068	1180	OPPOSITE
16_37F	Tnfrsf21	intron 3	disrupt CDS	chr17	43200169	4886	OPPOSITE
16_37F	Nhsl2	intron 1	disrupt CDS	chrX	99098051	1697	SAME
16_37F				chrX	157994461	538
38_4P	Mrpl44	3 prime	3.220 kb	chr1	79781240	3680	OPPOSITE
38_4P				chr1	112483260	1222
38_4P	Ddx18	5 prime	7.031 kb	chr1	123471588	612	SAME
38_4P				chr1	142967500	663
38_4P	B3galt2	exon 2	not disrupt CDS	chr1	145493254	623	SAME
38_4P	Pla2g4a	3 prime	202.202 kb	chr1	151606212	2320	OPPOSITE
38_4P	Pla2g4a	3 prime	202.198 kb	chr1	151606216	575	OPPOSITE
38_4P	Stx6	3 prime	12.736 kb	chr1	157063383	598	SAME
38_4P	Cep350	intron 27	disrupt CDS	chr1	157735433	3335	OPPOSITE
38_4P	Cep350	intron 27	disrupt CDS	chr1	157735437	902	OPPOSITE
38_4P	Cep350	intron 27	disrupt CDS	chr1	157735439	1169	OPPOSITE
38_4P				chr1	160045597	1534
38_4P				chr1	160045599	597
38_4P	Pappa2	intron 1	disrupt CDS	chr1	160869392	4091	SAME
38_4P	Rfwd2	5 prime	178.822 kb	chr1	161098889	9060	OPPOSITE
38_4P	Tnr	intron 18	disrupt CDS	chr1	161834526	5092	SAME
38_4P	Tnr	intron 18	disrupt CDS	chr1	161834528	1934	SAME
38_4P				chr1	163579321	941
38_4P	Ddr2	exon 17	not disrupt CDS	chr1	171905473	811	SAME
38_4P	Dusp10	3 prime	0.558 kb	chr1	185900073	1923	OPPOSITE
38_4P	1700112H15Rik	5 prime	28.387 kb	chr1	186409957	9875	SAME
38_4P	4930503O07Rik	3 prime	36.152 kb	chr1	196012801	944	OPPOSITE
38_4P	Pkp4	intron 2	disrupt CDS	chr2	59072161	2450	SAME
38_4P	Kcnh7	intron 2	disrupt CDS	chr2	62934075	492	OPPOSITE
38_4P	Kcnh7	intron 2	disrupt CDS	chr2	63017507	613	SAME
38_4P	Galnt3	5 prime	53.448 kb	chr2	66016298	38260	SAME
38_4P	Ttc21b	intron 27	disrupt CDS	chr2	66024823	1193	SAME
38_4P				chr2	81497909	2127
38_4P	Fastkd5	intron 1	not disrupt CDS	chr2	130454844	1087	OPPOSITE
38_4P	Cbfa2t2	exon 11	not disrupt CDS	chr2	154361662	477	SAME
38_4P	Ncoa3	5 prime	82.268 kb	chr2	165816474	1335	SAME
38_4P				chr3	56302271	3427
38_4P	Eps8l3	5 prime	49.216 kb	chr3	107646602	5413	OPPOSITE
38_4P	Dpyd	intron 15	disrupt CDS	chr3	118842856	8778	OPPOSITE
38_4P				chr3	143498482	3652
38_4P				chr3	154114913	2969
38_4P	Lrrc7	intron 24	disrupt CDS	chr3	157811248	15309	SAME
38_4P	Chd7	intron 1	not disrupt CDS	chr4	8660866	2147	SAME
38_4P				chr4	93985366	720
38_4P	Agbl4	intron 3	disrupt CDS	chr4	110594205	2269	SAME
38_4P	Agbl4	intron 3	disrupt CDS	chr4	110594207	5342	SAME
38_4P	Magi2	intron 1	not disrupt CDS	chr5	19546303	493	OPPOSITE
38_4P	Ccdc132	intron 12	disrupt CDS	chr6	3491941	13707	SAME
38_4P	Creb5	intron 1	disrupt CDS	chr6	53533971	3891	SAME
38_4P	Lmo1	5 prime	35.175 kb	chr7	116348997	4981	SAME
38_4P	Copb1	exon 15	disrupt CDS	chr7	121370670	7372	SAME
38_4P	Prkcb	intron 6	disrupt CDS	chr7	129661312	10725	OPPOSITE
38_4P				chr7	131966707	1565
38_4P	Whsc1l1	intron 5	disrupt CDS	chr8	26775953	652	SAME
38_4P	Purg	3 prime	11.845 kb	chr8	34539786	4309	SAME
38_4P	Large	intron 1	not disrupt CDS	chr8	75747308	2749	SAME
38_4P	Ces1d	intron 1	disrupt CDS	chr8	95720705	929	SAME
38_4P	Tle3	3 prime	29.636 kb	chr9	61295940	2192	OPPOSITE
38_4P	Kif9	intron 14	disrupt CDS	chr9	110413390	938	SAME
38_4P				chr10	29614797	2420
38_4P	Ano4	intron 1	not disrupt CDS	chr10	88651422	621	SAME
38_4P	Mgat4c	intron 1	not disrupt CDS	chr10	101670537	5411	OPPOSITE
38_4P	B3gnt2	3 prime	94.807 kb	chr11	22664928	4492	OPPOSITE
38_4P	B3gnt2	3 prime	94.806 kb	chr11	22664929	1208	OPPOSITE
38_4P	B3gnt2	3 prime	94.804 kb	chr11	22664931	451	OPPOSITE
38_4P	B3gnt2	3 prime	94.802 kb	chr11	22664933	743	OPPOSITE
38_4P	Ttyh2	intron 10	disrupt CDS	chr11	114570842	416	OPPOSITE
38_4P	Fam84a	3 prime	20.850 kb	chr12	14137994	1388	OPPOSITE
38_4P				chr12	14635124	10208
38_4P				chr12	14804956	8638
38_4P				chr12	49200595	1540
38_4P	Angel1	intron 7	disrupt CDS	chr12	88050249	393	SAME
38_4P	Bc1	intron 1	not disrupt CDS	chr12	92615466	1894	SAME
38_4P				chr13	3308069	944
38_4P				chr13	7102018	1841
38_4P	Prl2c2	5 prime	33.692 kb	chr13	13131289	592	OPPOSITE
38_4P	Vps41	intron 5	disrupt CDS	chr13	18878384	10636	SAME
38_4P	Vps41	intron 5	disrupt CDS	chr13	18878388	4315	SAME
38_4P	2310081J21Rik	3 prime	4.575 kb	chr13	50362813	1141	OPPOSITE
38_4P	Cts8-ps	exon 3	not disrupt CDS	chr13	61387658	3309	SAME
38_4P				chr13	75083552	7349
38_4P	Ghitm	5 prime	10.665 kb	chr14	37959173	4411	SAME
38_4P	Hmbox1	intron 4	disrupt CDS	chr14	65489199	397	OPPOSITE
38_4P	Dsc3	3 prime	115.041 kb	chr18	20045557	2879	OPPOSITE
38_4P	Dsc3	3 prime	115.039 kb	chr18	20045559	666	OPPOSITE
38_4P	Dsc3	3 prime	115.038 kb	chr18	20045560	436	OPPOSITE
38_4P	Lcor	3 prime	10.413 kb	chr19	41644684	1881	OPPOSITE
38_4P	Mtm1	intron 4	disrupt CDS	chrX	68490534	11058	OPPOSITE
38_4P	Atp7a	intron 11	disrupt CDS	chrX	103296193	11482	OPPOSITE
38_4P	Rgag1	3 prime	37.988 kb	chrX	139576866	562	OPPOSITE
38_81F				chr1	103566228	8911
38_81F				chr1	103819782	34352
38_81F	Fam5c	intron 2	disrupt CDS	chr1	148419494	979	SAME
38_81F	Cacna1e	intron 3	disrupt CDS	chr1	156507231	1628	OPPOSITE
38_81F	Stx6	3 prime	12.736 kb	chr1	157063383	11083	SAME
38_81F	Abl2	intron 1	disrupt CDS	chr1	158541255	9777	OPPOSITE
38_81F				chr1	159707616	1303
38_81F				chr1	160000453	466
38_81F	1700112H15Rik	5 prime	28.387 kb	chr1	186409957	7362	SAME
38_81F	Rab3gap2	intron 1	disrupt CDS	chr1	187030367	1420	SAME
38_81F	Gpatch2	intron 5	disrupt CDS	chr1	189100813	17884	OPPOSITE
38_81F	Mllt10	intron 15	disrupt CDS	chr2	18114411	2212	OPPOSITE
38_81F				chr2	55151670	928
38_81F	Galnt3	5 prime	53.448 kb	chr2	66016298	14867	SAME
38_81F				chr2	81497909	9493
38_81F	Fastkd5	intron 1	not disrupt CDS	chr2	130454844	7203	OPPOSITE
38_81F	Ythdf1	5 prime	1.901 kb	chr2	180657542	622	SAME
38_81F	Nbea	intron 41	disrupt CDS	chr3	55548589	12278	OPPOSITE
38_81F	Lrrc40	3 prime	12.135 kb	chr3	157743577	2709	SAME
38_81F	Gjb5	5 prime	62.340 kb	chr4	127097748	22107	OPPOSITE
38_81F	Phactr4	intron 1	not disrupt CDS	chr4	131974709	1689	SAME
38_81F	Rhbdd2	3 prime	22.460 kb	chr5	136144706	23787	SAME
38_81F	Rhbdd2	3 prime	22.461 kb	chr5	136144707	1967	SAME
38_81F	Rhbdd2	3 prime	22.463 kb	chr5	136144709	403	SAME
38_81F	Arrb1	intron 1	disrupt CDS	chr7	106697803	8397	SAME
38_81F	Arrb1	intron 1	disrupt CDS	chr7	106697804	685	SAME
38_81F	Efnb2	intron 1	disrupt CDS	chr8	8646008	822	OPPOSITE
38_81F				chr8	82052330	2192
38_81F	Mir1903	5 prime	43.705 kb	chr8	130839515	361	SAME
38_81F	Actr6	5 prime	9.103 kb	chr10	89204143	383	OPPOSITE
38_81F	C1qtnf2	3 prime	15.475 kb	chr11	43320502	5322	SAME
38_81F	Helz	intron 23	disrupt CDS	chr11	107518404	2881	SAME
38_81F				chr12	14789922	1828
38_81F				chr12	14804839	10892
38_81F				chr12	14804956	479
38_81F	E2f6	3 prime	31.586 kb	chr12	16865144	932	SAME
38_81F	Vps41	intron 5	disrupt CDS	chr13	18878384	24286	SAME
38_81F				chr14	16580418	16344
38_81F	Fam167a	intron 3	disrupt CDS	chr14	64080068	4248	OPPOSITE
38_81F	1700024B18Rik	intron 1	not disrupt CDS	chr14	124390910	3185	SAME
38_81F	2810055G20Rik	intron 2	not disrupt CDS	chr16	77399663	12370	SAME
38_81F	Rcan2	intron 1	disrupt CDS	chr17	44094154	1911	OPPOSITE
38_81F	Pax2	3 prime	28.390 kb	chr19	44940749	24784	OPPOSITE
46_28F	Jakmip1	3 prime	38.170 kb	chr5	37554707	4	OPPOSITE
46_28F	Cmtm4	intron 1	disrupt CDS	chr8	106896847	3	SAME
46_28F	Eml6	intron 2	disrupt CDS	chr11	29857455	4	OPPOSITE
46_28F	Rspo2	3 prime	151.175 kb	chr15	42851189	127	OPPOSITE
53_21P	Defb41	5 prime	25.342 kb	chr1	18280561	43	OPPOSITE
53_21P				chr1	30389392	62
53_21P				chr1	45088459	139
53_21P				chr1	48254623	95
53_21P	Speg	intron 1	not disrupt CDS	chr1	75383357	37	OPPOSITE
53_21P	Agxt	5 prime	12.453 kb	chr1	95029545	55	OPPOSITE
53_21P	Pam	intron 3	disrupt CDS	chr1	99854327	228	OPPOSITE
53_21P	Rnf152	3 prime	140.198 kb	chr1	107113089	73	OPPOSITE
53_21P				chr1	114190301	56
53_21P				chr1	114336047	85
53_21P	Nckap5	intron 3	disrupt CDS	chr1	128418836	91	SAME
53_21P	Thsd7b	intron 1	not disrupt CDS	chr1	131238256	84	SAME
53_21P	Ppp1r15b	3 prime	39.678 kb	chr1	135076055	426	OPPOSITE
53_21P	Atp2b4	5 prime	40.789 kb	chr1	135690887	68	SAME
53_21P	Optc	3 prime	62.660 kb	chr1	135741090	346	OPPOSITE
53_21P	Gm5833	5 prime	23.337 kb	chr1	140601989	74	SAME
53_21P	Prrx1	3 prime	121.870 kb	chr1	165121911	78	OPPOSITE
53_21P	Mael	5 prime	1.004 kb	chr1	168169879	44	SAME
53_21P	Rab3gap2	intron 30	disrupt CDS	chr1	187101709	200	OPPOSITE
53_21P				chr1	188223410	103
53_21P	Camk1d	intron 2	disrupt CDS	chr2	5407346	43	SAME
53_21P	Camk1d	intron 1	disrupt CDS	chr2	5581357	46	OPPOSITE
53_21P	Celf2	intron 2	disrupt CDS	chr2	6656460	94	OPPOSITE
53_21P				chr2	9649528	59
53_21P	Pfkfb3	intron 15	disrupt CDS	chr2	11401667	63	OPPOSITE
53_21P	Mllt10	intron 5	disrupt CDS	chr2	18024080	131	OPPOSITE
53_21P	Gpr158	intron 2	disrupt CDS	chr2	21386566	107	SAME
53_21P	4931423N10Rik	3 prime	28.739 kb	chr2	23151388	49	OPPOSITE
53_21P				chr2	48554028	134
53_21P	Epc2	intron 1	disrupt CDS	chr2	49325270	50	OPPOSITE
53_21P	Cacnb4	intron 3	disrupt CDS	chr2	52332780	39	OPPOSITE
53_21P				chr2	64202473	98
53_21P	Gm1322	3 prime	34.042 kb	chr2	67058311	66	OPPOSITE
53_21P	Rtn4rl2	5 prime	7.838 kb	chr2	84734687	83	OPPOSITE
53_21P				chr2	99581357	37
53_21P	Bcl2l11	3 prime	37.203 kb	chr2	128025486	189	OPPOSITE
53_21P	Ebf4	3 prime	3.189 kb	chr2	130199406	40	SAME
53_21P	Nxt1	5 prime	70.088 kb	chr2	148431674	43	OPPOSITE
53_21P	Scrt2	5 prime	34.262 kb	chr2	151887276	76	SAME
53_21P	Raly	5 prime	83.924 kb	chr2	154609073	77	SAME
53_21P				chr3	11380908	107
53_21P				chr3	12116839	61
53_21P				chr3	12774721	79
53_21P	Ralyl	intron 3	disrupt CDS	chr3	13786293	67	SAME
53_21P	Gm6300	exon 1	not disrupt CDS	chr3	14364802	103	SAME
53_21P	1810022K09Rik	intron 2	disrupt CDS	chr3	14608449	118	OPPOSITE
53_21P				chr3	16630051	44
53_21P	Pld1	intron 18	disrupt CDS	chr3	27990105	44	OPPOSITE
53_21P	Mecom	intron 1	disrupt CDS	chr3	30403992	93	OPPOSITE
53_21P	Gpr160	intron 1	not disrupt CDS	chr3	30761160	316	SAME
53_21P	Kcnmb2	intron 2	not disrupt CDS	chr3	31909766	114	OPPOSITE
53_21P				chr3	49404014	203
53_21P				chr3	50914532	237
53_21P	Veph1	intron 6	disrupt CDS	chr3	66001601	125	OPPOSITE
53_21P	Rsrc1	intron 3	disrupt CDS	chr3	66881292	49	SAME
53_21P	Sis	5 prime	14.648 kb	chr3	72785436	74	OPPOSITE
53_21P	Pet112l	5 prime	157.944 kb	chr3	85300448	132	OPPOSITE
53_21P	4930529C04Rik	5 prime	17.120 kb	chr3	90861994	46	OPPOSITE
53_21P	Pde4dip	intron 1	disrupt CDS	chr3	97664991	125	OPPOSITE
53_21P	Amy1	5 prime	8.019 kb	chr3	113288687	112	OPPOSITE
53_21P	Col11a1	intron 25	disrupt CDS	chr3	113824445	252	SAME
53_21P	Rap1gds1	exon 15	not disrupt CDS	chr3	138589052	47	SAME
53_21P				chr3	149123770	80
53_21P				chr5	10510943	118
53_21P				chr5	10510944	90
53_21P	Hgf	intron 8	disrupt CDS	chr5	16085652	70	SAME
53_21P	Gnai1	intron 5	disrupt CDS	chr5	17791538	71	OPPOSITE
53_21P				chr5	18163804	56
53_21P	Magi2	intron 1	disrupt CDS	chr5	18914116	39	SAME
53_21P	Magi2	intron 19	disrupt CDS	chr5	20145668	86	OPPOSITE
53_21P	Wfs1	5 prime	57.996 kb	chr5	37438217	57	SAME
53_21P	Slit2	intron 4	disrupt CDS	chr5	48460243	51	SAME
53_21P				chr5	62326687	59
53_21P	Tbc1d1	intron 10	disrupt CDS	chr5	64671987	179	OPPOSITE
53_21P	Dcun1d4	intron 5	disrupt CDS	chr5	73914006	60	OPPOSITE
53_21P	Paics	3 prime	6.714 kb	chr5	77403245	43	OPPOSITE
53_21P	AA792892	exon 3	not disrupt CDS	chr5	94813124	112	SAME
53_21P	Cnot6l	5 prime	1.930 kb	chr5	96592939	161	OPPOSITE
53_21P	Mepe	3 prime	24.182 kb	chr5	104791812	91	OPPOSITE
53_21P				chr5	106743404	54
53_21P	Zfp644	3 prime	86.192 kb	chr5	107039657	121	SAME
53_21P	Crlf2	5 prime	3.156 kb	chr5	109991168	43	SAME
53_21P	Tmem132d	intron 1	disrupt CDS	chr5	128787170	114	SAME
53_21P	Cyp3a59	intron 9	disrupt CDS	chr5	146913115	45	OPPOSITE
53_21P	Tfpi2	5 prime	14.533 kb	chr6	3932887	115	SAME
53_21P				chr6	14016501	42
53_21P	Mir29b-1	5 prime	64.491 kb	chr6	31077584	103	OPPOSITE
53_21P	Atp6v0a4	intron 9	disrupt CDS	chr6	38029894	178	SAME
53_21P	Trpv6	5 prime	7.625 kb	chr6	41594029	114	SAME
53_21P	Trpv6	5 prime	7.628 kb	chr6	41594032	102	SAME
53_21P	Cntnap2	intron 3	disrupt CDS	chr6	45680610	47	OPPOSITE
53_21P	Cntnap2	intron 10	disrupt CDS	chr6	46248248	58	OPPOSITE
53_21P	Mir148a	5 prime	72.935 kb	chr6	51292844	45	SAME
53_21P	Scrn1	intron 6	disrupt CDS	chr6	54466197	71	OPPOSITE
53_21P	Fam190a	intron 9	disrupt CDS	chr6	61905665	160	OPPOSITE
53_21P	4930544G11Rik	5 prime	3.015 kb	chr6	65900993	61	SAME
53_21P				chr6	70356958	83
53_21P				chr6	78620404	142
53_21P	Vmn1r51	3 prime	1.103 kb	chr6	90081742	97	OPPOSITE
53_21P	Chl1	intron 2	not disrupt CDS	chr6	103520098	122	OPPOSITE
53_21P				chr6	109975150	67
53_21P	Clec4b1	3 prime	29.327 kb	chr6	123050900	41	OPPOSITE
53_21P	5530400C23Rik	5 prime	92.108 kb	chr6	133153700	181	SAME
53_21P	Grin2b	intron 3	not disrupt CDS	chr6	136056323	115	SAME
53_21P	Eps8	5 prime	48.644 kb	chr6	137646285	53	OPPOSITE
53_21P	St8sia1	intron 1	disrupt CDS	chr6	142869535	58	SAME
53_21P	Dennd5b	intron 4	disrupt CDS	chr6	148994974	298	OPPOSITE
53_21P	Ppp1r12c	intron 3	disrupt CDS	chr7	4445187	106	OPPOSITE
53_21P	Vmn1r61	3 prime	3.899 kb	chr7	5559016	104	SAME
53_21P	Sult2a6	3 prime	37.641 kb	chr7	14802578	71	SAME
53_21P	Psg29	3 prime	68.702 kb	chr7	17869807	72	OPPOSITE
53_21P	Psg29	3 prime	82.321 kb	chr7	17883426	174	OPPOSITE
53_21P	Ethe1	intron 1	not disrupt CDS	chr7	25377683	40	OPPOSITE
53_21P	AW146154	5 prime	9.913 kb	chr7	48765173	54	OPPOSITE
53_21P	Zdhhc13	3 prime	0.237 kb	chr7	56083044	123	OPPOSITE
53_21P	Zdhhc13	3 prime	0.241 kb	chr7	56083048	78	OPPOSITE
53_21P				chr7	65513847	69
53_21P	Peg12	5 prime	64.701 kb	chr7	69674097	146	SAME
53_21P				chr7	78549831	41
53_21P	Nox4	5 prime	234.978 kb	chr7	94312138	77	SAME
53_21P	Grm5	intron 4	disrupt CDS	chr7	95103089	147	SAME
53_21P	Grm5	3 prime	42.399 kb	chr7	95325972	43	OPPOSITE
53_21P	Ccdc81	intron 13	disrupt CDS	chr7	97021315	108	OPPOSITE
53_21P				chr7	101581909	77
53_21P	Olfr502	3 prime	4.461 kb	chr7	115663001	66	SAME
53_21P	Parva	intron 1	disrupt CDS	chr7	119609980	39	OPPOSITE
53_21P	Hs3st2	intron 1	disrupt CDS	chr7	128621784	41	SAME
53_21P	Rbbp6	intron 7	disrupt CDS	chr7	130129903	71	SAME
53_21P	Ate1	intron 10	disrupt CDS	chr7	137563753	47	OPPOSITE
53_21P	Arhgef18	intron 8	disrupt CDS	chr8	3440758	364	SAME
53_21P	Abhd13	intron 1	not disrupt CDS	chr8	9982594	63	SAME
53_21P	4930467E23Rik	3 prime	8.929 kb	chr8	19762531	142	OPPOSITE
53_21P				chr8	29336079	258
53_21P	Dusp26	5 prime	69.739 kb	chr8	32137780	84	SAME
53_21P	Nrg1	intron 1	disrupt CDS	chr8	33010055	69	OPPOSITE
53_21P				chr8	41156077	122
53_21P				chr8	53342990	46
53_21P				chr8	66116720	112
53_21P	Naf1	5 prime	89.374 kb	chr8	69325089	45	OPPOSITE
53_21P				chr8	89859907	64
53_21P				chr8	103926332	61
53_21P				chr8	104154042	59
53_21P	Gm10280	3 prime	85.876 kb	chr8	115703109	82	SAME
53_21P	Wwox	intron 8	disrupt CDS	chr8	117399134	72	SAME
53_21P				chr9	5589115	62
53_21P	Trpc6	5 prime	216.965 kb	chr9	8463776	180	SAME
53_21P	BC017612	intron 2	not disrupt CDS	chr9	15338981	122	OPPOSITE
53_21P	Acad8	intron 6	disrupt CDS	chr9	26787709	149	OPPOSITE
53_21P	Opcml	intron 1	disrupt CDS	chr9	27612722	97	OPPOSITE
53_21P	Ntm	intron 3	disrupt CDS	chr9	28981955	86	OPPOSITE
53_21P				chr9	30551674	76
53_21P	Olfr914	3 prime	8.270 kb	chr9	38423272	98	OPPOSITE
53_21P	Olfr961	5 prime	6.594 kb	chr9	39448663	66	OPPOSITE
53_21P	Smad3	5 prime	93.560 kb	chr9	63699361	88	SAME
53_21P	Unc13c	5 prime	47.757 kb	chr9	73829131	69	OPPOSITE
53_21P				chr9	87261297	148
53_21P	Tbc1d2b	intron 10	disrupt CDS	chr9	90105599	57	OPPOSITE
53_21P	Fbxw13	exon 4	disrupt CDS	chr9	109095276	83	SAME
53_21P	Esr1	intron 1	not disrupt CDS	chr10	5720212	68	OPPOSITE
53_21P				chr10	9951879	77
53_21P	L3mbtl3	intron 17	disrupt CDS	chr10	26019477	48	SAME
53_21P	Ptprk	intron 6	disrupt CDS	chr10	28079561	177	OPPOSITE
53_21P	Pdss2	intron 2	disrupt CDS	chr10	43027267	97	SAME
53_21P	Atg5	intron 7	disrupt CDS	chr10	44080636	91	OPPOSITE
53_21P	Atg5	intron 7	disrupt CDS	chr10	44080637	78	OPPOSITE
53_21P	Atg5	intron 7	disrupt CDS	chr10	44080640	63	OPPOSITE
53_21P	Lims1	intron 1	disrupt CDS	chr10	57861458	66	OPPOSITE
53_21P				chr10	65761485	80
53_21P	Btbd11	intron 2	disrupt CDS	chr10	85080653	37	OPPOSITE
53_21P	Slc6a15	3 prime	6.256 kb	chr10	102888269	99	OPPOSITE
53_21P				chr10	112783880	113
53_21P				chr10	120073632	179
53_21P	Ptges3	3 prime	2.256 kb	chr10	127516566	102	SAME
53_21P	Olfr807	5 prime	5.574 kb	chr10	129198078	181	SAME
53_21P	Olfr818	5 prime	0.279 kb	chr10	129383395	184	OPPOSITE
53_21P	Olfr821	5 prime	3.875 kb	chr10	129467741	120	SAME
53_21P	Ap1b1	intron 1	not disrupt CDS	chr11	4856628	130	OPPOSITE
53_21P	Igfbp3	5 prime	36.681 kb	chr11	7150607	399	OPPOSITE
53_21P	Efemp1	3 prime	88.888 kb	chr11	28915631	98	SAME
53_21P	Cpeb4	intron 2	disrupt CDS	chr11	31799412	131	OPPOSITE
53_21P	Dock2	intron 25	disrupt CDS	chr11	34371300	39	SAME
53_21P				chr11	37931224	162
53_21P	Cyfip2	5 prime	9.828 kb	chr11	46136189	103	OPPOSITE
53_21P				chr11	47514532	194
53_21P	Col23a1	intron 2	disrupt CDS	chr11	51155303	55	SAME
53_21P	Col23a1	intron 2	disrupt CDS	chr11	51155406	79	SAME
53_21P				chr11	63342637	83
53_21P	1700071K01Rik	exon 1	disrupt CDS	chr11	81386778	73	SAME
53_21P				chr12	20213831	140
53_21P	Rnf144a	intron 7	disrupt CDS	chr12	27004330	60	OPPOSITE
53_21P	Nrcam	intron 2	not disrupt CDS	chr12	45496715	57	OPPOSITE
53_21P	Nova1	5 prime	72.602 kb	chr12	47992364	41	OPPOSITE
53_21P	Strn3	intron 1	disrupt CDS	chr12	52773834	129	SAME
53_21P	Brms1l	3 prime	81.302 kb	chr12	57052024	71	SAME
53_21P				chr12	59140016	56
53_21P	Kcnh5	3 prime	348.368 kb	chr12	75929951	38	SAME
53_21P	1700020O03Rik	intron 8	disrupt CDS	chr12	87613507	77	SAME
53_21P	Adck1	intron 5	disrupt CDS	chr12	89676705	71	OPPOSITE
53_21P				chr12	94322294	58
53_21P	Flrt2	3 prime	95.602 kb	chr12	97119025	158	SAME
53_21P	1700019M22Rik	5 prime	61.530 kb	chr12	97346962	55	OPPOSITE
53_21P	Setd3	3 prime	87.252 kb	chr12	109330242	37	OPPOSITE
53_21P	Eml1	intron 4	disrupt CDS	chr12	109735979	53	OPPOSITE
53_21P	Sp4	intron 5	disrupt CDS	chr12	119484750	127	OPPOSITE
53_21P	Itgb8	intron 3	disrupt CDS	chr12	120440637	94	OPPOSITE
53_21P				chr13	11429991	51
53_21P	AW209491	3 prime	30.094 kb	chr13	14760563	70	SAME
53_21P	Zfp187	intron 1	not disrupt CDS	chr13	21541726	48	OPPOSITE
53_21P	Vmn1r212	5 prime	1.457 kb	chr13	22977487	79	OPPOSITE
53_21P	Snrnp48	3 prime	82.311 kb	chr13	38401843	474	OPPOSITE
53_21P	Ccdc90a	intron 1	disrupt CDS	chr13	43653831	50	SAME
53_21P	Atxn1	intron 3	not disrupt CDS	chr13	45924160	116	SAME
53_21P	Golm1	5 prime	7.706 kb	chr13	59784851	95	SAME
53_21P	A130040M12Rik	intron 1	not disrupt CDS	chr13	62304567	66	SAME
53_21P				chr13	66827018	61
53_21P	D630045M09Rik	5 prime	69.312 kb	chr13	73554144	95	SAME
53_21P	Mir682	3 prime	47.375 kb	chr13	75829964	105	SAME
53_21P	Ankdd1b	intron 7	disrupt CDS	chr13	97206393	125	OPPOSITE
53_21P	Ipo11	intron 29	disrupt CDS	chr13	107589158	52	SAME
53_21P	Pxk	intron 3	disrupt CDS	chr14	8956446	52	SAME
53_21P	Ngly1	intron 10	disrupt CDS	chr14	17137443	39	SAME
53_21P	Ube2e2	intron 3	disrupt CDS	chr14	19475206	149	OPPOSITE
53_21P				chr14	20053746	210
53_21P	Cacna2d3	intron 13	disrupt CDS	chr14	29945686	56	SAME
53_21P				chr14	40695715	127
53_21P	Ptk2b	intron 1	not disrupt CDS	chr14	66873865	84	OPPOSITE
53_21P				chr14	74806126	60
53_21P	4921530L21Rik	5 prime	81.304 kb	chr14	96200690	48	OPPOSITE
53_21P				chr14	97991942	68
53_21P				chr14	110333086	94
53_21P				chr14	114074268	64
53_21P	Gpc5	intron 6	disrupt CDS	chr14	116037693	99	OPPOSITE
53_21P	Uggt2	5 prime	5.349 kb	chr14	119504005	75	OPPOSITE
53_21P	Ghr	intron 2	disrupt CDS	chr15	3374411	103	OPPOSITE
53_21P	Plcxd3	5 prime	224.114 kb	chr15	4301465	58	SAME
53_21P	Plcxd3	intron 1	disrupt CDS	chr15	4358571	205	SAME
53_21P	Plcxd3	intron 2	disrupt CDS	chr15	4495869	111	SAME
53_21P				chr15	5337862	86
53_21P				chr15	5904042	37
53_21P	Lifr	intron 4	disrupt CDS	chr15	7113788	41	SAME
53_21P				chr15	7614258	324
53_21P	Wdr70	intron 2	disrupt CDS	chr15	8043921	67	SAME
53_21P	Slc1a3	5 prime	1.900 kb	chr15	8662707	48	SAME
53_21P	1110020G09Rik	intron 1	disrupt CDS	chr15	9004444	388	SAME
53_21P	Capsl	5 prime	35.766 kb	chr15	9360024	73	OPPOSITE
53_21P	Spef2	intron 9	disrupt CDS	chr15	9633186	38	OPPOSITE
53_21P				chr15	9932993	52
53_21P				chr15	9994621	54
53_21P	Prlr	exon 11	not disrupt CDS	chr15	10278702	161	SAME
53_21P	Dnajc21	intron 1	disrupt CDS	chr15	10396311	59	SAME
53_21P	Adamts12	intron 22	disrupt CDS	chr15	11265021	103	OPPOSITE
53_21P				chr15	11456333	141
53_21P	Pdzd2	5 prime	48.720 kb	chr15	12571031	61	OPPOSITE
53_21P	Pdzd2	5 prime	63.372 kb	chr15	12585683	93	SAME
53_21P	Pdzd2	5 prime	90.517 kb	chr15	12612828	60	OPPOSITE
53_21P	Drosha	intron 25	disrupt CDS	chr15	12836808	37	OPPOSITE
53_21P	Cdh6	5 prime	68.150 kb	chr15	13171544	98	SAME
53_21P				chr15	14467690	54
53_21P				chr15	14467694	39
53_21P				chr15	14467697	40
53_21P				chr15	14690670	77
53_21P				chr15	15072426	81
53_21P				chr15	15262648	72
53_21P				chr15	15902796	202
53_21P				chr15	15972644	83
53_21P				chr15	16111407	148
53_21P				chr15	16573438	85
53_21P	Cdh9	5 prime	99.141 kb	chr15	16687391	45	OPPOSITE
53_21P	Cdh9	intron 8	disrupt CDS	chr15	16779238	52	OPPOSITE
53_21P				chr15	17605651	42
53_21P				chr15	17830890	98
53_21P				chr15	17830990	77
53_21P	Cdh10	3 prime	66.698 kb	chr15	19010687	76	OPPOSITE
53_21P				chr15	19132646	87
53_21P				chr15	19411226	145
53_21P	Acot10	3 prime	51.799 kb	chr15	20544706	73	SAME
53_21P				chr15	22180545	89
53_21P	Gm5803	3 prime	50.455 kb	chr15	22594284	58	SAME
53_21P				chr15	22745473	45
53_21P				chr15	22845389	67
53_21P	Cdh18	5 prime	515.336 kb	chr15	22888837	54	SAME
53_21P	Cdh18	5 prime	440.170 kb	chr15	22964003	73	OPPOSITE
53_21P	Cdh18	intron 1	not disrupt CDS	chr15	23020436	62	OPPOSITE
53_21P	Cdh18	intron 10	disrupt CDS	chr15	23389806	114	SAME
53_21P				chr15	23651463	340
53_21P				chr15	23854806	61
53_21P				chr15	24059493	54
53_21P				chr15	24102780	102
53_21P				chr15	24118174	153
53_21P				chr15	24121680	73
53_21P				chr15	24135256	57
53_21P				chr15	24210518	38
53_21P				chr15	24283108	109
53_21P				chr15	24386951	78
53_21P				chr15	24635691	60
53_21P				chr15	24723508	41
53_21P				chr15	24869149	161
53_21P				chr15	25088247	183
53_21P				chr15	25146485	69
53_21P	Basp1	intron 1	not disrupt CDS	chr15	25317245	69	SAME
53_21P	2018-03-11	intron 3	disrupt CDS	chr15	26336552	286	SAME
53_21P	2018-03-11	3 prime	28.366 kb	chr15	26367694	51	SAME
53_21P	Fbxl7	intron 3	disrupt CDS	chr15	26477089	156	SAME
53_21P	Fbxl7	intron 2	disrupt CDS	chr15	26659921	89	OPPOSITE
53_21P	Fbxl7	intron 2	disrupt CDS	chr15	26681061	95	SAME
53_21P	Mir297-1	intron 1	not disrupt CDS	chr15	27196525	122	OPPOSITE
53_21P	Dnahc5	intron 78	disrupt CDS	chr15	28395174	46	SAME
53_21P				chr15	28596033	102
53_21P				chr15	28715474	122
53_21P				chr15	28802771	56
53_21P				chr15	28866251	245
53_21P	Ctnnd2	intron 3	disrupt CDS	chr15	30524938	64	OPPOSITE
53_21P	Ctnnd2	intron 15	disrupt CDS	chr15	30837870	147	SAME
53_21P	4930430F21Rik	3 prime	45.028 kb	chr15	31018114	39	SAME
53_21P				chr15	31731834	164
53_21P	Pgcp	intron 2	not disrupt CDS	chr15	33136946	55	SAME
53_21P	Pgcp	intron 8	disrupt CDS	chr15	33480392	86	OPPOSITE
53_21P	4930592A05Rik	intron 4	not disrupt CDS	chr15	33555358	46	SAME
53_21P				chr15	33743714	38
53_21P				chr15	33871611	74
53_21P				chr15	33880070	129
53_21P	Vps13b	intron 3	disrupt CDS	chr15	35330940	60	OPPOSITE
53_21P	Vps13b	intron 33	disrupt CDS	chr15	35635461	103	OPPOSITE
53_21P	Ncald	intron 2	not disrupt CDS	chr15	37579231	43	SAME
53_21P	Ncald	intron 1	not disrupt CDS	chr15	37628659	49	SAME
53_21P	Fzd6	3 prime	20.209 kb	chr15	38889945	201	SAME
53_21P	Cthrc1	5 prime	12.045 kb	chr15	38906620	88	OPPOSITE
53_21P	Rims2	intron 5	disrupt CDS	chr15	39243901	100	OPPOSITE
53_21P	9330182O14Rik	5 prime	83.127 kb	chr15	39898429	59	OPPOSITE
53_21P	Zfpm2	intron 5	disrupt CDS	chr15	40796611	123	OPPOSITE
53_21P				chr15	41112800	115
53_21P	Oxr1	intron 1	disrupt CDS	chr15	41680974	43	SAME
53_21P	Oxr1	intron 4	disrupt CDS	chr15	41685341	56	OPPOSITE
53_21P	Angpt1	5 prime	86.109 kb	chr15	42594450	82	SAME
53_21P				chr15	42626278	76
53_21P				chr15	42634819	47
53_21P				chr15	42679267	72
53_21P				chr15	42744603	237
53_21P	Rspo2	3 prime	214.434 kb	chr15	42787930	189	SAME
53_21P	Rspo2	3 prime	213.518 kb	chr15	42788846	37	OPPOSITE
53_21P	Rspo2	intron 2	disrupt CDS	chr15	42992506	126	SAME
53_21P	Rspo2	5 prime	41.838 kb	chr15	43044202	39	OPPOSITE
53_21P	Rspo2	5 prime	41.840 kb	chr15	43044204	46	OPPOSITE
53_21P	Eif3e	3 prime	35.106 kb	chr15	43079176	47	SAME
53_21P	Eif3e	intron 3	disrupt CDS	chr15	43104469	182	OPPOSITE
53_21P	Eif3e	5 prime	58.801 kb	chr15	43173083	182	OPPOSITE
53_21P	Ttc35	3 prime	10.566 kb	chr15	43369889	162	OPPOSITE
53_21P	Ttc35	3 prime	64.381 kb	chr15	43423704	66	OPPOSITE
53_21P				chr15	43521822	47
53_21P				chr15	43563444	71
53_21P	Tmem74	3 prime	91.029 kb	chr15	43610546	92	SAME
53_21P	Tmem74	5 prime	20.754 kb	chr15	43722329	46	SAME
53_21P				chr15	43828692	82
53_21P				chr15	43865998	71
53_21P	Trhr	5 prime	105.923 kb	chr15	43961535	209	SAME
53_21P	Trhr	5 prime	41.960 kb	chr15	44025498	81	SAME
53_21P	Trhr	intron 2	disrupt CDS	chr15	44043207	72	OPPOSITE
53_21P	Trhr	3 prime	33.012 kb	chr15	44100470	93	OPPOSITE
53_21P	Trhr	3 prime	44.542 kb	chr15	44112000	106	SAME
53_21P	Nudcd1	3 prime	90.351 kb	chr15	44169502	598	SAME
53_21P	Nudcd1	3 prime	84.729 kb	chr15	44175124	56	SAME
53_21P	Nudcd1	intron 1	disrupt CDS	chr15	44253061	66	OPPOSITE
53_21P	Pkhd1l1	intron 58	disrupt CDS	chr15	44394823	41	SAME
53_21P	Pkhd1l1	intron 63	disrupt CDS	chr15	44405105	40	SAME
53_21P	Ebag9	intron 5	disrupt CDS	chr15	44466025	201	OPPOSITE
53_21P	2310069G16Rik	intron 2	not disrupt CDS	chr15	44631641	129	SAME
53_21P	2310069G16Rik	exon 3	not disrupt CDS	chr15	44637134	42	OPPOSITE
53_21P	2310069G16Rik	3 prime	2.687 kb	chr15	44640062	42	SAME
53_21P	2310069G16Rik	3 prime	7.917 kb	chr15	44645292	136	OPPOSITE
53_21P	2310069G16Rik	3 prime	21.633 kb	chr15	44659008	38	SAME
53_21P	A930017M01Rik	3 prime	20.640 kb	chr15	44736929	59	OPPOSITE
53_21P	Kcnv1	3 prime	104.814 kb	chr15	44841666	38	SAME
53_21P	Kcnv1	5 prime	58.017 kb	chr15	45004497	37	SAME
53_21P	Kcnv1	5 prime	92.742 kb	chr15	45039222	38	SAME
53_21P				chr15	45346106	105
53_21P				chr15	45779665	63
53_21P				chr15	45795769	59
53_21P				chr15	45830784	44
53_21P				chr15	45954801	112
53_21P	1700022A22Rik	intron 3	not disrupt CDS	chr15	46186766	43	OPPOSITE
53_21P				chr15	46507799	75
53_21P				chr15	46615508	46
53_21P				chr15	46654675	58
53_21P				chr15	46769883	130
53_21P				chr15	46968157	37
53_21P				chr15	47229063	95
53_21P				chr15	47297558	67
53_21P	Csmd3	3 prime	1226.033 kb	chr15	47397502	149	SAME
53_21P	Csmd3	intron 65	disrupt CDS	chr15	47436843	70	OPPOSITE
53_21P	Csmd3	intron 57	disrupt CDS	chr15	47467356	288	OPPOSITE
53_21P	Csmd3	intron 10	disrupt CDS	chr15	48036991	72	SAME
53_21P	Csmd3	intron 7	disrupt CDS	chr15	48127112	339	SAME
53_21P	Csmd3	intron 6	disrupt CDS	chr15	48151111	117	SAME
53_21P	Csmd3	intron 1	disrupt CDS	chr15	48598881	41	SAME
53_21P				chr15	48761600	41
53_21P				chr15	48809266	43
53_21P				chr15	48896688	167
53_21P				chr15	49030903	67
53_21P				chr15	49439268	74
53_21P				chr15	49886684	59
53_21P				chr15	50007127	102
53_21P				chr15	50049684	96
53_21P				chr15	50114831	216
53_21P				chr15	50255440	41
53_21P	Trps1	intron 4	disrupt CDS	chr15	50514513	138	OPPOSITE
53_21P				chr15	51362821	85
53_21P	Slc30a8	5 prime	101.282 kb	chr15	52066006	96	SAME
53_21P	Slc30a8	intron 1	disrupt CDS	chr15	52136958	126	SAME
53_21P	Slc30a8	intron 4	disrupt CDS	chr15	52155674	111	SAME
53_21P				chr15	52272841	69
53_21P	Med30	5 prime	41.992 kb	chr15	52519994	44	SAME
53_21P	Med30	3 prime	89.756 kb	chr15	52651742	39	OPPOSITE
53_21P	Ext1	intron 1	disrupt CDS	chr15	52984049	52	SAME
53_21P				chr15	53839064	62
53_21P				chr15	53896026	86
53_21P	Enpp2	intron 19	disrupt CDS	chr15	54694005	197	OPPOSITE
53_21P	Mtbp	intron 16	disrupt CDS	chr15	55440191	40	OPPOSITE
53_21P	Sntb1	intron 1	disrupt CDS	chr15	55685021	415	OPPOSITE
53_21P				chr15	56223976	39
53_21P	Slc22a22	intron 2	not disrupt CDS	chr15	57185034	82	SAME
53_21P	Zhx2	5 prime	217.494 kb	chr15	57453893	118	SAME
53_21P	Atad2	exon 24	disrupt CDS	chr15	57931404	71	OPPOSITE
53_21P	Atad2	intron 13	disrupt CDS	chr15	57944179	59	OPPOSITE
53_21P				chr15	58462030	88
53_21P	Tmem65	intron 1	disrupt CDS	chr15	58652384	72	OPPOSITE
53_21P	Nsmce2	intron 3	disrupt CDS	chr15	59251847	103	OPPOSITE
53_21P	D030024E09Rik	3 prime	150.434 kb	chr15	61455572	86	OPPOSITE
53_21P	D030024E09Rik	5 prime	9.720 kb	chr15	61615726	95	SAME
53_21P				chr15	62290331	89
53_21P	LOC432958	5 prime	49.407 kb	chr15	63360570	77	SAME
53_21P	Fam49b	intron 3	disrupt CDS	chr15	63785406	83	OPPOSITE
53_21P	Tmem71	intron 5	disrupt CDS	chr15	66375811	94	OPPOSITE
53_21P	Sla	intron 1	disrupt CDS	chr15	66640486	108	OPPOSITE
53_21P	1700012I11Rik	intron 4	not disrupt CDS	chr15	67110459	292	SAME
53_21P				chr15	67675033	62
53_21P	Zfat	5 prime	15.166 kb	chr15	68105584	121	SAME
53_21P	Mir30d	5 prime	64.727 kb	chr15	68237578	61	OPPOSITE
53_21P				chr15	68623832	97
53_21P				chr15	69106428	105
53_21P				chr15	69338107	116
53_21P	Fam135b	intron 3	disrupt CDS	chr15	71374508	79	SAME
53_21P	Fam135b	intron 1	not disrupt CDS	chr15	71544922	39	SAME
53_21P	Col22a1	intron 50	disrupt CDS	chr15	71665352	38	SAME
53_21P				chr15	72158283	37
53_21P	Ptk2	intron 3	not disrupt CDS	chr15	73186160	178	SAME
53_21P	Gm628	5 prime	64.092 kb	chr15	73734193	402	SAME
53_21P				chr15	73892785	68
53_21P	Apol11b	5 prime	7.945 kb	chr15	77481661	72	SAME
53_21P	Tnrc6b	intron 20	disrupt CDS	chr15	80755834	61	SAME
53_21P	Pnpla3	intron 5	disrupt CDS	chr15	84008078	57	OPPOSITE
53_21P				chr15	86745304	42
53_21P	Cpne8	3 prime	216.044 kb	chr15	90293775	50	SAME
53_21P	Cpne8	intron 16	disrupt CDS	chr15	90332871	122	OPPOSITE
53_21P	Slc2a13	5 prime	46.256 kb	chr15	91449948	197	OPPOSITE
53_21P	Krt74	5 prime	4.189 kb	chr15	101598124	161	SAME
53_21P	Hoxc12	3 prime	2.872 kb	chr15	102771820	49	SAME
53_21P	Ntan1	intron 8	disrupt CDS	chr16	13833266	243	OPPOSITE
53_21P	Ntan1	intron 8	disrupt CDS	chr16	13833267	105	OPPOSITE
53_21P	Pkp2	3 prime	2.807 kb	chr16	16275612	70	OPPOSITE
53_21P	Ephb3	3 prime	22.022 kb	chr16	21245399	114	OPPOSITE
53_21P	Stxbp5l	intron 18	disrupt CDS	chr16	37189873	120	SAME
53_21P				chr16	49441832	59
53_21P	Alcam	intron 1	disrupt CDS	chr16	52425994	92	OPPOSITE
53_21P				chr16	53795565	54
53_21P	Col8a1	intron 3	disrupt CDS	chr16	57630511	279	SAME
53_21P				chr16	61383652	76
53_21P				chr16	71545671	115
53_21P				chr16	86412674	73
53_21P	Scaf4	intron 14	disrupt CDS	chr16	90245784	121	OPPOSITE
53_21P	Smok4a	5 prime	71.527 kb	chr17	13649773	96	SAME
53_21P	Smok4a	5 prime	71.521 kb	chr17	13649779	55	SAME
53_21P	Srpk1	5 prime	37.714 kb	chr17	28797113	80	SAME
53_21P	H2-M1	5 prime	19.953 kb	chr17	36829095	110	OPPOSITE
53_21P	Gm20516	intron 2	disrupt CDS	chr17	38780002	445	SAME
53_21P				chr17	39385816	54
53_21P	1700122O11Rik	3 prime	28.857 kb	chr17	48146386	87	SAME
53_21P				chr17	52530015	57
53_21P	Epb4.1l3	5 prime	213.114 kb	chr17	69426213	171	SAME
53_21P	Ttc27	intron 6	disrupt CDS	chr17	75140555	65	OPPOSITE
53_21P				chr18	3728164	39
53_21P	Zeb1	intron 1	disrupt CDS	chr18	5631252	62	SAME
53_21P				chr18	9067036	184
53_21P				chr18	17973950	55
53_21P				chr18	26334418	49
53_21P	Sil1	intron 3	disrupt CDS	chr18	35536898	338	OPPOSITE
53_21P	Hdhd1a	exon 1	disrupt CDS	chr18	50727838	247	SAME
53_21P	Lipg	intron 5	disrupt CDS	chr18	75108006	129	OPPOSITE
53_21P	Skor2	5 prime	64.615 kb	chr18	77074466	51	OPPOSITE
53_21P	Rnf165	intron 1	disrupt CDS	chr18	77754553	67	OPPOSITE
53_21P	Slc14a1	intron 7	disrupt CDS	chr18	78302115	103	SAME
53_21P	Gm97	3 prime	20.786 kb	chr19	11807134	56	SAME
53_21P				chr19	15767413	91
53_21P	Pip5k1b	intron 13	disrupt CDS	chr19	24403027	66	OPPOSITE
53_21P				chr19	35487607	119
53_21P				chr19	35769935	51
53_21P	Cyp2c29	intron 3	disrupt CDS	chr19	39371616	60	OPPOSITE
53_21P	Hpse2	intron 3	disrupt CDS	chr19	43181473	49	SAME
53_21P	6030498E09Rik	intron 1	not disrupt CDS	chrX	36149508	86	SAME
53_21P				chrX	36453417	38
53_21P	Slc9a6	intron 12	disrupt CDS	chrX	53902987	313	SAME
53_21P	Mcf2	intron 19	disrupt CDS	chrX	57325196	84	SAME
53_21P	Aff2	intron 3	disrupt CDS	chrX	66943827	253	SAME
53_21P	Gabra3	5 prime	61.052 kb	chrX	69962637	106	OPPOSITE
53_21P	Vbp1	3 prime	18.116 kb	chrX	72798401	71	SAME
53_21P				chrX	77895118	175
53_21P				chrX	94151042	197
53_21P	Phka1	5 prime	0.830 kb	chrX	99840415	181	OPPOSITE
53_21P	Kir3dl1	3 prime	53.641 kb	chrX	133122488	99	OPPOSITE
53_87F	Lmbrd1	intron 4	disrupt CDS	chr1	24762067	2556	SAME
53_87F				chr1	41955218	614
53_87F	Tmeff2	intron 4	disrupt CDS	chr1	51022708	910	OPPOSITE
53_87F	Psmd1	intron 23	disrupt CDS	chr1	88032250	1210	OPPOSITE
53_87F	4930440C22Rik	3 prime	53.173 kb	chr1	96752222	2213	SAME
53_87F	Cfh	intron 7	disrupt CDS	chr1	142036470	406	OPPOSITE
53_87F	Lmx1a	intron 7	disrupt CDS	chr1	169776294	913	SAME
53_87F	Rgs7	intron 2	disrupt CDS	chr1	177254782	2611	SAME
53_87F				chr2	8220076	1466
53_87F				chr2	8576268	125
53_87F	Rsu1	intron 7	disrupt CDS	chr2	13137862	2493	SAME
53_87F	Rsu1	intron 7	disrupt CDS	chr2	13137867	143	SAME
53_87F	St8sia6	intron 3	disrupt CDS	chr2	13632677	155	SAME
53_87F	Kcnt1	intron 1	disrupt CDS	chr2	25726019	341	SAME
53_87F	Cep110	intron 3	disrupt CDS	chr2	34971438	1740	SAME
53_87F	Golga1	intron 15	disrupt CDS	chr2	38886542	389	SAME
53_87F	Ermn	5 prime	5.506 kb	chr2	57910669	134	OPPOSITE
53_87F	4930441J16Rik	5 prime	51.466 kb	chr2	74197240	1163	SAME
53_87F	Pde11a	intron 2	disrupt CDS	chr2	76073436	213	SAME
53_87F	Tasp1	intron 12	disrupt CDS	chr2	139701381	259	OPPOSITE
53_87F				chr3	4029886	1086
53_87F	Pag1	exon 8	disrupt CDS	chr3	9694066	2480	OPPOSITE
53_87F	Ralyl	intron 1	disrupt CDS	chr3	13960048	2036	OPPOSITE
53_87F	Gyg	intron 5	disrupt CDS	chr3	20026149	3623	SAME
53_87F	Egfem1	intron 4	disrupt CDS	chr3	29230516	2142	OPPOSITE
53_87F				chr3	42179574	484
53_87F				chr3	46917769	7762
53_87F	Ccnl1	3 prime	60.812 kb	chr3	65701335	179	OPPOSITE
53_87F	Casq2	intron 1	disrupt CDS	chr3	101894970	200	OPPOSITE
53_87F	Unc5c	intron 4	disrupt CDS	chr3	141413629	657	SAME
53_87F				chr3	150064971	1971
53_87F				chr5	6621342	440
53_87F	Mll3	intron 42	disrupt CDS	chr5	24806644	415	SAME
53_87F	Rbks	intron 1	disrupt CDS	chr5	31980394	2149	SAME
53_87F	0610040J01Rik	intron 1	not disrupt CDS	chr5	64211553	770	OPPOSITE
53_87F	Rhoh	exon 3	not disrupt CDS	chr5	66285336	1729	SAME
53_87F	Gabrb1	intron 3	disrupt CDS	chr5	72134486	566	SAME
53_87F	Gbp11	5 prime	40.291 kb	chr5	105815782	4780	SAME
53_87F	Adrbk2	exon 6	not disrupt CDS	chr5	113390000	3308	SAME
53_87F	Auts2	5 prime	71.594 kb	chr5	133089807	740	SAME
53_87F	Dtx2	intron 8	disrupt CDS	chr5	136505726	888	SAME
53_87F	Gm8579	5 prime	41.434 kb	chr6	3225585	780	SAME
53_87F	Capza2	5 prime	41.900 kb	chr6	17574636	3467	SAME
53_87F	Aass	5 prime	38.218 kb	chr6	23121204	2258	OPPOSITE
53_87F	Ptn	intron 1	not disrupt CDS	chr6	36735766	1171	OPPOSITE
53_87F	Ctnna2	intron 8	disrupt CDS	chr6	77390055	1703	SAME
53_87F	Aak1	intron 1	disrupt CDS	chr6	86819377	366	SAME
53_87F	Sec61a1	intron 4	disrupt CDS	chr6	88464920	3402	SAME
53_87F	Gm9871	5 prime	126.140 kb	chr6	101625836	649	OPPOSITE
53_87F				chr6	109812218	403
53_87F	1700072O05Rik	3 prime	7.392 kb	chr6	120531614	5902	OPPOSITE
53_87F	C1rb	3 prime	17.459 kb	chr6	124548521	880	SAME
53_87F	Eps8	intron 18	disrupt CDS	chr6	137440706	3022	SAME
53_87F	Pik3c2g	intron 11	disrupt CDS	chr6	139670846	2159	SAME
53_87F	Etnk1	3 prime	27.710 kb	chr6	143184776	3634	SAME
53_87F	Pla2g4c	3 prime	14.575 kb	chr7	13960592	1126	OPPOSITE
53_87F	Sult2a4	intron 4	disrupt CDS	chr7	14506132	703	OPPOSITE
53_87F	Grik5	intron 3	disrupt CDS	chr7	25850799	3568	OPPOSITE
53_87F	Nlrp4a	3 prime	32.588 kb	chr7	27293065	9845	OPPOSITE
53_87F	Oca2	intron 9	disrupt CDS	chr7	63563270	164	OPPOSITE
53_87F	Ipw	3 prime	153.384 kb	chr7	66780864	2955	OPPOSITE
53_87F				chr7	79730199	808
53_87F	Mir7-2	5 prime	13.297 kb	chr7	86019962	888	SAME
53_87F	Mir7-2	5 prime	13.296 kb	chr7	86019963	3306	SAME
53_87F	Mir7-2	5 prime	13.295 kb	chr7	86019964	484	SAME
53_87F	Mir7-2	5 prime	13.294 kb	chr7	86019965	4945	SAME
53_87F	Dlg2	intron 2	disrupt CDS	chr7	98630978	185	OPPOSITE
53_87F	Galntl4	3 prime	386.354 kb	chr7	118537137	1608	SAME
53_87F				chr7	124025282	203
53_87F				chr7	125144152	189
53_87F	Hs3st4	intron 1	disrupt CDS	chr7	131491069	2507	SAME
53_87F	Ppapdc1a	3 prime	67.533 kb	chr7	136602354	799	SAME
53_87F				chr8	6431814	3270
53_87F	Rasa3	intron 1	disrupt CDS	chr8	13665183	1096	SAME
53_87F				chr8	28731895	190
53_87F				chr8	51534322	586
53_87F	Adam29	3 prime	85.212 kb	chr8	58300549	228	OPPOSITE
53_87F	Aadat	5 prime	104.733 kb	chr8	62919741	756	OPPOSITE
53_87F	Mir23a	5 prime	2.624 kb	chr8	86729867	1195	SAME
53_87F				chr8	99679937	4218
53_87F				chr9	11376783	1892
53_87F				chr9	16400784	1039
53_87F				chr9	17576107	402
53_87F	Olfr58	5 prime	4.482 kb	chr9	19584026	365	SAME
53_87F	Ilf3	intron 1	not disrupt CDS	chr9	21182511	4287	SAME
53_87F	Ilf3	intron 1	not disrupt CDS	chr9	21182512	569	SAME
53_87F	Bbs9	intron 6	disrupt CDS	chr9	22371480	11896	OPPOSITE
53_87F	Npsr1	3 prime	82.113 kb	chr9	24202955	1154	SAME
53_87F				chr9	50107677	221
53_87F	2310014F07Rik	3 prime	90.398 kb	chr9	50222512	478	OPPOSITE
53_87F	Hmg20a	intron 1	not disrupt CDS	chr9	56280243	1655	SAME
53_87F	Cd276	5 prime	23.276 kb	chr9	58412023	547	OPPOSITE
53_87F				chr9	82124956	829
53_87F	Plscr4	3 prime	23.640 kb	chr9	92410994	154	OPPOSITE
53_87F	Sash1	3 prime	174.706 kb	chr10	8431162	978	OPPOSITE
53_87F	Tnfaip3	3 prime	39.130 kb	chr10	18692639	1316	OPPOSITE
53_87F	Tmem200a	intron 1	not disrupt CDS	chr10	25729923	179	OPPOSITE
53_87F				chr10	50955895	1349
53_87F				chr10	55547132	1258
53_87F	1500009L16Rik	3 prime	50.528 kb	chr10	83276035	649	SAME
53_87F	Btbd11	intron 3	disrupt CDS	chr10	85034131	1824	SAME
53_87F	Hsp90b1	intron 10	disrupt CDS	chr10	86158402	460	SAME
53_87F				chr10	113175662	865
53_87F	Abca13	intron 55	disrupt CDS	chr11	9508750	543	SAME
53_87F				chr11	13571751	862
53_87F				chr11	13571753	215
53_87F				chr11	24998465	7719
53_87F	Kcnip1	intron 1	disrupt CDS	chr11	33851615	1545	OPPOSITE
53_87F				chr11	37880845	560
53_87F				chr11	39383771	2088
53_87F	Flt4	intron 1	disrupt CDS	chr11	49437949	1120	OPPOSITE
53_87F	Znhit3	5 prime	6.585 kb	chr11	84736443	12118	OPPOSITE
53_87F	Lpin1	3 prime	102.344 kb	chr12	16494232	132	OPPOSITE
53_87F				chr12	19200589	4649
53_87F				chr12	19951032	1007
53_87F				chr12	19951033	1164
53_87F				chr12	49112065	224
53_87F	Akap6	intron 7	disrupt CDS	chr12	54095258	795	OPPOSITE
53_87F	Akap6	intron 7	disrupt CDS	chr12	54095262	135	OPPOSITE
53_87F				chr12	67023778	206
53_87F				chr12	108778471	269
53_87F				chr12	116017871	879
53_87F	Calm5	3 prime	0.618 kb	chr13	3854625	560	OPPOSITE
53_87F	AW209491	intron 1	not disrupt CDS	chr13	14727343	942	OPPOSITE
53_87F	E2f3	intron 1	disrupt CDS	chr13	30020251	256	SAME
53_87F	Uqcrfs1	3 prime	67.732 kb	chr13	30569453	4337	OPPOSITE
53_87F	Serpinb9g	3 prime	36.808 kb	chr13	33624677	1915	OPPOSITE
53_87F	Serpinb6d	5 prime	63.198 kb	chr13	33700256	3391	SAME
53_87F				chr13	50205080	2320
53_87F	Fbxw17	intron 6	disrupt CDS	chr13	50522924	224	SAME
53_87F	Nsd1	intron 15	disrupt CDS	chr13	55395947	203	OPPOSITE
53_87F	Ntrk2	intron 12	disrupt CDS	chr13	59032683	830	OPPOSITE
53_87F	Ntrk2	intron 12	disrupt CDS	chr13	59032684	237	OPPOSITE
53_87F	Ntrk2	intron 12	disrupt CDS	chr13	59032685	303	OPPOSITE
53_87F	A130040M12Rik	intron 1	not disrupt CDS	chr13	62212001	1855	OPPOSITE
53_87F	Edil3	intron 1	disrupt CDS	chr13	89010724	3275	OPPOSITE
53_87F	Zfp366	intron 3	disrupt CDS	chr13	100006824	932	OPPOSITE
53_87F	Zswim6	intron 1	disrupt CDS	chr13	108618571	142	OPPOSITE
53_87F	Gm3264	3 prime	65.061 kb	chr14	4687552	506	SAME
53_87F	Fhit	intron 2	not disrupt CDS	chr14	11923394	3445	SAME
53_87F	Thrb	intron 1	not disrupt CDS	chr14	18635338	3921	SAME
53_87F	Thrb	intron 1	not disrupt CDS	chr14	18635339	786	SAME
53_87F	Appl1	intron 4	disrupt CDS	chr14	27775057	199	SAME
53_87F				chr14	37141307	941
53_87F				chr14	42523466	452
53_87F				chr14	42523467	180
53_87F	Atg14	5 prime	58.296 kb	chr14	48246405	3411	OPPOSITE
53_87F	Xkr6	intron 1	disrupt CDS	chr14	64370484	441	OPPOSITE
53_87F	D130009I18Rik	intron 1	not disrupt CDS	chr14	105114453	154	OPPOSITE
53_87F	Ccdc152	intron 3	disrupt CDS	chr15	3245716	980	OPPOSITE
53_87F	Ccdc152	intron 1	not disrupt CDS	chr15	3251977	1396	SAME
53_87F	Ghr	intron 3	disrupt CDS	chr15	3298575	2756	OPPOSITE
53_87F	Oxct1	intron 7	disrupt CDS	chr15	4032090	489	OPPOSITE
53_87F	Plcxd3	3 prime	29.084 kb	chr15	4554663	213	OPPOSITE
53_87F	C6	intron 6	disrupt CDS	chr15	4706649	243	SAME
53_87F				chr15	5804099	394
53_87F				chr15	5849649	293
53_87F				chr15	6087565	2266
53_87F	C9	3 prime	78.156 kb	chr15	6526632	230	OPPOSITE
53_87F	Rictor	intron 2	disrupt CDS	chr15	6673667	387	SAME
53_87F	Rictor	intron 31	disrupt CDS	chr15	6738027	196	SAME
53_87F	Ugt3a1	intron 2	disrupt CDS	chr15	9214186	1000	SAME
53_87F	Spef2	5 prime	82.589 kb	chr15	9761150	622	OPPOSITE
53_87F	Gm10389	intron 1	not disrupt CDS	chr15	10531597	2360	SAME
53_87F	Drosha	intron 27	disrupt CDS	chr15	12842634	477	SAME
53_87F				chr15	13564465	760
53_87F				chr15	14692404	816
53_87F				chr15	15155388	1104
53_87F				chr15	15391186	771
53_87F				chr15	17112551	863
53_87F				chr15	17112555	633
53_87F				chr15	17538598	197
53_87F	4921515E04Rik	5 prime	1.213 kb	chr15	18300595	515	SAME
53_87F	Cdh10	intron 1	not disrupt CDS	chr15	18809766	4315	OPPOSITE
53_87F				chr15	19213143	431
53_87F				chr15	19213144	260
53_87F				chr15	19213146	154
53_87F				chr15	19213147	135
53_87F				chr15	19213260	990
53_87F				chr15	19319736	452
53_87F				chr15	19767642	1075
53_87F				chr15	20052438	751
53_87F				chr15	20231729	160
53_87F				chr15	20300172	4959
53_87F	Acot10	5 prime	32.369 kb	chr15	20628874	504	OPPOSITE
53_87F				chr15	20701719	812
53_87F	Cdh12	5 prime	499.618 kb	chr15	21019670	681	SAME
53_87F	Cdh12	intron 4	disrupt CDS	chr15	21412093	3520	OPPOSITE
53_87F	Cdh18	intron 1	not disrupt CDS	chr15	23001104	580	OPPOSITE
53_87F	Cdh18	intron 9	disrupt CDS	chr15	23374477	1610	SAME
53_87F	Basp1	intron 1	not disrupt CDS	chr15	25308860	257	SAME
53_87F	Zfp622	3 prime	14.662 kb	chr15	25942899	616	OPPOSITE
53_87F	2018-03-11	5 prime	144.452 kb	chr15	26194876	268	OPPOSITE
53_87F	Fbxl7	intron 1	disrupt CDS	chr15	26799463	944	SAME
53_87F	Fam105a	5 prime	31.036 kb	chr15	27642333	319	OPPOSITE
53_87F	Trio	intron 53	disrupt CDS	chr15	27668904	1394	OPPOSITE
53_87F	Dnahc5	intron 5	disrupt CDS	chr15	28161011	627	OPPOSITE
53_87F				chr15	29168752	1029
53_87F	Ctnnd2	intron 19	disrupt CDS	chr15	30916957	124	SAME
53_87F	Snord123	3 prime	14.781 kb	chr15	32156906	1013	SAME
53_87F	Sema5a	intron 1	not disrupt CDS	chr15	32232241	239	OPPOSITE
53_87F	Sema5a	intron 1	not disrupt CDS	chr15	32232242	260	OPPOSITE
53_87F	Sema5a	intron 16	disrupt CDS	chr15	32573929	192	SAME
53_87F	Laptm4b	5 prime	48.757 kb	chr15	34165293	420	SAME
53_87F	Matn2	intron 11	disrupt CDS	chr15	34352473	1532	SAME
53_87F	Stk3	5 prime	1.937 kb	chr15	35087498	142	SAME
53_87F	Stk3	5 prime	1.938 kb	chr15	35087499	600	SAME
53_87F	Grhl2	intron 11	disrupt CDS	chr15	37266583	2556	OPPOSITE
53_87F	Slc25a32	exon 5	disrupt CDS	chr15	38929730	2350	OPPOSITE
53_87F	Zfpm2	3 prime	6.369 kb	chr15	40942507	913	SAME
53_87F				chr15	42038035	198
53_87F				chr15	42717850	699
53_87F				chr15	43476608	394
53_87F				chr15	43476609	771
53_87F				chr15	43476610	1244
53_87F				chr15	43581794	3380
53_87F				chr15	43859677	1285
53_87F	Trhr	5 prime	107.298 kb	chr15	43960160	3846	SAME
53_87F	Trhr	5 prime	48.390 kb	chr15	44019068	959	OPPOSITE
53_87F	Trhr	5 prime	48.386 kb	chr15	44019072	171	OPPOSITE
53_87F	Trhr	exon 1	not disrupt CDS	chr15	44027767	537	OPPOSITE
53_87F	Trhr	exon 1	not disrupt CDS	chr15	44027770	326	OPPOSITE
53_87F	Trhr	intron 2	disrupt CDS	chr15	44041203	1232	SAME
53_87F	Trhr	intron 2	disrupt CDS	chr15	44054338	835	OPPOSITE
53_87F	Trhr	intron 2	disrupt CDS	chr15	44054339	613	OPPOSITE
53_87F	Trhr	3 prime	41.656 kb	chr15	44109114	1411	SAME
53_87F	Nudcd1	3 prime	95.694 kb	chr15	44164159	291	SAME
53_87F	Pkhd1l1	intron 11	disrupt CDS	chr15	44323569	3029	OPPOSITE
53_87F	Pkhd1l1	intron 70	disrupt CDS	chr15	44414252	1843	SAME
53_87F	Ebag9	3 prime	5.080 kb	chr15	44477652	1094	OPPOSITE
53_87F	Kcnv1	3 prime	57.105 kb	chr15	44889375	358	SAME
53_87F	Kcnv1	3 prime	39.569 kb	chr15	44906911	450	OPPOSITE
53_87F				chr15	45256506	304
53_87F				chr15	45318981	1090
53_87F				chr15	45550407	425
53_87F				chr15	45755661	222
53_87F				chr15	45760494	1495
53_87F				chr15	45949486	148
53_87F				chr15	45949487	356
53_87F	1700022A22Rik	5 prime	103.109 kb	chr15	46102336	556	OPPOSITE
53_87F	4930523O13Rik	5 prime	20.799 kb	chr15	46348524	1672	OPPOSITE
53_87F				chr15	46614596	231
53_87F				chr15	46752568	3643
53_87F				chr15	47129571	166
53_87F				chr15	47251694	1824
53_87F	Csmd3	intron 33	disrupt CDS	chr15	47587090	3039	SAME
53_87F	Csmd3	intron 19	disrupt CDS	chr15	47787286	188	OPPOSITE
53_87F	Csmd3	intron 1	disrupt CDS	chr15	48615369	1042	OPPOSITE
53_87F				chr15	49806814	1622
53_87F	Trps1	intron 2	disrupt CDS	chr15	50673361	546	OPPOSITE
53_87F				chr15	51355586	4247
53_87F	Rad21	5 prime	18.229 kb	chr15	51841535	1858	OPPOSITE
53_87F	Aard	3 prime	93.569 kb	chr15	51970838	3876	OPPOSITE
53_87F				chr15	52314664	417
53_87F	Ext1	intron 1	disrupt CDS	chr15	52944241	461	SAME
53_87F	Ext1	intron 1	disrupt CDS	chr15	52944242	299	SAME
53_87F	Samd12	intron 4	disrupt CDS	chr15	53458142	1222	SAME
53_87F	Colec10	intron 3	disrupt CDS	chr15	54286407	602	SAME
53_87F	Enpp2	5 prime	41.486 kb	chr15	54793187	2478	SAME
53_87F	Enpp2	5 prime	41.488 kb	chr15	54793189	281	SAME
53_87F	Sntb1	5 prime	97.879 kb	chr15	55836383	3765	OPPOSITE
53_87F				chr15	56682234	305
53_87F	Zhx2	intron 1	not disrupt CDS	chr15	57541415	559	OPPOSITE
53_87F	4933412E24Rik	5 prime	4.597 kb	chr15	59852770	140	SAME
53_87F				chr15	60524195	517
53_87F				chr15	61222359	696
53_87F	Kcnq3	intron 1	disrupt CDS	chr15	65883527	562	SAME
53_87F	Mir30d	5 prime	4.890 kb	chr15	68177741	737	OPPOSITE
53_87F	Khdrbs3	5 prime	175.743 kb	chr15	68748205	516	SAME
53_87F				chr15	70289021	267
53_87F				chr15	70438347	1565
53_87F				chr15	70569234	1136
53_87F				chr15	72010787	1206
53_87F	Trappc9	intron 16	disrupt CDS	chr15	72624285	1252	OPPOSITE
53_87F	Ptk2	intron 1	not disrupt CDS	chr15	73246378	266	OPPOSITE
53_87F	Ly6c1	5 prime	11.621 kb	chr15	74890888	139	OPPOSITE
53_87F	Ly6c2	5 prime	50.742 kb	chr15	74993121	11206	OPPOSITE
53_87F	Polr3h	5 prime	7.666 kb	chr15	81764309	4843	SAME
53_87F				chr15	86754004	370
53_87F	Brd1	intron 1	not disrupt CDS	chr15	88561437	623	OPPOSITE
53_87F	Slc2a13	intron 6	disrupt CDS	chr15	91153672	462	OPPOSITE
53_87F	Tmem117	intron 3	disrupt CDS	chr15	94600953	10602	OPPOSITE
53_87F	D030018L15Rik	3 prime	27.030 kb	chr15	95882953	1242	OPPOSITE
53_87F	Rbfox1	intron 8	disrupt CDS	chr16	7331439	200	OPPOSITE
53_87F	Mapk1	exon 9	not disrupt CDS	chr16	17045229	1217	SAME
53_87F	Mapk1	exon 9	not disrupt CDS	chr16	17045230	1140	SAME
53_87F	Klhl24	3 prime	11.872 kb	chr16	20139689	333	SAME
53_87F	2610528E23Rik	intron 1	disrupt CDS	chr16	57579846	1670	SAME
53_87F	Gbe1	intron 7	disrupt CDS	chr16	70476666	287	SAME
53_87F	Runx1	intron 4	disrupt CDS	chr16	92630142	1144	SAME
53_87F	Zfp960	5 prime	119.707 kb	chr17	17106888	1417	SAME
53_87F	Zfp960	5 prime	119.706 kb	chr17	17106889	362	SAME
53_87F	Zfp960	5 prime	119.705 kb	chr17	17106890	1719	SAME
53_87F	Cyp39a1	3 prime	11.549 kb	chr17	43899929	1083	SAME
53_87F	Kcnh8	5 prime	356.967 kb	chr17	52687577	763	OPPOSITE
53_87F	Vmn1r238	3 prime	40.442 kb	chr18	3082970	2059	SAME
53_87F	Gypc	5 prime	27.078 kb	chr18	32746766	1535	OPPOSITE
53_87F	Prr16	intron 1	disrupt CDS	chr18	51438305	212	OPPOSITE
53_87F	Fam38b	intron 1	disrupt CDS	chr18	63518592	725	OPPOSITE
53_87F	Coro1b	3 prime	0.406 kb	chr19	4154441	1123	SAME
53_87F	Gm97	3 prime	7.918 kb	chr19	11794266	516	SAME
53_87F	Zfand5	intron 3	disrupt CDS	chr19	21351729	4739	OPPOSITE
53_87F	Tmem2	3 prime	27.655 kb	chr19	21960472	773	OPPOSITE
53_87F				chr19	49301853	1098
53_87F	Bmp15	3 prime	29.717 kb	chrX	5868124	406	SAME
53_87F				chrX	66508250	1211
53_87F	4930558G05Rik	5 prime	22.068 kb	chrX	125579614	1197	SAME
53_87F	Nhs	intron 1	disrupt CDS	chrX	158517182	7238	SAME
60_32F				chr1	79307599	55
60_32F				chr1	113103898	89
60_32F	Rc3h1	intron 1	not disrupt CDS	chr1	162841095	120	OPPOSITE
60_32F	Rif1	intron 9	disrupt CDS	chr2	51939778	68	SAME
60_32F	Tank	5 prime	160.403 kb	chr2	61331823	83	SAME
60_32F	Nup35	3 prime	6.637 kb	chr2	80506865	62	OPPOSITE
60_32F	4921517L17Rik	intron 1	disrupt CDS	chr2	156138556	128	SAME
60_32F	Gm14403	intron 2	not disrupt CDS	chr2	177289172	66	OPPOSITE
60_32F				chr3	5878448	66
60_32F				chr3	10576890	49
60_32F				chr3	53841884	56
60_32F	Kcnd3	intron 1	disrupt CDS	chr3	105323413	56	SAME
[truncated: 1,155 more rows]
